# Supplementary material for: Analysis of the Early Immune Response to Infection by Infectious Bursal Disease Virus in Chickens Differing in Their Resistance to the Disease
Source: J Virol. 2014 Dec 10;89(5):2469–82. doi: 10.1128/JVI.02828-14 (PMC4325706; doi:10.1128/JVI.02828-14)
Supplement: Supplemental material [file JVI.02828-14_zjv999090080sd1.xls]

## Sheet: Bursa
Supplementary Table 1. The host response to infection with IBDV in the bursa
ID		Day3_fold_change	Day4_fold_change	Gene Symbol	Description
Gga.198.1.S1_at	ENSGALG00000006992	1782.31	1099.32	MMP9	matrix metallopeptidase 9 (gelatinase B, 92kDa gelatinase, 92kDa type IV collagenase)
Gga.801.1.S1_at	ENSGALG00000025984	1359.34	470.407	IFNA	interferon
Gga.4409.1.S1_a_at	ENSGALG00000000951	318.737	209.175	CCL5	Small inducible cytokine A4 homolog precursor (Macrophage inflammatory protein 1-beta homolog). [Source:Uniprot/SWISSPROT;Acc:Q90826]
Gga.12421.1.S1_at		199.945	90.0846
Gga.2769.1.S1_at	ENSGALG00000010915	198.536	52.2559	IL6	mature ChIL-6 [Source:RefSeq_peptide;Acc:NP_989959]
GgaAffx.25487.1.S1_at	ENSGALG00000026655	145.731	175.095	AVR1	Avidin-related protein 2 precursor. [Source:Uniprot/SWISSPROT;Acc:P56732]
Gga.9567.1.S1_at	ENSGALG00000007701	137.614	132.707	B3GNT7	UDP-GlcNAc:betaGal beta-1,3-N-acetylglucosaminyltransferase 7 (EC 2.4.1.-) (Beta3Gn-T7) (BGnT-7) (Beta1,3-N- Acetylglucosaminyltransferase-7). [Source:Uniprot/SWISSPROT;Acc:Q8NFL0]
Gga.5666.2.S1_a_at	ENSGALG00000023933	137.438	49.1263	G0S2	Putative lymphocyte G0/G1 switch protein 2. [Source:Uniprot/SWISSPROT;Acc:P27469]
GgaAffx.11429.1.S1_s_at	ENSGALG00000017184	121.818	146.914	MMP7	matrix metallopeptidase 7 (matrilysin, uterine)
Gga.5073.1.S1_at		121.218	188.25	PI3	similar to Trappin-6
Gga.5748.1.S1_at	ENSGALG00000020316	111.874	53.974	IL13RA2	Interleukin-13 receptor alpha 2 precursor. [Source:Uniprot/SPTREMBL;Acc:Q0KKP6]
Gga.178.1.S1_s_at		111.25	81.4888	GBP	guanylate binding protein
Gga.9103.1.S1_at	ENSGALG00000019141	102.968	94.8447	LYG2	lysozyme G-like 2
Gga.11252.1.S1_at	ENSGALG00000028256	99.3307	84.8213	CCL19	Small inducible cytokine A19 precursor (CCL19) (Macrophage inflammatory protein 3 beta) (MIP-3-beta) (EBI1-ligand chemokine) (ELC) (Beta chemokine exodus-3) (CK beta-11). [Source:Uniprot/SWISSPROT;Acc:Q99731]
GgaAffx.10498.1.S1_at	ENSGALG00000016400	96.5777	97.147	RSAD2	radical S-adenosyl methionine domain containing 2 [Source:RefSeq_peptide;Acc:NP_542388]
GgaAffx.3605.1.S1_at	ENSGALG00000005759	85.3301	51.4181	IFNB	Interferon type B precursor. [Source:Uniprot/SWISSPROT;Acc:Q90873]
Gga.740.1.S1_at	ENSGALG00000024272	84.0685	175.889	S100A9	Protein MRP-126. [Source:Uniprot/SWISSPROT;Acc:P28318]
GgaAffx.25059.1.S1_at	ENSGALG00000019141	83.2298	87.5953	LYG2	lysozyme G-like 2
GgaAffx.21915.1.S1_at	ENSGALG00000006384	82.2013	131.272	IFIT5	interferon-induced protein with tetratricopeptide repeats 5
Gga.3551.1.S1_at	ENSGALG00000010921	81.6403	87.5012	SPP1	Osteopontin precursor (Bone sialoprotein-1) (Secreted phosphoprotein 1) (SPP-1). [Source:Uniprot/SWISSPROT;Acc:P23498]
Gga.255.1.S1_at	ENSGALG00000000956	76.0002	100.196	CCL4	chemokine K203 [Source:RefSeq_peptide;Acc:NP_990051]
Gga.916.1.S2_at	ENSGALG00000009903	72.6059	32.2426	IFNG	Interferon gamma precursor (IFN-gamma). [Source:Uniprot/SWISSPROT;Acc:P49708]
GgaAffx.3948.4.S1_s_at	ENSGALG00000006322	71.663	37.01	CLCA1	similar to calcium-activated chloride channel
GgaAffx.23449.1.S1_at	ENSGALG00000011089	70.344	52.1032	IFIH1	Interferon-induced helicase C domain-containing protein 1 (EC 3.6.1.-) (Interferon-induced with helicase C domain protein 1) (Helicase with 2 CARD domains) (Helicard) (Melanoma differentiation-associated protein 5) (MDA-5) (RNA helicase-DEAD box protein 1
Gga.12464.1.S1_at		68.3862	63.4106
GgaAffx.3997.1.S1_s_at	ENSGALG00000027166	68.23	89.4811	ART1	ADP-ribosyltransferase 1
GgaAffx.5967.1.S1_at	ENSGALG00000009479	66.5196	66.059	STAMD9L	sterile alpha motif domain containing 9-like
Gga.826.1.S1_s_at	ENSGALG00000026098	65.0209	50.4324	IL8	Interleukin-8 precursor (IL-8) (Embryo fibroblast protein 1) (EMF-1) (9E3) (CEF-4). [Source:Uniprot/SWISSPROT;Acc:P08317]
GgaAffx.9569.1.S1_at	ENSGALG00000026779	61.9615	34.8321		similar to interferon-alpha
Gga.131.1.S1_at	ENSGALG00000016142	60.2166	69.5722	MX1	Interferon-induced GTP-binding protein Mx. [Source:Uniprot/SWISSPROT;Acc:Q90597]
Gga.1442.1.S1_at		60.0626	38.7398	PDIP1	Peroxisomal proliferator-activated receptor A-interacting complex 285 kDa protein (EC 3.6.1.-) (ATP-dependent helicase PRIC285) (PPAR-alpha- interacting complex protein 285) (PPAR-gamma DBD-interacting protein 1) (PDIP1). [Source:Uniprot/SWISSPROT;Acc:Q9B
Gga.985.1.S1_s_at	ENSGALG00000023818	58.0235	31.5453	HSP25	heat shock protein 25
GgaAffx.10259.1.S1_at	ENSGALG00000016083	56.4561	219.006	ANGPT1	angiopoietin 1
Gga.1746.1.S1_s_at		56.4082	70.6622		similar to kinesin, putative
GgaAffx.26516.1.S1_s_at	ENSGALG00000005517	53.4453	38.1249	KIF9	Kinesin-like protein KIF9. [Source:Uniprot/SWISSPROT;Acc:Q9HAQ2]
Gga.9133.1.S1_at		51.9808	119.67	CCLi7	similar to chemokine ah221 /// chemokine ah221
Gga.6162.1.S1_s_at	ENSGALG00000008940	50.3974	35.4258	SPTBN5	Spectrin beta chain, brain 4 (Spectrin, non-erythroid beta chain 4) (Beta-V spectrin) (BSPECV). [Source:Uniprot/SWISSPROT;Acc:Q9NRC6]
GgaAffx.11018.1.S1_s_at	ENSGALG00000019061	50.2044	33.8394	MMP1	matrix metallopeptidase 1 (interstitial collagenase)
Gga.3327.1.S1_at	ENSGALG00000005693	49.2267	34.8396	NOS2A	Nitric oxide synthase, inducible (EC 1.14.13.39) (NOS type II) (Inducible NO synthase) (Inducible NOS) (iNOS) (Macrophage NOS). [Source:Uniprot/SWISSPROT;Acc:Q90703]
Gga.7800.1.S1_at	ENSGALG00000016556	47.5419	39.8542	GVIN1	similar to very large inducible GTPase-1
Gga.674.1.S1_at	ENSGALG00000012200	46.1347	32.385	GCH1	GTP cyclohydrolase I (EC 3.5.4.16) (GTP-CH-I). [Source:Uniprot/SWISSPROT;Acc:P50141]
Gga.6201.1.S1_at	ENSGALG00000013575	45.7115	42.0595	ISG12-2	Putative ISG12(2) protein. [Source:Uniprot/SPTREMBL;Acc:Q6IEC5]
Gga.2018.1.S1_a_at		45.4998	22.767	GGTLA1	Gamma-glutamyltransferase 5 precursor (EC 2.3.2.2) (Gamma- glutamyltranspeptidase 5) (Gamma-glutamyltransferase-like activity 1) (GGT-rel) [Contains: Gamma-glutamyltransferase 5 heavy chain; Gamma- glutamyltransferase 5 light chain]. [Source:Uniprot/SWISS
GgaAffx.4169.1.S1_at		44.6493		MUC
GgaAffx.20634.1.S1_at		44.5741	29.8757	GBP	guanylate binding protein
GgaAffx.23017.1.S1_at	ENSGALG00000028284	44.1334	39.508	PTX3	PPTX. [Source:Uniprot/SPTREMBL;Acc:Q5UMH8]
GgaAffx.20099.1.S1_at	ENSGALG00000023818	43.9419	30.6663	HSP25	heat shock protein 25
Gga.17638.1.S1_at	ENSGALG00000025887	42.8862	22.816	ATF3	activating transcription factor 3
GgaAffx.20966.1.S1_s_at		41.7353	39.5559	CEBP1	similar to hect domain and RLD 5; cyclin-E binding protein 1
GgaAffx.7593.1.S1_at	ENSGALG00000011961	41.0796	29.4546	TNIP3	TNFAIP3-interacting protein 3 (Listeria-induced gene protein) (A20- binding inhibitor of NF-kappa-B activation 3) (ABIN-3). [Source:Uniprot/SWISSPROT;Acc:Q96KP6]
Gga.9892.1.S1_at	ENSGALG00000016919	40.6248	52.1618	IRG1	similar to IMMUNE-RESPONSIVE PROTEIN 1
GgaAffx.25192.2.S1_s_at	ENSGALG00000019061	40.5647	38.5823	MMP1	matrix metallopeptidase 1 (interstitial collagenase)
Gga.536.1.S1_a_at	ENSGALG00000013723	39.8039	47.6404	OASL	2',5'-oligo adenylate synthetase A [Source:RefSeq_peptide;Acc:NP_990372]
GgaAffx.23767.1.S1_at	ENSGALG00000012057	39.2881	33.8823		CDNA FLJ39359 fis, clone PEBLM2004290. (Fragment). [Source:Uniprot/SPTREMBL;Acc:Q8N8K0]
Gga.6162.1.S1_at	ENSGALG00000008940	37.5583	21.9036	SPTBN5	Spectrin beta chain, brain 4 (Spectrin, non-erythroid beta chain 4) (Beta-V spectrin) (BSPECV). [Source:Uniprot/SWISSPROT;Acc:Q9NRC6]
Gga.3357.2.S1_a_at	ENSGALG00000016761	36.8988	31.0922	LYG2	Lysozyme g precursor (EC 3.2.1.17) (1,4-beta-N-acetylmuramidase) (Goose-type lysozyme). [Source:Uniprot/SWISSPROT;Acc:P27042]
GgaAffx.22018.1.S1_at	ENSGALG00000000081	36.6631	27.5247	LAO	L-amino-acid oxidase precursor (EC 1.4.3.2) (LAAO) (LAO) (Interleukin- 4-induced protein 1) (IL4-induced protein 1) (Protein Fig-1) (hFIG1). [Source:Uniprot/SWISSPROT;Acc:Q96RQ9]
GgaAffx.9505.1.S1_at	ENSGALG00000014962	34.3928	28.2678	FAM26F	OTTHUMP00000017063 (Fragment). [Source:Uniprot/SPTREMBL;Acc:Q5R3K2]
Gga.712.1.S1_at	ENSGALG00000026420	33.2259	11.7509	CSF3	mature cMGF
Gga.158.1.S1_a_at	ENSGALG00000006448	32.7885	19.7485	IRF10	Interferon regulatory factor 10. [Source:Uniprot/SPTREMBL;Acc:Q90WI0]
Gga.11337.1.S1_at	ENSGALG00000023709	32.0215	24.9236	TOR1B	similar to Torsin B precursor (Torsin family 1 member B) (FKSG18 protein)
GgaAffx.25479.1.S1_at		31.5817	17.3734		similar to guanylate binding protein
GgaAffx.6546.1.S1_at		31.4835	31.558	CEBP1	similar to hect domain and RLD 5; cyclin-E binding protein 1
GgaAffx.6052.1.S1_s_at	ENSGALG00000009639	31.3816	33.7382	DDX60
Gga.9930.1.S1_at		30.9965	20.5699		similar to guanylate binding protein
Gga.6523.1.S1_at	ENSGALG00000000852	30.3992	28.567	TMEM173	Transmembrane protein 173. [Source:Uniprot/SWISSPROT;Acc:Q86WV6]
Gga.5386.1.S1_at	ENSGALG00000006106	30.17	10.0919	TNFRSF6B	Decoy receptor 3 (Fragment). [Source:Uniprot/SPTREMBL;Acc:Q7ZZY5]
GgaAffx.3825.1.S1_at	ENSGALG00000006138	30.0046	20.389	PR285	Peroxisomal proliferator-activated receptor A-interacting complex 285 kDa protein (EC 3.6.1.-) (ATP-dependent helicase PRIC285) (PPAR-alpha- interacting complex protein 285) (PPAR-gamma DBD-interacting protein 1) (PDIP1). [Source:Uniprot/SWISSPROT;Acc:Q9B
GgaAffx.4049.3.S1_s_at	ENSGALG00000006501	29.9156	23.1671	GGTLA1	Gamma-glutamyltransferase 5 precursor (EC 2.3.2.2) (Gamma- glutamyltranspeptidase 5) (Gamma-glutamyltransferase-like activity 1) (GGT-rel) [Contains: Gamma-glutamyltransferase 5 heavy chain; Gamma- glutamyltransferase 5 light chain]. [Source:Uniprot/SWISS
Gga.729.1.S1_at	ENSGALG00000023622	28.99	37.4171	AVD	Avidin precursor. [Source:Uniprot/SWISSPROT;Acc:P02701]
Gga.9878.1.S1_at	ENSGALG00000000956	27.5992	12.3002	CCL4	similar to tripartite motif-containing 39 isoform 2; ring finger protein 23; testis-abundant finger protein
GgaAffx.12842.1.S1_s_at	ENSGALG00000016919	27.5323	34.5766	IRG1	similar to IMMUNE-RESPONSIVE PROTEIN 1
Gga.8244.1.S1_at	ENSGALG00000028982	27.1306	35.8184	CMPK2
Gga.916.1.S1_at	ENSGALG00000009903	27.0621	13.5317	IFNG	Interferon gamma precursor (IFN-gamma). [Source:Uniprot/SWISSPROT;Acc:P49708]
Gga.10351.2.S1_x_at		26.2594	28.2772	C19orf12
GgaAffx.7940.1.S1_at	ENSGALG00000025881	25.6812	20.5205	CD131	similar to cytokine receptor common beta chain precursor - human
Gga.4083.1.S1_at		25.551	12.0178	NKX-6.1	homeodomain protein
Gga.16457.1.S1_s_at	ENSGALG00000011089	25.5144	19.8109	IFIH1	Interferon-induced helicase C domain-containing protein 1 (EC 3.6.1.-) (Interferon-induced with helicase C domain protein 1) (Helicase with 2 CARD domains) (Helicard) (Melanoma differentiation-associated protein 5) (MDA-5) (RNA helicase-DEAD box protein 1
Gga.7264.1.S1_at	ENSGALG00000012117	25.481	27.2524	STEAP3	dudulin 2 isoform b [Source:RefSeq_peptide;Acc:NP_001008410]
GgaAffx.21844.1.S1_s_at	ENSGALG00000015132	25.4043	10.6738	CDH2	Cadherin-2 precursor (Neural-cadherin) (N-cadherin). [Source:Uniprot/SWISSPROT;Acc:P10288]
GgaAffx.20737.1.S1_at	ENSGALG00000026422	25.3374	22.922	PARP14	similar to Poly [ADP-ribose] polymerase 14 (PARP-14) (B aggressive lymphoma protein 2)
GgaAffx.4650.1.S1_s_at	ENSGALG00000003399	25.1712	19.6068	SELE	selectin E (endothelial adhesion molecule 1)
Gga.3448.1.S1_at	ENSGALG00000009626	25.0079	21.948	THBS1	Thrombospondin-1 (Fragment). [Source:Uniprot/SPTREMBL;Acc:P79786]
Gga.12098.1.S1_a_at		24.8174	32.4437	C19orf12
Gga.4590.1.S2_at		24.459	25.8283
Gga.1163.1.S1_at		24.2526	33.4664	CYP3A37	Cytochrome P450 CYP3A37 (Fragment). [Source:Uniprot/SPTREMBL;Acc:Q8JHU5]
Gga.7838.1.S1_at		23.5061	25.6911	CSFR2A	colony stimulating factor 2 receptor, alpha, low-affinity (granulocyte-macrophage)
GgaAffx.26344.1.S1_at	ENSGALG00000004859	23.3885	24.0771	ZNFX1	NFX1-type zinc finger-containing protein 1. [Source:Uniprot/SWISSPROT;Acc:Q9P2E3]
GgaAffx.9809.1.S1_at		23.3147	10.901
Gga.18297.1.S1_at		23.1929	8.96613
Gga.11658.1.S1_at	ENSGALG00000006756	23.033	26.3902	BPI	bactericidal/permeability-increasing protein
Gga.15061.1.S1_at		22.9975	13.7221	MRGPRH	MAS-related GPR, member H
Gga.4401.1.S1_a_at	ENSGALG00000005069	22.8943	9.99358	PTGS2	Prostaglandin G/H synthase 2 precursor (EC 1.14.99.1) (Cyclooxygenase- 2) (COX-2) (Prostaglandin-endoperoxide synthase 2) (Prostaglandin H2 synthase 2) (PGH synthase 2) (PGHS-2) (PHS II) (Mitogen-inducible PGHS). [Source:Uniprot/SWISSPROT;Acc:P27607]
Gga.19950.1.S1_s_at	ENSGALG00000012802	22.7406	42.4252	F13A1	Transglutaminase (Fragment). [Source:Uniprot/SPTREMBL;Acc:Q90714]
Gga.12800.1.S1_at	ENSGALG00000019063	22.2897	21.8389	MMP3	matrix metallopeptidase 3 (stromelysin 1, progelatinase)
Gga.14878.1.S1_at		22.095	15.8233	SLC16A3	Monocarboxylate transporter 4 (MCT 4) (Solute carrier family 16 member 3). [Source:Uniprot/SWISSPROT;Acc:P57788]
GgaAffx.9976.1.S1_s_at	ENSGALG00000015662	22.0248	23.6654	LIPI	Lipase member I precursor (EC 3.1.1.-) (Membrane-associated phosphatidic acid-selective phospholipase A1-beta) (mPA-PLA1 beta) (LPD lipase). [Source:Uniprot/SWISSPROT;Acc:Q6XZB0]
GgaAffx.4651.1.S1_at		22.0135	20.8017
GgaAffx.22996.1.S1_at	ENSGALG00000009639	21.8976	26.5235		similar to DEAD box protein 60
Gga.8227.1.S1_s_at	ENSGALG00000021627	21.8118	27.4696	ISG12-1	Putative ISG12(1) protein. [Source:Uniprot/SPTREMBL;Acc:Q6IEC6]
Gga.10040.2.S1_at		21.1814	13.2637		similar to CCAAT/enhancer binding protein delta
GgaAffx.26466.1.S1_at	ENSGALG00000005284	21.1696	16.253	LRRC39	Leucine-rich repeat-containing protein 39 (Densin hlg). [Source:Uniprot/SWISSPROT;Acc:Q96DD0]
Gga.6815.1.A1_at		21.1045	14.3452		similar to interleukin-6
GgaAffx.24287.1.S1_s_at	ENSGALG00000001478	20.8929	19.2797	PML	promyelocytic leukemia
Gga.9471.1.S1_at	ENSGALG00000016083	20.731	11.8848	ANGPT1	Angiopoietin-1 (Fragment). [Source:Uniprot/SPTREMBL;Acc:Q70UN6]
GgaAffx.9808.1.S1_at	ENSGALG00000026299	20.5404	14.0658		similar to TPA-induced transmembrane protein
Gga.9563.1.S1_at	ENSGALG00000000951	20.4017	28.7853	CCL5	Small inducible cytokine A4 homolog precursor (Macrophage inflammatory protein 1-beta homolog). [Source:Uniprot/SWISSPROT;Acc:Q90826]
GgaAffx.3997.2.S1_at	ENSGALG00000027166	19.9613	30.577	ART1	GPI-anchored ADP-ribosyltransferase. [Source:Uniprot/SPTREMBL;Acc:Q49L21]
Gga.11503.1.S1_at	ENSGALG00000000731	19.9445	14.3245	C1orf38	Induced by contact to basement membrane 1 protein (Protein ICB-1). [Source:Uniprot/SWISSPROT;Acc:Q5TEJ8]
GgaAffx.20195.1.S1_at		19.8857	22.1734	C19orf12
Gga.16403.1.S1_at		19.834	22.9373	SLC16A3	Monocarboxylate transporter 4 (MCT 4) (Solute carrier family 16 member 3). [Source:Uniprot/SWISSPROT;Acc:P57788]
GgaAffx.21413.1.S1_s_at	ENSGALG00000007011	19.7918	12.8935
Gga.7647.1.S1_a_at		19.5908	61.0513	CEBPB
Gga.6165.1.S1_at	ENSGALG00000005517	19.4678	9.62117	KIF9	Kinesin-like protein KIF9. [Source:Uniprot/SWISSPROT;Acc:Q9HAQ2]
Gga.9904.1.S1_at	ENSGALG00000026768	19.2373	12.3745	SLCO4C1
Gga.17642.1.S1_at	ENSGALG00000006988	18.9934	17.9083	C17orf27	CDNA FLJ13809 fis, clone THYRO1000270 (C17orf27 protein). [Source:Uniprot/SPTREMBL;Acc:Q9H8A9]
Gga.4285.1.S1_at	ENSGALG00000008014	18.8476	20.5542	CEBPB	CCAAT/enhancer-binding protein beta (C/EBP beta) (Transcription factor NF-M) (CCR protein). [Source:Uniprot/SWISSPROT;Acc:Q05826]
GgaAffx.3525.1.S1_at	ENSGALG00000005619	18.5591	12.5466	F3	Tissue factor precursor (TF) (Coagulation factor III) (Thromboplastin) (CD142 antigen). [Source:Uniprot/SWISSPROT;Acc:P13726]
Gga.6924.1.A1_at		18.3361	17.4474	CHRDL2	Chordin-like protein 2 precursor (Chordin-related protein 2) (Breast tumor novel factor 1) (BNF-1). [Source:Uniprot/SWISSPROT;Acc:Q6WN34]
Gga.3306.1.S1_s_at	ENSGALG00000016912	18.2162	11.7547	EDNRB	Endothelin receptor type B (Fragment). [Source:Uniprot/SPTREMBL;Acc:Q8JHV4]
Gga.10829.1.S1_s_at	ENSGALG00000016912	18.2021	10.3414	EDNRB	Endothelin receptor type B (Fragment). [Source:Uniprot/SPTREMBL;Acc:Q8JHV4]
Gga.9765.1.S1_at	ENSGALG00000011376	18.1851	14.6329	ANKRD9	ankyrin repeat domain 9
Gga.7228.1.S1_at		18.0947	22.5191	CMBL	carboxymethylenebutenolidase homolog (Pseudomonas)
Gga.16084.1.S1_at	ENSGALG00000001398	17.9277	11.8706		similar to promyelocytic leukemia protein
GgaAffx.21670.1.S1_at	ENSGALG00000028580	17.6661	17.0296	gga-mir-147	gga-mir-147 [Source:miRBase;Acc:MI0003696]
GgaAffx.3968.1.S1_at	ENSGALG00000006375	17.6	7.23694	TM4SF19	Transmembrane 4 L6 family member 19. [Source:Uniprot/SWISSPROT;Acc:Q96DZ7]
GgaAffx.21669.1.S1_at	ENSGALG00000012538	17.5483	10.4788	NR4A2	Orphan nuclear receptor NR4A2 (Orphan nuclear receptor NURR1) (Immediate-early response protein NOT) (Transcriptionally-inducible nuclear receptor). [Source:Uniprot/SWISSPROT;Acc:P43354]
Gga.13384.1.S1_at		17.3244	13.1736	LRRC32
Gga.5387.1.S1_at	ENSGALG00000023821	17.3026	13.4203	LGP2	Probable ATP-dependent helicase LGP2 (EC 3.6.1.-) (Protein D11Lgp2 homolog). [Source:Uniprot/SWISSPROT;Acc:Q96C10]
Gga.14273.1.S1_at	ENSGALG00000016394	17.2085	10.1804	HAS2	Hyaluronan synthase 2 (EC 2.4.1.212) (Hyaluronate synthase 2) (Hyaluronic acid synthase 2) (HA synthase 2) (CHAS2). [Source:Uniprot/SWISSPROT;Acc:O57424]
Gga.13146.1.S1_at	ENSGALG00000016964	17.1453	23.0066	EPSTI1	Epithelial stromal interaction 1 (breast)
Gga.739.1.S1_at	ENSGALG00000024011	17.1084	27.2563	P20K	quiescence-specific protein
GgaAffx.10742.1.S1_at	ENSGALG00000016782	16.9599	12.7006	IL1R2	Interleukin-1 receptor type II precursor (IL-1R-2) (IL-1R-beta) (CD121b antigen) (CDw121b). [Source:Uniprot/SWISSPROT;Acc:P27930]
Gga.4977.1.S1_at	ENSGALG00000026180	16.8324	11.4546	MSX2	Homeobox protein MSX-2 (CHOX-8) (GHox-8). [Source:Uniprot/SWISSPROT;Acc:P28362]
Gga.4901.1.S1_at	ENSGALG00000021340	16.8026	9.68187		similar to carbonic anhydrase 9
Gga.1111.1.S1_a_at	ENSGALG00000013057	16.5964	21.4831	USP18	ubiquitin specific peptidase 18
GgaAffx.10717.1.S1_at	ENSGALG00000016744	16.2991	7.30406	GABRA5	gamma-aminobutyric acid (GABA) A receptor, alpha 5
GgaAffx.24484.2.S1_s_at	ENSGALG00000014659	15.9664	17.4267	C1r	complement component 1, r subcomponent
GgaAffx.10679.1.S1_at	ENSGALG00000019147	15.9382	12.0148	CSF2R	similar to GM-CSF receptor
Gga.12552.1.S1_at	ENSGALG00000003578	15.9288	6.75057	FN1	Fibronectin (FN) (Fragments). [Source:Uniprot/SWISSPROT;Acc:P11722]
GgaAffx.21825.1.S1_s_at	ENSGALG00000004449	15.8172	24.1007	CYP3A37	Cytochrome P450 CYP3A37 (Fragment). [Source:Uniprot/SPTREMBL;Acc:Q8JHU5]
Gga.415.1.S1_at	ENSGALG00000019553	15.636	19.0339	MENT-1	heterochromatin-associated protein MENT [Source:RefSeq_peptide;Acc:NP_990228]
Gga.8245.1.S1_at		15.3735	10.6463
Gga.5385.1.S1_s_at	ENSGALG00000023689	15.1248	18.236	ASS	argininosuccinate synthetase 1
GgaAffx.5500.1.S1_at	ENSGALG00000008739	14.8322	12.8418	C10orf97	CDNA FLJ13397 fis, clone PLACE1001351 (Novel protein) (Chromosome 10 open reading frame 97) (Hypothetical protein DKFZp547B174) (DERP5) (Dermal papilla derived protein 5). [Source:Uniprot/SPTREMBL;Acc:Q9H8M7]
Gga.990.1.S1_at	ENSGALG00000011190	14.6027	19.5831
Gga.8873.1.S1_a_at	ENSGALG00000012480	14.5682	15.266	NMI	N-myc-interactor (Nmi) (N-myc and STAT interactor). [Source:Uniprot/SWISSPROT;Acc:Q13287]
Gga.329.1.S1_at	ENSGALG00000016394	14.5302	6.4757	HAS2	Hyaluronan synthase 2 (EC 2.4.1.212) (Hyaluronate synthase 2) (Hyaluronic acid synthase 2) (HA synthase 2) (CHAS2). [Source:Uniprot/SWISSPROT;Acc:O57424]
GgaAffx.7654.1.S1_s_at	ENSGALG00000026422	14.4643	15.8968	PARP14	similar to Poly [ADP-ribose] polymerase 14 (PARP-14) (B aggressive lymphoma protein 2)
Gga.10321.1.S1_a_at	ENSGALG00000028284	14.4291	9.92994	PTX3	PPTX. [Source:Uniprot/SPTREMBL;Acc:Q5UMH8]
Gga.915.1.S1_at		14.3972	9.46886	SOCS3	Suppressor of cytokine signaling 3 (SOCS-3). [Source:Uniprot/SWISSPROT;Acc:Q90X67]
Gga.12006.1.S1_at	ENSGALG00000005666	14.3431	13.2071	ADM	ADM precursor [Contains: Adrenomedullin (AM); Proadrenomedullin N-20 terminal peptide (ProAM-N20) (ProAM N-terminal 20 peptide) (PAMP)]. [Source:Uniprot/SWISSPROT;Acc:P35318]
Gga.15036.1.S1_at	ENSGALG00000021025	14.2499	11.4212		Similar to bactericidal permeability-increasing protein
GgaAffx.8892.1.S1_at		14.2438	16.1081		similar to immunoglobulin-like receptor CHIR-A2
Gga.12462.1.S1_at		14.1946	14.4311	CD274	CD274 molecule
GgaAffx.24574.1.S1_at	ENSGALG00000015032	14.1375	12.494	CD274	Programmed cell death 1 ligand 1 precursor (Programmed death ligand 1) (PD-L1) (PDCD1 ligand 1) (B7 homolog 1) (B7-H1) (CD274 antigen). [Source:Uniprot/SWISSPROT;Acc:Q9NZQ7]
GgaAffx.22313.1.S1_s_at	ENSGALG00000007651	14.027	19.421	STAT1	signal transducer and activator of transcription 1, 91kDa
GgaAffx.871.1.S1_at	ENSGALG00000001304	13.971	7.44727	TMEM52	transmembrane protein 52 [Source:RefSeq_peptide;Acc:NP_848640]
GgaAffx.8807.1.S1_s_at	ENSGALG00000013868	13.9205	11.2232	IL22RA2	Interleukin-22 receptor alpha-2 chain precursor (IL-22R-alpha-2) (Interleukin 22-binding protein) (IL22BP) (Cytokine receptor family class II member 10) (CRF2-10) (Cytokine receptor family type 2, soluble 1) (CRF2-S1). [Source:Uniprot/SWISSPROT;Acc:Q969J5
GgaAffx.8892.1.S1_x_at		13.9068	17.8202		similar to immunoglobulin-like receptor CHIR-A2
Gga.1165.1.S1_at	ENSGALG00000009268	13.8841	11.66	FGG	fibrinogen gamma chain [Source:RefSeq_peptide;Acc:NP_990320]
GgaAffx.12647.1.S1_at		13.8693	14.171		similar to immunoglobulin-like receptor CHIR-B2 precursor
Gga.10034.1.S1_at	ENSGALG00000019552	13.8518	8.42168	SERPINB2	Plasminogen activator inhibitor 2 precursor (PAI-2) (Placental plasminogen activator inhibitor) (Monocyte Arg-serpin) (Urokinase inhibitor). [Source:Uniprot/SWISSPROT;Acc:P05120]
Gga.16444.1.S1_at	ENSGALG00000009700	13.7363	6.72778	PDK4	pyruvate dehydrogenase kinase, isozyme 4
Gga.12627.1.S1_at	ENSGALG00000015141	13.6954	8.35095
Gga.6064.3.S1_at	ENSGALG00000028536	13.6432	14.6426
Gga.12420.1.S1_at		13.5266	14.5831
Gga.11602.1.S1_at		13.4953	3.54176	NR4A3
GgaAffx.12426.1.S1_s_at	ENSGALG00000006805	13.4592	11.0579	PLSCR1	phospholipid scramblase 1
Gga.9882.1.S1_at	ENSGALG00000019147	13.4416	10.9169	CSF2R	similar to GM-CSF receptor
Gga.577.1.S1_at	ENSGALG00000014182	13.3905	7.00408	ADORA2B	Adenosine A2b receptor (Adenosine receptor 2b). [Source:Uniprot/SWISSPROT;Acc:O13076]
Gga.9972.1.S1_at	ENSGALG00000004860	13.2976	5.52775	RASD1	Dexamethasone-induced ras-related 1. [Source:Uniprot/SPTREMBL;Acc:Q19NX1]
Gga.9025.1.S1_at	ENSGALG00000014659	13.2864	15.3248	C1r	complement component 1, r subcomponent
Gga.12451.1.S1_s_at	ENSGALG00000007104	13.2809	8.35785	LRRC15	Leucine rich repeat containing 15
Gga.16364.1.S1_at		13.2237	14.5819
GgaAffx.1398.1.S1_at	ENSGALG00000002112	13.2177	14.6949	CSF3R	colony stimulating factor 3 receptor (granulocyte)
Gga.265.1.S1_at	ENSGALG00000012119	13.1499	16.9374	MARCO	putative scavenger receptor MARCO [Source:RefSeq_peptide;Acc:NP_990067]
GgaAffx.25830.1.S1_at	ENSGALG00000023821	13.1248	11.3048	KAT2A	Probable ATP-dependent helicase LGP2 (EC 3.6.1.-) (Protein D11Lgp2 homolog). [Source:Uniprot/SWISSPROT;Acc:Q96C10]
Gga.41.1.S1_at	ENSGALG00000005408	13.1227	16.5796	BCMO1	Beta,beta-carotene 15,15'-monooxygenase (EC 1.14.99.36) (Beta-carotene dioxygenase 1). [Source:Uniprot/SWISSPROT;Acc:Q9I993]
Gga.2673.1.S1_at	ENSGALG00000016912	12.9154	6.49549
Gga.10034.2.S1_s_at	ENSGALG00000019552	12.8666	8.48709	SERPINB2	Plasminogen activator inhibitor 2 precursor (PAI-2) (Placental plasminogen activator inhibitor) (Monocyte Arg-serpin) (Urokinase inhibitor). [Source:Uniprot/SWISSPROT;Acc:P05120]
GgaAffx.4011.1.S1_at	ENSGALG00000006460	12.5917	7.35218	TTLL9	tubulin tyrosine ligase-like family, member 9 [Source:RefSeq_peptide;Acc:NP_001008409]
Gga.8777.1.S1_at		12.4133	12.4364	MKLN1
Gga.1819.1.S1_at		12.3156	17.8227	DIO2	deiodinase, iodothyronine, type II [Source:RefSeq_peptide;Acc:NP_989445]
GgaAffx.22038.1.S1_at	ENSGALG00000006744	12.2704
Gga.19233.1.S1_s_at	ENSGALG00000011094	12.2433	10.1021	PDE4B	phosphodiesterase 4B, cAMP-specific (phosphodiesterase E4 dunce homolog, Drosophila)
Gga.2911.1.S1_at		12.1515	8.17335	SDC4	Syndecan-4 precursor. [Source:Uniprot/SWISSPROT;Acc:P49416]
Gga.839.1.S1_at		12.0915
Gga.11496.1.S1_at	ENSGALG00000003399	11.9999	11.6978
Gga.2200.1.S1_at	ENSGALG00000008661	11.9991	7.74308	CYR61	Protein CEF-10 precursor. [Source:Uniprot/SWISSPROT;Acc:P19336]
Gga.7604.2.S1_a_at	ENSGALG00000006805	11.9909	10.4763	PLSCR1	phospholipid scramblase 1
GgaAffx.7674.1.S1_at	ENSGALG00000012097	11.9884	10.9776	AOAH	Acyloxyacyl hydrolase precursor (EC 3.1.1.77) [Contains: Acyloxyacyl hydrolase small subunit; Acyloxyacyl hydrolase large subunit]. [Source:Uniprot/SWISSPROT;Acc:P28039]
GgaAffx.3948.2.S1_at	ENSGALG00000020791	11.971	5.96748	CLCA2	calcium activated chloride channel 2 [Source:RefSeq_peptide;Acc:NP_006527]
Gga.9387.1.S1_at	ENSGALG00000006565	11.9385	10.4133	GGT1	Gamma-glutamyltransferase (EC 2.3.2.2) (Fragment). [Source:Uniprot/SPTREMBL;Acc:Q4GWZ4]
Gga.19327.1.S1_at		11.9268	9.22685
Gga.7829.2.S1_a_at	ENSGALG00000028580	11.844	13.5829	gga-mir-147	gga-mir-147 [Source:miRBase;Acc:MI0003696]
Gga.19.1.S1_at	ENSGALG00000000534	11.7958	7.84691	IL1B	interleukin-1beta [Source:RefSeq_peptide;Acc:NP_989855]
Gga.6492.1.S1_at	ENSGALG00000010338	11.774	13.4265	CXCL13	similar to chemokine CXCL13/BCA-1
GgaAffx.23423.1.S1_at	ENSGALG00000001181	11.7041	11.1917	KCNJ5	GIRK4 (Fragment). [Source:Uniprot/SPTREMBL;Acc:O57651]
Gga.2582.1.S1_at	ENSGALG00000006319	11.6965	8.24798	TGFBI	RGD-CAP [Source:RefSeq_peptide;Acc:NP_990367]
Gga.8140.1.S1_at	ENSGALG00000014505	11.6058	9.6616	FGFBP1	Fibroblast growth factor-binding protein 1 precursor (FGF-binding protein 1) (FGF-BP1) (FGFBP-1) (FGF-BP) (17 kDa heparin-binding growth factor-binding protein) (17 kDa HBGF-binding protein) (HBp17). [Source:Uniprot/SWISSPROT;Acc:Q14512]
Gga.10928.1.S1_at	ENSGALG00000006352	11.3433	8.65799	CH25H	Cholesterol 25-hydroxylase (EC 1.14.99.38) (Cholesterol 25- monooxygenase) (h25OH). [Source:Uniprot/SWISSPROT;Acc:O95992]
Gga.4216.1.S1_at	ENSGALG00000016342	11.2486		MYOM2
Gga.13972.1.S1_s_at	ENSGALG00000012057	11.2117	10.6226		CDNA FLJ39359 fis, clone PEBLM2004290. (Fragment). [Source:Uniprot/SPTREMBL;Acc:Q8N8K0]
Gga.6529.1.S1_at		11.194	9.68788	FCER1G	Fc fragment of IgE, high affinity I, receptor for; gamma polypeptide
Gga.15364.1.S1_at		11.1348	11.7695
GgaAffx.2377.1.S1_at	ENSGALG00000026378	10.9143	7.31838	IL-28B	interleukin 28B (interferon, lambda 3)
Gga.8260.1.S1_at	ENSGALG00000016572	10.9084	11.495	C8orf80	CDNA FLJ26413 fis, clone KDN00221. [Source:Uniprot/SPTREMBL;Acc:Q6ZP73]
Gga.446.1.S1_at	ENSGALG00000001188	10.9015	19.7704	ETV4	Ets domain protein (Fragment). [Source:Uniprot/SPTREMBL;Acc:Q9YHW5]
GgaAffx.9710.2.S1_s_at	ENSGALG00000026768	10.8932	6.18742	SLCO4C1	similar to organic anion transporter OATP-M1
Gga.16860.1.S1_at	ENSGALG00000001629	10.8659	13.0277
Gga.11597.2.S1_s_at	ENSGALG00000007651	10.8421	18.4181	STAT1	signal transducer and activator of transcription 1, 91kDa
Gga.11477.1.S1_at	ENSGALG00000012761	10.8159	12.5736	DRAM	damage-regulated autophagy modulator [Source:RefSeq_peptide;Acc:NP_060840]
Gga.4540.1.S1_at	ENSGALG00000011132	10.7874	4.87712	RBMS1	MSSP-1 [Source:RefSeq_peptide;Acc:NP_990355]
GgaAffx.26656.1.S1_at	ENSGALG00000005906	10.779	12.5233	SQSTM1	Sequestosome-1 (Phosphotyrosine-independent ligand for the Lck SH2 domain of 62 kDa) (Ubiquitin-binding protein p62) (EBI3-associated protein of 60 kDa) (p60) (EBIAP). [Source:Uniprot/SWISSPROT;Acc:Q13501]
Gga.12928.1.S1_at	ENSGALG00000005257	10.7764	7.33843	VCAM1	vascular cell adhesion molecule 1
Gga.11522.1.S1_at		10.761	16.3798		similar to immunoglobulin-like receptor CHIR-B2 precursor /// similar to immunoglobulin-like receptor CHIR-AB1
GgaAffx.22156.1.S1_at	ENSGALG00000007123	10.7487	10.6835
GgaAffx.21620.1.S1_at		10.62	11.9234
Gga.16219.1.S1_at	ENSGALG00000003577	10.6164	7.87247	IBRDC3	IBR domain-containing protein 3. [Source:Uniprot/SWISSPROT;Acc:Q6ZMZ0]
Gga.8473.1.S1_s_at	ENSGALG00000016216	10.5449	7.24762	NDRG1	Protein NDRG1 (N-myc downstream-regulated gene 1 protein) (Differentiation-related gene 1 protein) (DRG-1) (Reducing agents and tunicamycin-responsive protein) (RTP) (Nickel-specific induction protein Cap43) (Rit42). [Source:Uniprot/SWISSPROT;Acc:Q92597]
Gga.72.1.S1_at	ENSGALG00000009050	10.5008	8.10973	CAPN3	Calpain-3 (EC 3.4.22.-) (Calpain L3) (Calpain p94) (Calcium-activated neutral proteinase 3) (CANP 3) (Muscle-specific calcium-activated neutral protease 3). [Source:Uniprot/SWISSPROT;Acc:Q92177]
Gga.17320.1.S1_at	ENSGALG00000015472	10.4856	6.29671	CHD7
Gga.10034.2.S1_a_at	ENSGALG00000019552	10.4577	6.52537	SERPINB2	Plasminogen activator inhibitor 2 precursor (PAI-2) (Placental plasminogen activator inhibitor) (Monocyte Arg-serpin) (Urokinase inhibitor). [Source:Uniprot/SWISSPROT;Acc:P05120]
Gga.1182.1.S1_s_at	ENSGALG00000001558	10.4359	8.2142	MOV10	Mov10, Moloney leukemia virus 10, homolog (mouse)
Gga.226.1.S1_at	ENSGALG00000012802	10.3792	34.9462	F13A1	Transglutaminase (Fragment). [Source:Uniprot/SPTREMBL;Acc:Q90714]
Gga.1931.1.S1_at	ENSGALG00000006324	10.366	8.5183	PFKFB2	6-phosphofructo-2-kinase/fructose-2,6-biphosphatase 3
GgaAffx.23789.1.S1_at	ENSGALG00000012117	10.3021	6.09583	STEAP3	dudulin 2 isoform b [Source:RefSeq_peptide;Acc:NP_001008410]
Gga.2533.1.S1_s_at	ENSGALG00000016325	10.2607	20.459	GSTA1	Glutathione S-transferase (EC 2.5.1.18) (GST class-alpha). [Source:Uniprot/SWISSPROT;Acc:Q08392]
GgaAffx.7315.1.S1_at	ENSGALG00000011544	10.2587	12.8028	BCL2L14	Apoptosis facilitator Bcl-2-like 14 protein (Apoptosis regulator Bcl- G). [Source:Uniprot/SWISSPROT;Acc:Q9BZR8]
Gga.523.1.S1_at	ENSGALG00000012610	10.1899	13.9086	CTSL1	Cathepsin L (EC 3.4.22.15) [Contains: Cathepsin L heavy chain; Cathepsin L light chain] (Fragments). [Source:Uniprot/SWISSPROT;Acc:P09648]
Gga.6547.1.A1_at		10.1867	12.0003
Gga.791.1.S1_at		10.1729	10.8555	IRF1	Interferon regulatory factor 1 (IRF-1). [Source:Uniprot/SWISSPROT;Acc:Q90876]
Gga.11342.1.S1_at	ENSGALG00000006354	10.1097	7.49152	GAL3ST2	galactose-3-O-sulfotransferase 2
Gga.12507.1.S1_s_at		10.0798	8.43758	ZDHHC20	Probable palmitoyltransferase ZDHHC20 (EC 2.3.1.-) (Zinc finger DHHC domain-containing protein 20) (DHHC-20). [Source:Uniprot/SWISSPROT;Acc:Q5W0Z9]
Gga.11597.1.S1_s_at	ENSGALG00000007651	9.98849	17.5026	STAT1	signal transducer and activator of transcription 1, 91kDa
Gga.11522.1.S1_x_at		9.92331	14.2302		similar to immunoglobulin-like receptor CHIR-B2 precursor /// similar to immunoglobulin-like receptor CHIR-AB1
Gga.690.1.S1_at	ENSGALG00000012801	9.8726	11.4313	LY86	Lymphocyte antigen 86 precursor (MD-1 protein). [Source:Uniprot/SWISSPROT;Acc:Q90890]
Gga.1114.1.S1_at	ENSGALG00000028318	9.87038	12.4332	CIP1	cdk inhibitor CIP1 (p21)
Gga.1453.1.S1_at		9.84671	9.10908	FOXF2	Forkhead transcription factor (Fragment). [Source:Uniprot/SPTREMBL;Acc:Q9PVP9]
GgaAffx.8585.3.S1_s_at	ENSGALG00000013468	9.80838	9.62212	TLR3	Toll-like receptor 3. [Source:Uniprot/SPTREMBL;Acc:Q0PQ88]
Gga.750.1.S1_at	ENSGALG00000028696	9.71504		MYOD1
GgaAffx.5126.1.S1_at	ENSGALG00000008166	9.70085	7.6521	TLR15	Toll-like receptor 15. [Source:Uniprot/SPTREMBL;Acc:Q2XQ10]
GgaAffx.13227.1.S1_s_at	ENSGALG00000015868	9.66469	11.4788	ATP6V0D2	ATPase, H+ transporting, lysosomal 38kDa, V0 subunit D2
Gga.4835.1.S1_at	ENSGALG00000002907	9.65744		MYL1
GgaAffx.2373.1.S1_s_at	ENSGALG00000003792	9.65341	5.59971	FYB	FYN binding protein (FYB-120/130)
GgaAffx.9401.1.S1_at	ENSGALG00000014811	9.64149	2.8522
Gga.546.1.S1_s_at	ENSGALG00000001181	9.60974	8.42055	KCNJ5	GIRK4 (Fragment). [Source:Uniprot/SPTREMBL;Acc:O57651]
GgaAffx.10104.2.S1_s_at	ENSGALG00000015868	9.58274	16.8689	ATP6V0D2	ATPase, H+ transporting, lysosomal 38kDa, V0 subunit D2
Gga.8362.1.S1_at	ENSGALG00000011991	9.5332		MYOZ2
GgaAffx.20662.1.S1_at		9.52453	5.78061	NARF	nuclear prelamin A recognition factor isoform a [Source:RefSeq_peptide;Acc:NP_036468]
Gga.5187.1.S1_s_at	ENSGALG00000005906	9.49094	13.9593	SQSTM1	Sequestosome-1 (Phosphotyrosine-independent ligand for the Lck SH2 domain of 62 kDa) (Ubiquitin-binding protein p62) (EBI3-associated protein of 60 kDa) (p60) (EBIAP). [Source:Uniprot/SWISSPROT;Acc:Q13501]
Gga.7639.2.S1_a_at	ENSGALG00000016572	9.33829	12.6549	C8orf80	CDNA FLJ26413 fis, clone KDN00221. [Source:Uniprot/SPTREMBL;Acc:Q6ZP73]
GgaAffx.4033.1.S1_at	ENSGALG00000026998	9.29242	9.76352	HTR7	5-hydroxytryptamine (serotonin) receptor 7 (adenylate cyclase-coupled)
Gga.8801.1.S1_at		9.29157	5.91691	CXADR
Gga.1809.1.S1_at	ENSGALG00000001926	9.28126	5.2718	HSPB1	Heat-shock protein beta-1 (HspB1) (Heat shock 27 kDa protein) (HSP 27) (Actin polymerization inhibitor) (Heat shock 25 kDa protein) (25 kDa IAP). [Source:Uniprot/SWISSPROT;Acc:Q00649]
Gga.10832.1.S1_at	ENSGALG00000023819	9.27199
Gga.5743.1.S1_at	ENSGALG00000027598	9.26088	11.9135	LY96	Lymphocyte antigen 96 precursor (MD-2 protein) (ESOP-1). [Source:Uniprot/SWISSPROT;Acc:Q9Y6Y9]
Gga.8839.2.S1_a_at		9.17842	6.81024	TUBD1	Tubulin, delta 1
Gga.7719.1.S1_s_at	ENSGALG00000015472	9.1635	6.11655	CHD7	chromodomain helicase DNA binding protein 7
GgaAffx.9118.1.S1_at	ENSGALG00000014362	9.10819	6.5456	CD86	CD86 protein precursor (Fragment). [Source:Uniprot/SPTREMBL;Acc:Q3BKZ3]
Gga.6220.2.S1_a_at	ENSGALG00000007082	8.98204	7.18011	CREM	ICER protein [Source:RefSeq_peptide;Acc:NP_989718]
Gga.4974.1.S1_at	ENSGALG00000015624	8.97246	10.39	VCAN	versican
GgaAffx.25575.5.S1_s_at	ENSGALG00000002672	8.95571	3.71579	SBNO2	KIAA0963 [Source:RefSeq_peptide;Acc:NP_055778]
Gga.2827.2.S1_a_at	ENSGALG00000028627	8.93237	3.94822	TIMP3	Metalloproteinase inhibitor 3 precursor (TIMP-3) (Tissue inhibitor of metalloproteinases 3) (21 kDa protein of extracellular matrix). [Source:Uniprot/SWISSPROT;Acc:P26652]
Gga.12662.1.S1_at		8.81584	7.89692	STAT1	signal transducer and activator of transcription 1, 91kDa
Gga.5128.1.S1_at	ENSGALG00000003003	8.80739	9.26312	CCL20	maacrophage inflammatory protein 3alpha [Source:RefSeq_peptide;Acc:NP_989769]
Gga.6064.3.S1_a_at	ENSGALG00000028536	8.74818	8.51408
GgaAffx.22337.2.S1_s_at	ENSGALG00000007712	8.73066	5.89539	MYO1B	Myosin-Ib (Myosin I alpha) (MMI-alpha) (MMIa) (MYH-1c). [Source:Uniprot/SWISSPROT;Acc:O43795]
Gga.7604.1.S1_at	ENSGALG00000006805	8.65508	8.95628	PLSCR1	phospholipid scramblase 1
Gga.11828.1.S1_at	ENSGALG00000026891	8.64918	7.63621	NINJ1	Ninjurin-1 (Nerve injury-induced protein 1). [Source:Uniprot/SWISSPROT;Acc:Q92982]
Gga.281.1.S1_at	ENSGALG00000012277	8.57177	9.47333	MAFF	Transcription factor MafF (V-maf musculoaponeurotic fibrosarcoma oncogene homolog F). [Source:Uniprot/SWISSPROT;Acc:Q90595]
Gga.11631.1.S1_at		8.50229	9.25467	PRAM1	PML-RARA regulated adaptor molecule 1
GgaAffx.434.1.S1_at	ENSGALG00000000690	8.47047	8.19962	GDPD4	Glycerophosphodiester phosphodiesterase domain-containing protein 4 (EC 3.1.-.-) (Glycerophosphodiester phosphodiesterase 6) (UgpQ). [Source:Uniprot/SWISSPROT;Acc:Q6W3E5]
Gga.4726.1.S1_at	ENSGALG00000004531	8.44512	8.23397	PLOD1	Procollagen-lysine,2-oxoglutarate 5-dioxygenase 1 precursor (EC 1.14.11.4) (Lysyl hydroxylase 1) (LH1). [Source:Uniprot/SWISSPROT;Acc:P24802]
Gga.19180.1.S1_s_at		8.44508	6.96658	MXI1	MAX interactor 1
Gga.17222.1.S1_at	ENSGALG00000011608	8.43901	7.9072
GgaAffx.23671.1.S1_at	ENSGALG00000011806	8.40367	15.956	MUC13
GgaAffx.22186.2.S1_s_at		8.39861	9.96648	IL1RAP	Interleukin-1 receptor accessory protein precursor (IL-1 receptor accessory protein) (IL-1RAcP). [Source:Uniprot/SWISSPROT;Acc:Q9NPH3]
Gga.6220.1.S1_a_at	ENSGALG00000007082	8.3889	7.78348	CREM	ICER protein [Source:RefSeq_peptide;Acc:NP_989718]
GgaAffx.11936.1.S1_s_at	ENSGALG00000008281	8.38857	7.18008	NEURL	neuralized homolog (Drosophila)
Gga.12743.1.S1_at	ENSGALG00000000504	8.36207	9.86526	ETV7	Transcription factor ETV7 (Transcription factor Tel-2) (ETS-related protein Tel2) (Tel-related Ets factor). [Source:Uniprot/SWISSPROT;Acc:Q9Y603]
Gga.8216.1.S1_at	ENSGALG00000011806	8.26479	11.3946	MUC13
Gga.6650.3.S1_a_at	ENSGALG00000015032	8.24816	8.40705	PDCD1LG2	Programmed cell death 1 ligand 2 precursor (Programmed death ligand 2) (PD-L2) (PD-1-ligand 2) (PDCD1 ligand 2) (Butyrophilin B7-DC) (B7-DC) (CD273 antigen). [Source:Uniprot/SWISSPROT;Acc:Q9BQ51]
GgaAffx.6216.1.S1_at	ENSGALG00000009904	8.23751	3.55206	IL22	interleukin 22
Gga.2922.1.S1_at	ENSGALG00000001470	8.1958	8.60537	STOML1	Stomatin-like protein 1 (SLP-1) (Stomatin-related protein) (STORP) (EPB72-like 1) (UNC24 homolog). [Source:Uniprot/SWISSPROT;Acc:Q9UBI4]
Gga.11668.1.S1_at	ENSGALG00000016216	8.19525	8.43017	NDRG1	Protein NDRG1 (N-myc downstream-regulated gene 1 protein) (Differentiation-related gene 1 protein) (DRG-1) (Reducing agents and tunicamycin-responsive protein) (RTP) (Nickel-specific induction protein Cap43) (Rit42). [Source:Uniprot/SWISSPROT;Acc:Q92597]
GgaAffx.1733.2.S1_s_at	ENSGALG00000002643	8.17789	7.71366	SELP	selectin P (granule membrane protein 140kDa, antigen CD62)
GgaAffx.21279.1.S1_at	ENSGALG00000013073	8.17123	4.51264	UPP1	Uridine phosphorylase 1 (EC 2.4.2.3) (UrdPase 1) (UPase 1). [Source:Uniprot/SWISSPROT;Acc:Q16831]
GgaAffx.7658.1.S1_at	ENSGALG00000012077	8.16407	8.55926	PARP9	poly (ADP-ribose) polymerase family, member 9
Gga.744.1.S1_at	ENSGALG00000006726	8.13057	5.01073	GATA3	GATA-binding factor 3 (GATA-3) (Transcription factor NF-E1C). [Source:Uniprot/SWISSPROT;Acc:P23825]
Gga.13627.1.S1_s_at	ENSGALG00000019663	8.1149	10.0048	ACBD7	acyl-Coenzyme A binding domain containing 7
Gga.14445.1.S1_s_at		8.10175	7.67033	SLC1A6	Excitatory amino acid transporter 4 (Sodium-dependent glutamate/aspartate transporter). [Source:Uniprot/SWISSPROT;Acc:P48664]
Gga.10300.1.S1_s_at	ENSGALG00000009626	8.10053	5.51325	THBS1	Thrombospondin-1 (Fragment). [Source:Uniprot/SPTREMBL;Acc:P79786]
GgaAffx.1145.1.S1_at	ENSGALG00000001745	8.09482	10.0768	PSTPIP2	Proline-serine-threonine phosphatase-interacting protein 2. [Source:Uniprot/SWISSPROT;Acc:Q9H939]
GgaAffx.22137.1.S1_at	ENSGALG00000007052	8.08305	6.62064	PXK	PX domain-containing protein kinase-like protein (Modulator of Na,K- ATPase) (MONaKA). [Source:Uniprot/SWISSPROT;Acc:Q7Z7A4]
GgaAffx.12288.1.S1_s_at	ENSGALG00000011888	8.08282	4.4544	TGM4	transglutaminase 4 (prostate)
Gga.10351.1.S1_s_at	ENSGALG00000004480	8.0691	10.0341	C19orf12	C19orf12 protein. [Source:Uniprot/SPTREMBL;Acc:Q9BSL7]
Gga.5187.1.S1_at	ENSGALG00000005906	8.05391	12.6586	SQSTM1	Sequestosome-1 (Phosphotyrosine-independent ligand for the Lck SH2 domain of 62 kDa) (Ubiquitin-binding protein p62) (EBI3-associated protein of 60 kDa) (p60) (EBIAP). [Source:Uniprot/SWISSPROT;Acc:Q13501]
GgaAffx.6696.1.A1_at	ENSGALG00000010592	8.03123	4.12289
Gga.6504.1.S1_at	ENSGALG00000004243	8.01584	14.4514	IFITM3	similar to inteferon-induced membrane protein Leu-13/9-27
GgaAffx.13216.1.S1_s_at	ENSGALG00000015346	8.00364	4.03196	NFKBIZ	nuclear factor of kappa light polypeptide gene enhancer in B-cells inhibitor, zeta
GgaAffx.10727.2.S1_at	ENSGALG00000016746	7.98001	5.53891	ATP10A	Probable phospholipid-transporting ATPase VA (EC 3.6.3.1) (ATPVA) (Aminophospholipid translocase VA). [Source:Uniprot/SWISSPROT;Acc:O60312]
Gga.4511.1.S1_at	ENSGALG00000003516	7.97686	8.19292	TCIRG1	T-cell, immune regulator 1, ATPase, H+ transporting, lysosomal V0 subunit A3
Gga.17678.1.S1_at	ENSGALG00000017760	7.96257	10.0485		Similar to immunoglobulin-like receptor CHIR-A
Gga.10018.1.S1_at	ENSGALG00000010806	7.9298	8.62887	RIN3	Ras and Rab interactor 3 (Ras interaction/interference protein 3). [Source:Uniprot/SWISSPROT;Acc:Q8TB24]
GgaAffx.11525.1.S1_s_at	ENSGALG00000026862	7.92539	6.73165	CLDN1	Hypothetical protein (Claudin-1). [Source:Uniprot/SPTREMBL;Acc:Q5ZMG2]
Gga.512.1.S1_at	ENSGALG00000011668	7.92457	6.68336	K60	K60 protein [Source:RefSeq_peptide;Acc:NP_990349]
Gga.16930.1.S1_at	ENSGALG00000003433	7.89451	7.9332
GgaAffx.2811.1.S1_at	ENSGALG00000004519	7.84451	7.50656	TRPV2	Transient receptor potential cation channel subfamily V member 2 (TrpV2) (osm-9-like TRP channel 2) (OTRPC2) (Vanilloid receptor-like protein 1) (VRL-1). [Source:Uniprot/SWISSPROT;Acc:Q9Y5S1]
Gga.4291.1.S1_at	ENSGALG00000006236	7.83531	7.68349	TPH1	Tryptophan 5-hydroxylase 1 (EC 1.14.16.4) (Tryptophan 5-monooxygenase 1). [Source:Uniprot/SWISSPROT;Acc:P70080]
Gga.19664.1.S1_at		7.81726	9.44323
Gga.5520.1.S1_at	ENSGALG00000016216	7.80705	6.9834	NDRG1	Protein NDRG1 (N-myc downstream-regulated gene 1 protein) (Differentiation-related gene 1 protein) (DRG-1) (Reducing agents and tunicamycin-responsive protein) (RTP) (Nickel-specific induction protein Cap43) (Rit42). [Source:Uniprot/SWISSPROT;Acc:Q92597]
Gga.17534.1.S1_at		7.79725	5.5247	STARD13
Gga.6064.1.S1_at	ENSGALG00000028536	7.79657	7.28989
GgaAffx.23423.2.S1_s_at	ENSGALG00000001181	7.79253	7.37748	KCNJ5	GIRK4 (Fragment). [Source:Uniprot/SPTREMBL;Acc:O57651]
GgaAffx.20862.1.S1_s_at	ENSGALG00000010818	7.76838	4.07882	PPAP2B	Lipid phosphate phosphohydrolase 3 (EC 3.1.3.4) (Phosphatidic acid phosphatase 2b) (Phosphatidate phosphohydrolase type 2b) (PAP2b) (PAP- 2b) (PAP2-beta) (Vascular endothelial growth factor and type I collagen-inducible protein) (VCIP). [Source:Uniprot/SW
Gga.1939.1.S1_at		7.73805	5.42176	EMP1	Epithelial membrane protein 1 (EMP-1) (Tumor-associated membrane protein) (CL-20) (B4B protein). [Source:Uniprot/SWISSPROT;Acc:P54849]
Gga.4003.1.S1_at	ENSGALG00000027874	7.70767	6.47331	CHAC1	Cation transport regulator-like protein 1. [Source:Uniprot/SWISSPROT;Acc:Q9BUX1]
GgaAffx.26344.3.S1_s_at	ENSGALG00000004859	7.69782	9.73604	ZNFX1	NFX1-type zinc finger-containing protein 1. [Source:Uniprot/SWISSPROT;Acc:Q9P2E3]
GgaAffx.10841.1.S1_s_at	ENSGALG00000016920	7.66622	7.31186	LMO7	LIM domain only protein 7 (LOMP) (F-box only protein 20). [Source:Uniprot/SWISSPROT;Acc:Q8WWI1]
Gga.3133.1.S1_a_at	ENSGALG00000015042	7.66142	4.32297	CRMP1	collapsin response mediator protein-1B [Source:RefSeq_peptide;Acc:NP_989826]
GgaAffx.21123.1.S1_s_at	ENSGALG00000016666	7.65423	10.4338	CTSB	Cathepsin B precursor (EC 3.4.22.1) (Cathepsin B1) [Contains: Cathepsin B light chain; Cathepsin B heavy chain]. [Source:Uniprot/SWISSPROT;Acc:P43233]
Gga.14420.1.S1_at		7.65406	8.62366	ANLN
Gga.10787.1.S1_at	ENSGALG00000009816	7.64883	4.0784	BATF3	Jun dimerization protein p21SNFT [Source:RefSeq_peptide;Acc:NP_061134]
GgaAffx.22637.1.S1_s_at	ENSGALG00000000947	7.64296	6.78048	FKBP5	FK-506 binding protein 51. [Source:Uniprot/SPTREMBL;Acc:Q646T7]
Gga.876.1.S1_s_at		7.63245	3.61716	B-G	MHC B-G antigen mRNA, partial cds, clone G8
Gga.6277.1.S1_at	ENSGALG00000024083	7.62359	5.27112	C8orf4	Uncharacterized protein C8orf4 (Thyroid cancer protein 1) (TC-1). [Source:Uniprot/SWISSPROT;Acc:Q9NR00]
Gga.5594.1.S1_at	ENSGALG00000004519	7.59385	5.93069	TRPV2	Transient receptor potential cation channel subfamily V member 2 (TrpV2) (osm-9-like TRP channel 2) (OTRPC2) (Vanilloid receptor-like protein 1) (VRL-1). [Source:Uniprot/SWISSPROT;Acc:Q9Y5S1]
Gga.9293.1.S1_at	ENSGALG00000003578	7.56955	5.5338	FN1	Fibronectin (FN) (Fragments). [Source:Uniprot/SWISSPROT;Acc:P11722]
Gga.3383.1.S1_at	ENSGALG00000003217	7.54227	6.89976	LITAF	Lipopolysaccharide-induced tumor necrosis factor-alpha factor homolog (LPS-induced TNF-alpha factor homolog) (Small integral membrane protein of lysosome/late endosome). [Source:Uniprot/SWISSPROT;Acc:Q8QGW7]
Gga.11852.1.S1_at		7.53179	3.94458		similar to Zinc finger protein 147 (Tripartite motif protein 25) (Estrogen responsive finger protein) (Efp)
Gga.1035.1.S1_at	ENSGALG00000006775	7.52623	6.0611	TGM2	Protein-glutamine gamma-glutamyltransferase 2 (EC 2.3.2.13) (Tissue transglutaminase) (TGase C) (TGC) (TG(C)) (Transglutaminase-2). [Source:Uniprot/SWISSPROT;Acc:Q01841]
Gga.3063.1.S1_at	ENSGALG00000012783	7.51473		MYBPC1
Gga.12209.1.S1_at	ENSGALG00000011962	7.48419	8.63909	C4orf31	similar to VLLH2748
GgaAffx.9256.1.S1_s_at	ENSGALG00000014603	7.45401	9.94783	C1S	complement component 1, s subcomponent
GgaAffx.8298.1.S1_at	ENSGALG00000013073	7.44567	4.82926	UPP1	Uridine phosphorylase 1 (EC 2.4.2.3) (UrdPase 1) (UPase 1). [Source:Uniprot/SWISSPROT;Acc:Q16831]
Gga.12209.2.S1_a_at	ENSGALG00000011962	7.40931	10.3143	C4orf31	similar to VLLH2748
GgaAffx.9628.1.S1_at	ENSGALG00000015141	7.39705	5.98346	GDA	Guanine deaminase (EC 3.5.4.3) (Guanase) (Guanine aminase) (Guanine aminohydrolase) (GAH) (p51-nedasin). [Source:Uniprot/SWISSPROT;Acc:Q9Y2T3]
Gga.15832.1.S1_at	ENSGALG00000000690	7.39512	5.97033	GDPD4	Glycerophosphodiester phosphodiesterase domain-containing protein 4 (EC 3.1.-.-) (Glycerophosphodiester phosphodiesterase 6) (UgpQ). [Source:Uniprot/SWISSPROT;Acc:Q6W3E5]
Gga.4841.2.S1_a_at		7.37921
Gga.13179.1.S1_at		7.32953	6.88896	MRP63
Gga.135.3.S1_a_at	ENSGALG00000015422	7.32692	9.24419	NRG1	Pro-neuregulin-1, membrane-bound isoform precursor (Pro-NRG1) [Contains: Neuregulin-1 (Acetylcholine receptor-inducing activity) (ARIA)]. [Source:Uniprot/SWISSPROT;Acc:Q05199]
Gga.918.1.S1_at	ENSGALG00000002118	7.2996	9.09535	KCNMB1	calcium-activated potassium channel beta subunit [Source:RefSeq_peptide;Acc:NP_989933]
Gga.17043.1.S1_at		7.29801	6.48511	OSMR	Oncostatin-M specific receptor subunit beta precursor. [Source:Uniprot/SWISSPROT;Acc:Q99650]
Gga.9473.1.S1_at	ENSGALG00000011778	7.29672	9.51908	ITGB5	integrin beta-5 [Source:RefSeq_peptide;Acc:NP_989814]
Gga.3366.1.S1_at	ENSGALG00000013869	7.2866	5.35162	IL20RA	Interleukin-20 receptor alpha chain precursor (IL-20R-alpha) (IL-20R1) (Cytokine receptor family 2 member 8) (Cytokine receptor class-II member 8) (CRF2-8) (ZcytoR7). [Source:Uniprot/SWISSPROT;Acc:Q9UHF4]
Gga.9267.1.S1_at	ENSGALG00000012281	7.28627	6.34649	PLA2G6	85 kDa calcium-independent phospholipase A2 (EC 3.1.1.4) (iPLA2) (CaI- PLA2) (Group VI phospholipase A2) (GVI PLA2). [Source:Uniprot/SWISSPROT;Acc:O60733]
GgaAffx.21131.1.S1_at		7.27654	8.04387	BACH1	Transcription regulator protein BACH1 (BTB and CNC homolog 1) (HA2303). [Source:Uniprot/SWISSPROT;Acc:O14867]
Gga.5627.1.S1_at	ENSGALG00000002712	7.27011	3.98519	LIPG	Endothelial lipase precursor (EC 3.1.1.3) (Endothelial cell-derived lipase) (EDL) (EL). [Source:Uniprot/SWISSPROT;Acc:Q9Y5X9]
Gga.9708.2.S1_a_at	ENSGALG00000014711	7.2605	3.65387	PPAP2A	Phosphatidic acid phosphatase type 2A
Gga.1787.1.S1_at	ENSGALG00000015464	7.24516	4.22308	PTGFRN
Gga.888.1.S1_at	ENSGALG00000003923	7.20658	3.89217	COL6A3	Collagen alpha-3(VI) chain precursor. [Source:Uniprot/SWISSPROT;Acc:P15989]
Gga.7288.1.S1_at		7.20619	8.076
Gga.3899.3.S1_a_at	ENSGALG00000003642	7.16896	4.70012	PDGFA	platelet-derived growth factor alpha polypeptide [Source:RefSeq_peptide;Acc:NP_989637]
Gga.4217.1.S1_a_at	ENSGALG00000026748	7.16707		MYH
GgaAffx.13057.1.S1_s_at	ENSGALG00000001175	7.16669	6.29282	CR2	complement component (3d/Epstein Barr virus) receptor 2
Gga.12192.1.S1_at	ENSGALG00000003747	7.1516	6.60432	OSMR	Oncostatin-M specific receptor subunit beta precursor. [Source:Uniprot/SWISSPROT;Acc:Q99650]
GgaAffx.538.1.S1_at	ENSGALG00000000818	7.0908	7.08859	LRRC32	leucine rich repeat containing 32
GgaAffx.6003.1.S1_at	ENSGALG00000009556	7.05181	6.36611	PRICKLE1	Prickle-like protein 1 (REST/NRSF-interacting LIM domain protein 1). [Source:Uniprot/SWISSPROT;Acc:Q96MT3]
Gga.16689.1.S1_s_at	ENSGALG00000014201	7.04843	9.4362	PARVB	Beta-parvin (Affixin). [Source:Uniprot/SWISSPROT;Acc:Q9HBI1]
Gga.12454.1.S1_at	ENSGALG00000015028	7.04381	9.05691	RLX3	relaxin 3
GgaAffx.8109.1.S1_s_at	ENSGALG00000012788	7.02357	6.87387	PARP12	poly (ADP-ribose) polymerase family, member 12
Gga.16046.1.S1_at		7.0207	5.55667	PDGFRB
Gga.3994.1.A1_s_at	ENSGALG00000003578	7.01526	5.23834	FN1	Fibronectin (FN) (Fragments). [Source:Uniprot/SWISSPROT;Acc:P11722]
Gga.8174.1.S1_at	ENSGALG00000016844	7.01409	7.91044	RAB20	Ras-related protein Rab-20. [Source:Uniprot/SWISSPROT;Acc:Q9NX57]
GgaAffx.11575.1.S1_s_at	ENSGALG00000011798	7.013	8.76389	HEBP1	heme binding protein 1
Gga.9109.1.S1_at	ENSGALG00000005857	7.0011	13.74	ALOX5	Arachidonate 5-lipoxygenase (EC 1.13.11.34) (5-lipoxygenase) (5-LO). [Source:Uniprot/SWISSPROT;Acc:P09917]
Gga.3854.1.S2_at		6.98061	7.94011	CTSB	Cathepsin B precursor (EC 3.4.22.1) (Cathepsin B1) [Contains: Cathepsin B light chain; Cathepsin B heavy chain]. [Source:Uniprot/SWISSPROT;Acc:P43233]
GgaAffx.24298.1.S1_s_at	ENSGALG00000013869	6.97974	4.77197	IL20RA	Interleukin-20 receptor alpha chain precursor (IL-20R-alpha) (IL-20R1) (Cytokine receptor family 2 member 8) (Cytokine receptor class-II member 8) (CRF2-8) (ZcytoR7). [Source:Uniprot/SWISSPROT;Acc:Q9UHF4]
GgaAffx.7654.2.S1_s_at	ENSGALG00000012072	6.97904	6.96032	PARP14	poly (ADP-ribose) polymerase family, member 14
Gga.5069.1.S1_at		6.97666	8.77442	BF1	MHC class I antigen B-F minor heavy chain
Gga.1568.1.S1_at	ENSGALG00000010818	6.96264	4.29695	PPAP2B	Lipid phosphate phosphohydrolase 3 (EC 3.1.3.4) (Phosphatidic acid phosphatase 2b) (Phosphatidate phosphohydrolase type 2b) (PAP2b) (PAP- 2b) (PAP2-beta) (Vascular endothelial growth factor and type I collagen-inducible protein) (VCIP). [Source:Uniprot/SW
Gga.5243.1.S1_at		6.94992	4.95141	STEAP3	dudulin 2 isoform b [Source:RefSeq_peptide;Acc:NP_001008410]
Gga.7731.1.S1_at		6.93647	7.08198
Gga.8385.1.S1_at		6.92204	4.52898	LAMB3	Laminin subunit beta-3 precursor (Laminin 5 beta 3) (Laminin B1k chain) (Kalinin B1 chain). [Source:Uniprot/SWISSPROT;Acc:Q13751]
GgaAffx.7313.1.S1_at	ENSGALG00000011544	6.91302	9.59373	BCL2L14	Apoptosis facilitator Bcl-2-like 14 protein (Apoptosis regulator Bcl- G). [Source:Uniprot/SWISSPROT;Acc:Q9BZR8]
GgaAffx.9983.1.S1_at	ENSGALG00000015666	6.83214	3.13412	TNIP2	TNFAIP3 interacting protein 2
Gga.18620.1.S1_at		6.82945	7.3719	TAAR1	Trace amine-associated receptor 1 (Trace amine receptor 1) (TaR-1). [Source:Uniprot/SWISSPROT;Acc:Q96RJ0]
Gga.4974.1.S2_at	ENSGALG00000015624	6.82825	7.15934	VCAN	versican
GgaAffx.9810.1.S1_at	ENSGALG00000027419	6.78648	4.81215
GgaAffx.21787.1.S1_s_at		6.78581	11.1665	BETA3	bHLH transcription factor beta3
GgaAffx.10012.1.S1_at	ENSGALG00000015701	6.77416	6.01128	CXADR	Coxsackievirus and adenovirus receptor precursor (Coxsackievirus B- adenovirus receptor) (hCAR) (CVB3-binding protein) (HCVADR). [Source:Uniprot/SWISSPROT;Acc:P78310]
Gga.3899.1.S1_a_at	ENSGALG00000003642	6.77167	4.31061	PDGFA	platelet-derived growth factor alpha polypeptide [Source:RefSeq_peptide;Acc:NP_989637]
Gga.19025.1.S1_at	ENSGALG00000008581	6.72945	2.61148	DUSP5	Dual specificity protein phosphatase 5 (EC 3.1.3.48) (EC 3.1.3.16) (Dual specificity protein phosphatase hVH3). [Source:Uniprot/SWISSPROT;Acc:Q16690]
Gga.11795.1.S1_s_at	ENSGALG00000015865	6.70515	3.38925	FAM46A	similar to C6orf37
Gga.8594.1.S1_at	ENSGALG00000006728	6.702	9.58858	SLC5A1	SGLT-1 (Fragment). [Source:Uniprot/SPTREMBL;Acc:Q9I8D9]
Gga.552.1.S1_at		6.69502	5.06918	DIO3	deiodinase, iodothyronine, type III (DIO3), mRNA [Source:RefSeq_dna;Acc:NM_001362]
Gga.7046.1.S1_s_at		6.69249	10.2104	CD163	Deleted in malignant brain tumors 1
Gga.8635.1.S1_at	ENSGALG00000006728	6.68384	10.7233	SLC5A1	SGLT-1 (Fragment). [Source:Uniprot/SPTREMBL;Acc:Q9I8D9]
GgaAffx.10124.2.S1_s_at	ENSGALG00000015899	6.66839	5.98579	RIPK2	receptor-interacting serine-threonine kinase 2
Gga.11246.1.S1_at		6.6489	6.13577
Gga.3318.1.S1_at	ENSGALG00000012792	6.63615	3.59216	HIPK2	Homeodomain-interacting protein kinase 2 (Fragment). [Source:Uniprot/SPTREMBL;Acc:Q8UVD4]
Gga.448.1.S1_at	ENSGALG00000015109	6.61436	5.92871	TJP2	tight junction protein [Source:RefSeq_peptide;Acc:NP_990249]
Gga.6673.1.S1_at		6.61155	5.2426		MSSP-1 [Source:RefSeq_peptide;Acc:NP_990355]
Gga.16751.1.S1_at		6.60084	7.21433	PARP12	poly (ADP-ribose) polymerase family, member 12
Gga.1087.1.S1_at	ENSGALG00000014297	6.59592	6.35078	IRF7	Interferon regulatory factor 7
GgaAffx.10276.1.S1_at	ENSGALG00000016116	6.59488	5.83688	EXT1	Exostosin-1 (EC 2.4.1.224) (EC 2.4.1.225) (Glucuronosyl-N- acetylglucosaminyl-proteoglycan/N-acetylglucosaminyl-proteoglycan 4- alpha-N-acetylglucosaminyltransferase) (Putative tumor suppressor protein EXT1) (Multiple exostoses protein 1). [Source:Uniprot
Gga.9292.1.S1_at	ENSGALG00000010560	6.59401	7.23367	EIF2AK2	double-stranded RNA-activated protein kinase [Source:RefSeq_peptide;Acc:NP_989818]
GgaAffx.20516.1.S1_s_at		6.58567	5.99483	KLF15	Krueppel-like factor 15 (Kidney-enriched krueppel-like factor). [Source:Uniprot/SWISSPROT;Acc:Q9UIH9]
GgaAffx.22337.3.S1_s_at	ENSGALG00000007712	6.57161	4.94483	MYO1B	Myosin-Ib (Myosin I alpha) (MMI-alpha) (MMIa) (MYH-1c). [Source:Uniprot/SWISSPROT;Acc:O43795]
GgaAffx.20365.1.S1_s_at	ENSGALG00000021685	6.5095	5.00921		serine incorporator 2
Gga.9639.1.S1_at	ENSGALG00000010769	6.49711	6.67409	HPGD	15-hydroxyprostaglandin dehydrogenase [NAD+] (EC 1.1.1.141) (PGDH) (Prostaglandin dehydrogenase 1). [Source:Uniprot/SWISSPROT;Acc:P15428]
Gga.4750.1.S1_s_at	ENSGALG00000000947	6.48129	6.0921	FKBP5	FK-506 binding protein 51. [Source:Uniprot/SPTREMBL;Acc:Q646T7]
GgaAffx.7940.2.S1_s_at	ENSGALG00000025881	6.47059	4.94832	CD131	similar to cytokine receptor common beta chain precursor - human
Gga.14969.1.S1_at	ENSGALG00000006019	6.45969	5.53631	ABHD7	abhydrolase domain containing 7 [Source:RefSeq_peptide;Acc:NP_775838]
Gga.16391.1.S1_at		6.45618	5.15737	C6orf129
GgaAffx.789.1.S1_at	ENSGALG00000001192	6.45472	3.50887
GgaAffx.23327.1.S1_s_at	ENSGALG00000010806	6.4265	8.13522	RIN3	Ras and Rab interactor 3 (Ras interaction/interference protein 3). [Source:Uniprot/SWISSPROT;Acc:Q8TB24]
Gga.16342.1.S1_at	ENSGALG00000011426	6.42495	6.03769	RNASET2	PolyU-preferential ribonuclease (EC 3.1.-.-) CL1 (Fragments). [Source:Uniprot/SPTREMBL;Acc:Q7LZG0]
Gga.7296.3.S1_s_at	ENSGALG00000015972	6.42149	4.67874	IFNGR2	IFNGR2 (Interferon-gamma receptor 2). [Source:Uniprot/SPTREMBL;Acc:Q5RL90]
Gga.16781.1.S1_at		6.35931	3.64116
GgaAffx.21444.1.S1_at	ENSGALG00000021325	6.35795	9.01082
GgaAffx.3548.1.S1_at		6.35426	7.42075	MYO1G	myosin IG [Source:RefSeq_peptide;Acc:NP_149043]
Gga.4108.5.S1_x_at	ENSGALG00000003521	6.33836		TPM1
Gga.10042.1.S1_a_at	ENSGALG00000019231	6.32309	13.6445	CD200R1	CD200 receptor precursor. [Source:Uniprot/SPTREMBL;Acc:Q2YHT7]
GgaAffx.7043.3.S1_s_at	ENSGALG00000003412	6.30963	4.54579	RALGDS	ral guanine nucleotide dissociation stimulator
Gga.3555.1.S1_at	ENSGALG00000002728	6.29253	6.33789	SLC16A3	Monocarboxylate transporter 4 (MCT 4) (Solute carrier family 16 member 3). [Source:Uniprot/SWISSPROT;Acc:P57788]
Gga.17467.1.S1_s_at	ENSGALG00000026366	6.28821		TTN
Gga.13152.1.S1_s_at	ENSGALG00000013993	6.27724	8.15255	VNN2	vanin 2
Gga.5007.1.S1_at	ENSGALG00000026137	6.27446	3.15086	CDKN2A	cyclin-dependent kinase inhibitor 2A (melanoma, p16, inhibits CDK4)
Gga.9902.1.S1_at	ENSGALG00000016811	6.27389	7.83215	SEPT10	septin 10
Gga.10923.2.S1_s_at	ENSGALG00000010311	6.2722	6.26627	NAV3	neuron navigator 3 [Source:RefSeq_peptide;Acc:NP_055718]
GgaAffx.21269.1.S1_at		6.23885	3.22888
Gga.15981.1.S1_at	ENSGALG00000008098	6.23778	6.44596	PBEF1	pre-B-cell colony enhancing factor 1
Gga.3723.1.S1_at	ENSGALG00000005065	6.22065	6.98551	PLA2G4A	Cytosolic phospholipase A2 (cPLA2) (Phospholipase A2 group IVA) [Includes: Phospholipase A2 (EC 3.1.1.4) (Phosphatidylcholine 2- acylhydrolase); Lysophospholipase (EC 3.1.1.5)]. [Source:Uniprot/SWISSPROT;Acc:P49147]
Gga.320.1.S1_at	ENSGALG00000007681	6.21855	4.60978	gga-mir-6558	gga-mir-6558 [Source:miRBase;Acc:MI0022376]
GgaAffx.11404.1.S1_at		6.21214	5.90839	MXI1	MAX interactor 1
GgaAffx.7917.1.S1_at	ENSGALG00000012481	6.21079	6.75836	TNFAIP6	Tumor necrosis factor-inducible protein 6. [Source:Uniprot/SPTREMBL;Acc:Q2XNL5]
Gga.9873.1.S1_at		6.21003	10.702	C1QC	Complement C1q subcomponent subunit C precursor. [Source:Uniprot/SWISSPROT;Acc:P02747]
Gga.18984.1.S1_at	ENSGALG00000013929	6.20655	7.28681
Gga.1758.1.S1_at	ENSGALG00000026781	6.20423	8.02014	ALOX5AP	Arachidonate 5-lipoxygenase-activating protein (FLAP) (MK-886-binding protein). [Source:Uniprot/SWISSPROT;Acc:P20292]
Gga.10528.1.S1_a_at	ENSGALG00000007785	6.20136	4.24604	PROK2	Prokineticin-2 precursor (PK2) (Protein Bv8 homolog). [Source:Uniprot/SWISSPROT;Acc:Q9HC23]
Gga.790.1.S1_at		6.19404	4.2721	ISLET-2	domesticus (clone 1.6 kB) islet-2
Gga.5092.1.S1_s_at	ENSGALG00000003770	6.15919	5.5857	ANXA2	annexin A2
Gga.4098.1.S1_at	ENSGALG00000003457	6.15442	5.54382	CNP	2',3'-cyclic nucleotide 3' phosphodiesterase
Gga.8235.1.S1_at		6.14436	5.31741
Gga.4257.1.S1_at	ENSGALG00000006126	6.13593	4.28924	COL6A2	Collagen alpha-2(VI) chain precursor. [Source:Uniprot/SWISSPROT;Acc:P15988]
Gga.7884.1.S1_at	ENSGALG00000006523	6.13532	4.78355	IGF2BP2	Insulin-like growth factor 2 mRNA-binding protein 2 (IGF-II mRNA- binding protein 2) (IMP-2) (Hepatocellular carcinoma autoantigen p62). [Source:Uniprot/SWISSPROT;Acc:Q9Y6M1]
Gga.956.1.S1_at	ENSGALG00000015209	6.12551	4.28361	NFIL3	bZIP protein E4BP4 [Source:RefSeq_peptide;Acc:NP_989949]
Gga.12839.1.S1_at	ENSGALG00000011690	6.11649	6.94877	C14orf79	C14orf79 protein. [Source:Uniprot/SPTREMBL;Acc:Q96F83]
GgaAffx.5612.1.S1_at	ENSGALG00000005650	6.11468	5.79758	GIMAP1	GTPase, IMAP family member 1
Gga.7070.1.S1_at		6.11349	6.6476
Gga.4217.4.S1_x_at	ENSGALG00000027177	6.11142		MYH2
Gga.535.1.S1_at	ENSGALG00000011306	6.09199
Gga.10040.1.S1_at		6.06887	5.35861
Gga.4108.2.S1_a_at	ENSGALG00000003521	6.06318		TPM1
Gga.6650.1.A1_at		6.05124	3.97597
Gga.8385.3.S1_a_at	ENSGALG00000001343	6.05013	5.61214	LAMB3	Laminin subunit beta-3 precursor (Laminin 5 beta 3) (Laminin B1k chain) (Kalinin B1 chain). [Source:Uniprot/SWISSPROT;Acc:Q13751]
Gga.988.1.S1_at	ENSGALG00000006503	6.0489	6.32872	VDAC1	Voltage-dependent anion-selective channel protein 1 (VDAC-1) (hVDAC1) (Outer mitochondrial membrane protein porin 1) (Plasmalemmal porin) (Porin 31HL) (Porin 31HM). [Source:Uniprot/SWISSPROT;Acc:P21796]
Gga.17361.1.S1_s_at	ENSGALG00000002525	6.04675	2.58428	RASGEF1A	RasGEF domain family, member 1A
GgaAffx.3477.1.S1_at	ENSGALG00000005546	6.04378	3.92273	GPR35	G protein-coupled receptor 35
Gga.5488.1.S1_at		6.03847	2.20204	TNIP2
Gga.1812.1.S1_at	ENSGALG00000016114	6.0276	6.85177	TNFRSF11B	Osteoprotegerin (Fragment). [Source:Uniprot/SPTREMBL;Acc:Q7ZZY4]
Gga.14426.1.S1_at	ENSGALG00000006378	6.02154	9.44887	LIPA	lipase A, lysosomal acid, cholesterol esterase
Gga.11726.1.S1_a_at	ENSGALG00000028005	6.00639	3.61111	GADD45G	Growth arrest and DNA-damage-inducible, gamma
Gga.13445.1.S1_s_at	ENSGALG00000008945	6.00073	2.54278	NEXN	nexilin
Gga.8015.1.S1_at	ENSGALG00000016419	5.99688	2.73461	DDEF2	Development and differentiation-enhancing factor 2 (Pyk2 C-terminus- associated protein) (PAP) (Paxillin-associated protein with ARFGAP activity 3) (PAG3). [Source:Uniprot/SWISSPROT;Acc:O43150]
GgaAffx.25130.1.S1_s_at	ENSGALG00000016927	5.99648	3.46235	KLF5	Krueppel-like factor 5 (Intestinal-enriched krueppel-like factor) (Colon krueppel-like factor) (Transcription factor BTEB2) (Basic transcription element-binding protein 2) (BTE-binding protein 2) (GC box-binding protein 2). [Source:Uniprot/SWISSPROT;Acc:Q
GgaAffx.21359.1.S1_at		5.97319	2.49258
Gga.17528.1.S1_at		5.96418	3.62664	RPS6KL1	Similar to placenta growth factor
GgaAffx.1548.1.S1_at	ENSGALG00000002318	5.96319	3.7266		Laeverin (EC 3.4.-.-) (CHL2 antigen). [Source:Uniprot/SWISSPROT;Acc:Q6Q4G3]
Gga.18909.1.S1_s_at	ENSGALG00000002907	5.94597		MYL1
GgaAffx.23261.1.S1_s_at	ENSGALG00000010592	5.87426	3.18153
Gga.16067.1.S1_at		5.86993	7.29459	CD55	Complement decay-accelerating factor precursor (CD55 antigen). [Source:Uniprot/SWISSPROT;Acc:P08174]
Gga.3474.1.S1_at	ENSGALG00000000516	5.84171	3.29618	FANCA	Fanconi anemia group A protein (Protein FACA). [Source:Uniprot/SWISSPROT;Acc:O15360]
Gga.1039.1.S1_at	ENSGALG00000000379	5.83473	3.76073	ITGB3	Integrin (Fragment). [Source:Uniprot/SPTREMBL;Acc:Q788Q4]
Gga.663.1.S1_at	ENSGALG00000016998	5.81571	6.02607	P2RY5	Gallus gallus G protein-coupled receptor (LOC396118), mRNA. [Source:RefSeq_dna;Acc:NM_205199]
Gga.296.1.S1_at	ENSGALG00000002329	5.80848	6.22674	CCL1	cytokine [Source:RefSeq_peptide;Acc:NP_990107]
Gga.16898.1.S1_at	ENSGALG00000015026	5.79852	5.64478	TRAF3IP2	Adapter protein CIKS (Connection to IKK and SAPK/JNK) (TRAF3- interacting protein 2) (Nuclear factor NF-kappa-B activator 1) (ACT1). [Source:Uniprot/SWISSPROT;Acc:O43734]
Gga.3994.3.A1_x_at		5.79617	4.59799
Gga.6612.1.S1_a_at	ENSGALG00000026173	5.79453	14.9872		NK-lysin
GgaAffx.23859.1.S1_s_at	ENSGALG00000012281	5.79183	4.50285	PLA2G6	85 kDa calcium-independent phospholipase A2 (EC 3.1.1.4) (iPLA2) (CaI- PLA2) (Group VI phospholipase A2) (GVI PLA2). [Source:Uniprot/SWISSPROT;Acc:O60733]
Gga.19412.1.S1_at		5.79129	5.58889	NAMPT
GgaAffx.25232.1.S1_s_at	ENSGALG00000028005	5.77512	3.72632	GADD45B	Growth arrest and DNA-damage-inducible protein GADD45 beta (Negative growth-regulatory protein MyD118) (Myeloid differentiation primary response protein MyD118). [Source:Uniprot/SWISSPROT;Acc:O75293]
Gga.14717.1.S1_at	ENSGALG00000026269	5.77452	5.88764	TAP1	Transporter associated with antigen processing 1
GgaAffx.24377.2.S1_s_at	ENSGALG00000014201	5.76434	6.62389	PARVB	Beta-parvin (Affixin). [Source:Uniprot/SWISSPROT;Acc:Q9HBI1]
Gga.8299.1.S1_at		5.76418	5.49816
Gga.13161.1.S1_at		5.75543	3.72957	FOXO3
Gga.15354.1.S1_at	ENSGALG00000015682	5.74322	3.85971	UGCG	Ceramide glucosyltransferase (EC 2.4.1.80) (Glucosylceramide synthase) (GCS) (UDP-glucose:N-acylsphingosine D-glucosyltransferase) (UDP- glucose ceramide glucosyltransferase) (GLCT-1). [Source:Uniprot/SWISSPROT;Acc:Q16739]
Gga.9901.1.S1_at	ENSGALG00000008166	5.72449	5.23027	TLR15	Toll-like receptor 15. [Source:Uniprot/SPTREMBL;Acc:Q2XQ10]
GgaAffx.21224.1.S1_at		5.71283	5.43365
Gga.4217.6.S1_x_at	ENSGALG00000026748	5.71243		MYH2
Gga.11368.1.S1_at	ENSGALG00000023379	5.69944	6.18412	F2RL2	Proteinase-activated receptor 3 precursor (PAR-3) (Thrombin receptor- like 2) (Coagulation factor II receptor-like 2). [Source:Uniprot/SWISSPROT;Acc:O00254]
Gga.16788.1.S1_at		5.6991	4.008	KIAA0082
Gga.12407.1.S1_at	ENSGALG00000024484	5.69816	5.23193	CXCL6	similar to K60 protein
Gga.19481.1.S1_at	ENSGALG00000026366	5.69653		TTN
Gga.10215.1.S1_at		5.68973	8.52113
Gga.12326.1.S1_s_at	ENSGALG00000008555	5.6664	5.40167	MXI1	MAX interactor 1
Gga.6526.1.S1_s_at	ENSGALG00000011395	5.66235	7.0606	TMEM66	transmembrane protein 66
GgaAffx.12086.1.S1_at	ENSGALG00000000947	5.64715	5.14154	FKBP5	FK-506 binding protein 51. [Source:Uniprot/SPTREMBL;Acc:Q646T7]
Gga.3236.1.S1_at	ENSGALG00000019094	5.64482	6.13662	PHF11	PHD finger protein 11 (BRCA1 C-terminus-associated protein) (Renal carcinoma antigen NY-REN-34). [Source:Uniprot/SWISSPROT;Acc:Q9UIL8]
GgaAffx.20601.1.S1_s_at	ENSGALG00000000865	5.64063	5.02522	TRIM39	similar to TRIM39 protein
Gga.15768.1.S1_at	ENSGALG00000012481	5.63689	6.9184	TNFAIP6	Tumor necrosis factor-inducible protein 6. [Source:Uniprot/SPTREMBL;Acc:Q2XNL5]
Gga.4973.3.S1_x_at	ENSGALG00000024372	5.62481	5.54824	BF1	major histocompatibility complex class I glycoprotein /// HLA-G histocompatibility antigen, class I, G /// MHC class I antigen B-F minor heavy chain
Gga.14.1.S1_at	ENSGALG00000013370	5.62456	7.40785	SEMA3F	sema domain, immunoglobulin domain (Ig), short basic domain, secreted, (semaphorin) 3F
Gga.4843.2.S1_a_at	ENSGALG00000014463	5.62155		ACTN2
GgaAffx.23486.1.S1_s_at	ENSGALG00000020193	5.61505	3.91601	PLAC8	placenta-specific 8
GgaAffx.12451.1.S1_s_at	ENSGALG00000015899	5.60673	4.89975	RIPK2	receptor-interacting serine-threonine kinase 2
Gga.4105.2.S1_a_at	ENSGALG00000005135	5.58997	5.8056	SERPINE2	Glia-derived nexin precursor (GDN) (Protease nexin I) (PN-1) (Protease inhibitor 7). [Source:Uniprot/SWISSPROT;Acc:P07093]
Gga.1810.1.S1_at	ENSGALG00000025915	5.58815		ARRDC3
Gga.8368.1.S1_at	ENSGALG00000010738	5.58571	4.56841	MTAC2D1	Membrane targeting tandem C2 domain-containing protein 1 (Tandem C2 protein in nucleus) (Tac2-N). [Source:Uniprot/SWISSPROT;Acc:Q8N9U0]
GgaAffx.4338.1.S1_at		5.58404	3.87957	PFKP	phosphofructokinase, platelet
GgaAffx.9854.1.S1_at	ENSGALG00000015472	5.58283	4.97323	CHD7	chromodomain helicase DNA binding protein 7
GgaAffx.20104.1.S1_s_at	ENSGALG00000017046	5.56412	5.97059	POSTN	Osteoblast-specific factor 2 (Fragment). [Source:Uniprot/SPTREMBL;Acc:Q9DEX4]
Gga.13096.1.S1_at		5.56254	3.76107	JPH1	Junctophilin-1 (Junctophilin type 1) (JP-1). [Source:Uniprot/SWISSPROT;Acc:Q9HDC5]
Gga.17640.1.S1_at	ENSGALG00000012891	5.56054	5.01233
GgaAffx.8313.1.S1_s_at	ENSGALG00000013091	5.5501	7.39179	EPS8	Epidermal growth factor receptor kinase substrate 8. [Source:Uniprot/SWISSPROT;Acc:Q12929]
GgaAffx.566.2.S1_s_at	ENSGALG00000000865	5.53979	4.7035	TRIM39	similar to TRIM39 protein
GgaAffx.12082.1.S1_s_at	ENSGALG00000008475	5.53967	4.94997	ARRDC1	arrestin domain containing 1
Gga.9334.1.S1_at	ENSGALG00000013971	5.53409	4.98325	SGK	serum- and glucocorticoid-induced kinase [Source:RefSeq_peptide;Acc:NP_989807]
Gga.9879.1.S1_s_at	ENSGALG00000006378	5.52672	12.2606	LIPA	lipase A, lysosomal acid, cholesterol esterase
GgaAffx.24078.1.S1_s_at	ENSGALG00000012979	5.52451	3.99644	TRIO	Triple functional domain protein (PTPRF-interacting protein). [Source:Uniprot/SWISSPROT;Acc:O75962]
GgaAffx.20610.1.S1_at		5.52435	4.69719
Gga.3522.2.S1_a_at	ENSGALG00000006783	5.51957	4.09488	PLOD2	Procollagen-lysine,2-oxoglutarate 5-dioxygenase 2 precursor (EC 1.14.11.4) (Lysyl hydroxylase 2) (LH2). [Source:Uniprot/SWISSPROT;Acc:O00469]
Gga.2152.1.S1_at	ENSGALG00000013233	5.51809	3.02543	PPP1R9B	KS5 protein. [Source:Uniprot/SPTREMBL;Acc:O57534]
GgaAffx.9985.1.S1_s_at	ENSGALG00000015669	5.50814	4.71026	ROD1	ROD1 regulator of differentiation 1 (S. pombe)
Gga.5376.2.S1_a_at	ENSGALG00000028143	5.50786	6.55615
Gga.2956.1.S1_at	ENSGALG00000004221	5.48487	5.50434	IL22RA1	interleukin 22 receptor, alpha 1 [Source:RefSeq_peptide;Acc:NP_067081]
Gga.7412.1.S1_s_at	ENSGALG00000026622	5.47556	5.88295
Gga.8752.1.S1_s_at	ENSGALG00000011046	5.46256	6.85396	SNX10	sorting nexin 10
Gga.3903.1.S1_at		5.45742	7.32191	CDH13	cadherin 13, H-cadherin (heart) /// similar to T-cadherin
GgaAffx.25677.1.S1_s_at	ENSGALG00000002869	5.45154	9.18491	ENPP3	Ectonucleotide pyrophosphatase/phosphodiesterase 3 (E-NPP 3) (Phosphodiesterase I/nucleotide pyrophosphatase 3) (Phosphodiesterase I beta) (PD-Ibeta) (CD203c antigen) [Includes: Alkaline phosphodiesterase I (EC 3.1.4.1); Nucleotide pyrophosphatase (EC 3.6
GgaAffx.1042.1.S1_s_at	ENSGALG00000001603	5.4478	4.57701	NARF	nuclear prelamin A recognition factor isoform a [Source:RefSeq_peptide;Acc:NP_036468]
Gga.3994.3.S1_x_at		5.42004	4.9146	FN1	Fibronectin 1
GgaAffx.5682.1.S1_at	ENSGALG00000008997	5.41861	5.63053	STEAP4	STEAP4 protein. [Source:Uniprot/SPTREMBL;Acc:Q8WWB0]
GgaAffx.25575.1.S1_s_at	ENSGALG00000002672	5.40007	3.59418	SBNO2	KIAA0963 [Source:RefSeq_peptide;Acc:NP_055778]
Gga.3723.1.S2_at	ENSGALG00000005065	5.39303	4.77797	PLA2G4A	Cytosolic phospholipase A2 (cPLA2) (Phospholipase A2 group IVA) [Includes: Phospholipase A2 (EC 3.1.1.4) (Phosphatidylcholine 2- acylhydrolase); Lysophospholipase (EC 3.1.1.5)]. [Source:Uniprot/SWISSPROT;Acc:P49147]
Gga.4973.1.S1_x_at	ENSGALG00000024372	5.39287	6.74322	BF2	Major class I glycoprotein precursor (Fragment). [Source:Uniprot/SPTREMBL;Acc:Q95593]
Gga.17993.1.S1_at	ENSGALG00000013911	5.38192	6.07444	ZC3HAV1	zinc finger CCCH-type, antiviral 1
GgaAffx.20895.1.S1_at	ENSGALG00000011449	5.3753	5.38777
GgaAffx.9854.3.S1_s_at	ENSGALG00000015472	5.36321	4.24224	CHD7	chromodomain helicase DNA binding protein 7
GgaAffx.10745.1.S1_at	ENSGALG00000016786	5.34566	5.56087	IL18R1	Interleukin-18 receptor 1 precursor (IL1 receptor-related protein) (IL-1Rrp) (CD218a antigen) (CDw218a). [Source:Uniprot/SWISSPROT;Acc:Q13478]
Gga.4128.3.S1_a_at		5.34439	3.86157	TNS1	Tensin. [Source:Uniprot/SWISSPROT;Acc:Q04205]
Gga.700.1.S1_at	ENSGALG00000006591	5.32029		TNNI2
Gga.13483.1.S1_at	ENSGALG00000001412	5.30167	3.68809	SEMA7A	Semaphorin 7A-2 variant (Fragment). [Source:Uniprot/SPTREMBL;Acc:Q0Q5V3]
Gga.6309.1.S1_at	ENSGALG00000027983	5.29811	4.70984
Gga.7633.1.S1_s_at	ENSGALG00000002078	5.2966	3.48892	MYO9A	myosin IXA [Source:RefSeq_peptide;Acc:NP_008832]
Gga.6140.1.A1_s_at	ENSGALG00000013878	5.29274	6.10161	PCYOX1	Prenylcysteine oxidase precursor (EC 1.8.3.5) (PCL1). [Source:Uniprot/SWISSPROT;Acc:Q9UHG3]
Gga.939.1.S1_at		5.28722	12.6052		Prominin-like protein (Fragment). [Source:Uniprot/SPTREMBL;Acc:Q90XC6]
Gga.4384.1.S2_s_at	ENSGALG00000017186	5.28214	5.68594	BIRC2	Inhibitor of apoptosis protein (IAP) (Inhibitor of T-cell apoptosis protein). [Source:Uniprot/SWISSPROT;Acc:Q90660]
Gga.3459.1.S2_at	ENSGALG00000005628	5.27129	4.18161	COL9A3	Collagen alpha-3(IX) chain precursor. [Source:Uniprot/SWISSPROT;Acc:P32017]
Gga.3133.2.S1_a_at	ENSGALG00000015042	5.24503	2.71832	CRMP1	collapsin response mediator protein-1B [Source:RefSeq_peptide;Acc:NP_989826]
Gga.19498.1.S1_s_at	ENSGALG00000016682	5.2418		CRISP3
Gga.8861.1.S1_at	ENSGALG00000007356	5.23658	3.5672	MAP3K8	Mitogen-activated protein kinase kinase kinase 8 (EC 2.7.11.25) (COT proto-oncogene serine/threonine-protein kinase) (C-COT) (Cancer Osaka thyroid oncogene). [Source:Uniprot/SWISSPROT;Acc:P41279]
Gga.11456.1.S1_at	ENSGALG00000014412	5.23262	8.8889	CSTA	Cystatin-A (Stefin-A) (Cystatin-AS). [Source:Uniprot/SWISSPROT;Acc:P01040]
Gga.5253.1.S1_at	ENSGALG00000014236	5.23231	5.17089	ATP8A1
Gga.19049.1.S1_at		5.2292	3.63929	SDHD	interleukin 18
Gga.183.1.S1_at	ENSGALG00000012018	5.22739	6.02568	UGT8	UDP glycosyltransferase 8 (UDP-galactose ceramide galactosyltransferase) [Source:RefSeq_peptide;Acc:NP_989535]
Gga.877.1.S1_at		5.22618		ATP2A1
Gga.4210.1.S1_at	ENSGALG00000028451	5.22192	7.81973	MT2A	metallothionein 2A
Gga.3099.1.S1_at		5.21852	3.85434
Gga.15979.1.S1_s_at		5.2151	2.6233	AKAP13	LBC oncogene (P47) (Lymphoid blast crisis oncogene). [Source:Uniprot/SWISSPROT;Acc:Q12802]
Gga.892.1.S1_at	ENSGALG00000006210	5.21236	5.92469	ID1	helix-loop-helix protein [Source:RefSeq_peptide;Acc:NP_989921]
Gga.4120.1.S1_at	ENSGALG00000003706	5.20532	4.05607	DUSP1	MAP kinase phosphatase-1 (Fragment). [Source:Uniprot/SPTREMBL;Acc:O42253]
Gga.13357.1.S1_at	ENSGALG00000015306	5.20471	4.92853	OSTM1	osteopetrosis associated transmembrane protein 1
GgaAffx.12808.1.S1_s_at	ENSGALG00000004661	5.19536	6.13272	SHISA5	similar to scotin
Gga.18031.1.S1_at	ENSGALG00000014463	5.19452		ACTN2
Gga.11643.2.S1_s_at	ENSGALG00000008827	5.1897	4.88018	C20orf42	Unc-112-related protein 1 (Kindlin-1) (Kindlerin) (Kindlin syndrome protein). [Source:Uniprot/SWISSPROT;Acc:Q9BQL6]
Gga.5216.1.S1_at		5.18659	5.33727
Gga.14209.1.S1_at	ENSGALG00000025791	5.18507	6.63242	SLC9A5	Sodium/hydrogen exchanger 5 (Na(+)/H(+) exchanger 5) (NHE-5) (Solute carrier family 9 member 5). [Source:Uniprot/SWISSPROT;Acc:Q14940]
Gga.4170.1.S1_at	ENSGALG00000013072	5.18118	14.0119	AKR1B10	aldo-keto reductase [Source:RefSeq_peptide;Acc:NP_989960]
Gga.4975.1.S1_a_at	ENSGALG00000025842	5.17755		TPM3
GgaAffx.2916.1.S1_at	ENSGALG00000004700	5.17564	3.96946	NCF2	Neutrophil cytosol factor 2 (NCF-2) (Neutrophil NADPH oxidase factor 2) (67 kDa neutrophil oxidase factor) (p67-phox) (NOXA2). [Source:Uniprot/SWISSPROT;Acc:P19878]
Gga.4051.1.S1_at	ENSGALG00000002909	5.16284	4.59332	CTGF	Connective tissue growth factor precursor (Connective tissue growth factor/hypertrophic chondrocyte-specific protein 24). [Source:Uniprot/SPTREMBL;Acc:Q98TQ8]
GgaAffx.2790.1.S1_at	ENSGALG00000004519	5.16266	4.55291	TRPV2	Transient receptor potential cation channel subfamily V member 2 (TrpV2) (osm-9-like TRP channel 2) (OTRPC2) (Vanilloid receptor-like protein 1) (VRL-1). [Source:Uniprot/SWISSPROT;Acc:Q9Y5S1]
Gga.2283.1.S2_at	ENSGALG00000011182	5.15868	2.70764	DLL1	C-Delta-1 [Source:RefSeq_peptide;Acc:NP_990304]
Gga.2510.1.S1_at	ENSGALG00000011509	5.12874	4.07018	C3	complement component 3
GgaAffx.12567.1.S1_s_at	ENSGALG00000015259	5.1265	3.46944	RB1CC1	RB1-inducible coiled-coil 1
GgaAffx.10526.2.S1_s_at	ENSGALG00000016446	5.11655	5.75988	ATP6V1C2	vacuolar H+ ATPase C2 isoform b [Source:RefSeq_peptide;Acc:NP_653184]
GgaAffx.25575.1.S1_at	ENSGALG00000002672	5.10322	4.07607	SBNO2	KIAA0963 [Source:RefSeq_peptide;Acc:NP_055778]
GgaAffx.25296.1.S1_at	ENSGALG00000026557	5.10027	4.69105		similar to placenta growth factor
Gga.1917.1.S1_at	ENSGALG00000015132	5.09207	4.36545	CDH2	Cadherin-2 precursor (Neural-cadherin) (N-cadherin). [Source:Uniprot/SWISSPROT;Acc:P10288]
GgaAffx.10515.1.S1_at	ENSGALG00000016428	5.08391	3.81114	ENPP2	Ectonucleotide pyrophosphatase/phosphodiesterase 2 (E-NPP 2) (Phosphodiesterase I/nucleotide pyrophosphatase 2) (Phosphodiesterase I alpha) (PD-Ialpha) (Autotaxin) [Includes: Alkaline phosphodiesterase I (EC 3.1.4.1); Nucleotide pyrophosphatase (EC 3.6.1.
Gga.3383.1.S2_at		5.08229	5.17881	LITAF	Lipopolysaccharide-induced tumor necrosis factor-alpha factor homolog (LPS-induced TNF-alpha factor homolog) (Small integral membrane protein of lysosome/late endosome). [Source:Uniprot/SWISSPROT;Acc:Q8QGW7]
Gga.2283.1.S1_at	ENSGALG00000011182	5.07858	2.24109	DLL1	C-Delta-1 [Source:RefSeq_peptide;Acc:NP_990304]
Gga.4035.1.S1_at	ENSGALG00000006337	5.07594	2.82781	K123	K123 protein [Source:RefSeq_peptide;Acc:NP_990350]
Gga.391.1.S1_at	ENSGALG00000015941	5.07332	4.95707	IL10RB	Interleukin-10 receptor 2. [Source:Uniprot/SPTREMBL;Acc:Q2PBB9]
GgaAffx.4062.1.S1_s_at	ENSGALG00000006523	5.0724	3.53641	IGF2BP2	Insulin-like growth factor 2 mRNA-binding protein 2 (IGF-II mRNA- binding protein 2) (IMP-2) (Hepatocellular carcinoma autoantigen p62). [Source:Uniprot/SWISSPROT;Acc:Q9Y6M1]
Gga.13501.1.S1_at	ENSGALG00000011153	5.0609	3.81362	LY75	DEC-205 protein precursor. [Source:Uniprot/SPTREMBL;Acc:Q4LDF5]
Gga.1025.1.S1_at		5.05832	2.8216	TNFAIP3	Tumor necrosis factor, alpha-induced protein 3 (EC 3.-.-.-) (Putative DNA-binding protein A20) (Zinc finger protein A20). [Source:Uniprot/SWISSPROT;Acc:P21580]
GgaAffx.8131.1.S1_s_at		5.05821	5.99813
Gga.950.1.S1_at	ENSGALG00000011203	5.05455	7.53218	HPSE	Heparanase precursor (EC 3.2.-.-). [Source:Uniprot/SWISSPROT;Acc:Q90YK5]
Gga.4587.1.S1_at		5.05321	5.02929		similar to FAM13A1_v2 protein
Gga.15129.1.S1_at		5.04217	3.8205	EPS8
GgaAffx.12756.1.S1_at	ENSGALG00000009433	5.04015	3.14683	BAG3	BCL2-associated athanogene 3
GgaAffx.24103.1.S1_at	ENSGALG00000013091	5.03246	8.02804	EPS8	Epidermal growth factor receptor kinase substrate 8. [Source:Uniprot/SWISSPROT;Acc:Q12929]
Gga.17647.1.S1_at		5.02913	4.496	NCF2	neutrophil cytosolic factor 2 (65kDa, chronic granulomatous disease, autosomal 2)
Gga.9995.1.S1_at	ENSGALG00000008813	5.02538	7.42678	CROT	Peroxisomal carnitine O-octanoyltransferase (EC 2.3.1.137) (COT). [Source:Uniprot/SWISSPROT;Acc:Q9UKG9]
GgaAffx.21176.1.S1_at		5.02379	5.53022
GgaAffx.23274.2.S1_s_at	ENSGALG00000010628	5.00798	6.22982	ACSL1	acyl-CoA synthetase long-chain family member 1
Gga.17600.1.S1_s_at	ENSGALG00000010629	5.00348	2.34567	ZCCHC11	Zinc finger CCHC domain-containing protein 11. [Source:Uniprot/SWISSPROT;Acc:Q5TAX3]
Gga.3371.1.S1_s_at	ENSGALG00000014890	4.99959	7.18532	TNFRSF1A	tumor necrosis factor receptor superfamily, member 1A
Gga.9935.1.S1_at		4.99397	8.77537	DMBT1	similar to deleted in malignant brain tumors 1
Gga.11876.3.S1_a_at	ENSGALG00000028821	4.98928	5.19348	C9orf19	Golgi-associated plant pathogenesis-related protein 1 (Golgi- associated PR-1 protein) (GAPR-1) (Glioma pathogenesis-related protein 2) (GliPR 2). [Source:Uniprot/SWISSPROT;Acc:Q9H4G4]
GgaAffx.21502.1.S1_at		4.98888	5.01374	B3GNT5	UDP-GlcNAc:betaGal beta-1,3-N-acetylglucosaminyltransferase 5 [Source:RefSeq_peptide;Acc:NP_114436]
Gga.3263.1.S1_at		4.98788	8.01183
Gga.17109.1.S1_at		4.98694	4.51873
GgaAffx.11861.1.S1_at	ENSGALG00000002525	4.98451	2.32802	RASGEF1A	RasGEF domain family, member 1A
GgaAffx.5947.1.S1_s_at	ENSGALG00000009433	4.97926	2.94705	BAG3	BCL2-associated athanogene 3
Gga.7278.1.S1_at		4.97411	3.99908	SLC25A29	solute carrier family 25, member 29
Gga.267.1.S1_at	ENSGALG00000006728	4.97242	8.92589	SLC5A1	SGLT-1 (Fragment). [Source:Uniprot/SPTREMBL;Acc:Q9I8D9]
GgaAffx.26346.2.S1_s_at	ENSGALG00000000558	4.97064	6.90719	SLC1A6	Excitatory amino acid transporter 4 (Sodium-dependent glutamate/aspartate transporter). [Source:Uniprot/SWISSPROT;Acc:P48664]
Gga.14492.1.S1_at	ENSGALG00000016471	4.96858	5.53133	RDH14	Retinol dehydrogenase 14 (EC 1.1.1.-) (Alcohol dehydrogenase PAN2). [Source:Uniprot/SWISSPROT;Acc:Q9HBH5]
Gga.2643.2.S1_a_at	ENSGALG00000023364	4.96743	4.78698	CDC42EP4	Cdc42 effector protein 4 (Binder of Rho GTPases 4). [Source:Uniprot/SWISSPROT;Acc:Q9H3Q1]
Gga.5736.1.S1_at	ENSGALG00000026360	4.95954	3.69203	ANKRD57	ankyrin repeat domain 57
GgaAffx.4338.1.S1_s_at	ENSGALG00000006939	4.95802	5.25464	PFKP	phosphofructokinase, platelet
Gga.74.1.S1_at	ENSGALG00000028582	4.94986	4.92154	LMO2	LIM domain only 2 (rhombotin-like 1) [Source:RefSeq_peptide;Acc:NP_989602]
Gga.13800.1.S1_at		4.9452	3.00571	TNFRSF4
GgaAffx.21058.1.S1_at	ENSGALG00000019690	4.94372	4.34411	WDR86	WD repeat domain 86 [Source:RefSeq_peptide;Acc:NP_938026]
Gga.15936.1.S1_at	ENSGALG00000027533	4.9415	5.4537
Gga.9002.1.S1_at		4.94016	3.54066	CISH	Cytokine-inducible SH2-containing protein (CIS) (CIS-1) (Suppressor of cytokine signaling) (SOCS). [Source:Uniprot/SWISSPROT;Acc:Q9PW70]
Gga.17647.1.S1_s_at	ENSGALG00000004700	4.93725	3.98502	NCF2	Neutrophil cytosol factor 2 (NCF-2) (Neutrophil NADPH oxidase factor 2) (67 kDa neutrophil oxidase factor) (p67-phox) (NOXA2). [Source:Uniprot/SWISSPROT;Acc:P19878]
Gga.15979.1.S1_at		4.93195		AKAP13
Gga.18300.1.S1_at	ENSGALG00000009192	4.90117	2.93569	SLITRK2	SLIT and NTRK-like family, member 2
GgaAffx.1557.1.S1_at	ENSGALG00000002342	4.89424	3.76109	GPC1	Glypican-1 precursor (Heparan sulfate proteoglycan core protein). [Source:Uniprot/SWISSPROT;Acc:P50593]
GgaAffx.22069.1.S1_s_at	ENSGALG00000006840	4.88519	3.12339	AKAP13	LBC oncogene (P47) (Lymphoid blast crisis oncogene). [Source:Uniprot/SWISSPROT;Acc:Q12802]
GgaAffx.23472.1.S1_at	ENSGALG00000011164	4.88147	5.98298	CHN2	chimerin (chimaerin) 2
Gga.18649.1.S1_at		4.87626	3.43098	PDGFA
GgaAffx.9262.1.S1_at	ENSGALG00000014616	4.87531	8.30513	MT3	metallothionein 3
Gga.854.1.S1_a_at	ENSGALG00000012420	4.8675	7.08404	LGALS1	Beta-galactoside-binding lectin (14 kDa lectin) (C-14). [Source:Uniprot/SWISSPROT;Acc:P07583]
GgaAffx.21357.1.S1_at		4.86172	5.06504	SEC24D	Protein transport protein Sec24D (SEC24-related protein D). [Source:Uniprot/SWISSPROT;Acc:O94855]
Gga.3476.1.S1_at	ENSGALG00000012921	4.85515	3.82348	ETV6	Ets domain protein (Fragment). [Source:Uniprot/SPTREMBL;Acc:Q9YHW8]
GgaAffx.5401.1.S1_at	ENSGALG00000008581	4.84449		DUSP5
Gga.7296.2.S1_a_at	ENSGALG00000015972	4.84354	4.51069	IFNGR2	IFNGR2 (Interferon-gamma receptor 2). [Source:Uniprot/SPTREMBL;Acc:Q5RL90]
Gga.16606.1.S1_at		4.84252	5.14015	ARL4C	ADP-ribosylation factor-like protein 4C (ADP-ribosylation factor-like protein 7) (ADP-ribosylation factor-like protein LAK). [Source:Uniprot/SWISSPROT;Acc:P56559]
Gga.4581.1.S1_at	ENSGALG00000005678	4.84184	3.40862	FLNB	Retina filamin (Fragment). [Source:Uniprot/SPTREMBL;Acc:Q7ZZR7]
GgaAffx.8767.1.S1_at	ENSGALG00000013768	4.84043	3.64641	PHACTR2	Phosphatase and actin regulator 2. [Source:Uniprot/SWISSPROT;Acc:O75167]
Gga.7584.1.S1_s_at	ENSGALG00000005582	4.83987	3.44086	KLHL18	kelch-like 18 (Drosophila)
Gga.11999.1.S1_at	ENSGALG00000005176	4.83944	3.20471	SCG2	Secretogranin-2 precursor (Secretogranin II) (SgII) (Chromogranin C) [Contains: Secretoneurin (SN)]. [Source:Uniprot/SWISSPROT;Acc:P13521]
Gga.18649.1.A1_at		4.83283	3.65483	PDGFA	platelet-derived growth factor alpha polypeptide [Source:RefSeq_peptide;Acc:NP_989637]
Gga.1720.1.S1_at	ENSGALG00000028291	4.83216	4.42887	BCAR1	breast cancer anti-estrogen resistance 1
Gga.14634.1.S1_at	ENSGALG00000012885	4.82544	4.49359	BCL2	Apoptosis regulator Bcl-2. [Source:Uniprot/SWISSPROT;Acc:Q00709]
Gga.11828.2.S1_a_at	ENSGALG00000026891	4.81248	5.78001	NINJ1	Ninjurin-1 (Nerve injury-induced protein 1). [Source:Uniprot/SWISSPROT;Acc:Q92982]
Gga.4384.1.S1_at	ENSGALG00000017186	4.81241	5.49056	BIRC2	Inhibitor of apoptosis protein (IAP) (Inhibitor of T-cell apoptosis protein). [Source:Uniprot/SWISSPROT;Acc:Q90660]
GgaAffx.21377.1.S1_s_at	ENSGALG00000003936	4.81015	5.92073	PPT1	palmitoyl-protein thioesterase 1
Gga.3641.1.S1_at	ENSGALG00000003770	4.80564	4.77385	ANXA2	Annexin A2 (Annexin II) (Lipocortin II) (Calpactin I heavy chain) (Chromobindin-8) (p36) (Protein I) (Placental anticoagulant protein IV) (PAP-IV). [Source:Uniprot/SWISSPROT;Acc:P17785]
GgaAffx.5870.1.S1_at	ENSGALG00000009348	4.7928		AKAP9
GgaAffx.2139.1.S1_at	ENSGALG00000003433	4.79044	3.9669	DPEP2	dipeptidase 2
GgaAffx.10727.3.S1_s_at	ENSGALG00000016746	4.78715	2.91304	ATP10A	Probable phospholipid-transporting ATPase VA (EC 3.6.3.1) (ATPVA) (Aminophospholipid translocase VA). [Source:Uniprot/SWISSPROT;Acc:O60312]
Gga.3886.1.S1_at	ENSGALG00000012075	4.76526	5.01212	DTX3L	deltex 3-like (Drosophila)
Gga.4696.1.S1_at	ENSGALG00000018247	4.74522	4.29339	gga-mir-221	gga-mir-221 [Source:miRBase;Acc:MI0001178]
Gga.7794.1.S1_at	ENSGALG00000027684	4.74212	5.43123	TUBB6	Tubulin beta-6 chain. [Source:Uniprot/SWISSPROT;Acc:Q9BUF5]
Gga.226.2.S1_a_at	ENSGALG00000012802	4.73242	10.9079	F13A1	Transglutaminase (Fragment). [Source:Uniprot/SPTREMBL;Acc:Q90714]
GgaAffx.12454.1.S1_s_at	ENSGALG00000003936	4.7255	5.83649	PPT1	palmitoyl-protein thioesterase 1
Gga.15960.1.S1_at		4.7187	3.54763	PDGFA
Gga.4933.1.S1_at	ENSGALG00000011870	4.71336	4.5363	HIF1A	Hypoxia-inducible factor 1 alpha (HIF-1 alpha) (HIF1 alpha). [Source:Uniprot/SWISSPROT;Acc:Q9YIB9]
Gga.6448.1.S1_s_at	ENSGALG00000006447	4.70927	4.3886	PHLDA2	pleckstrin homology-like domain, family A, member 2
GgaAffx.25763.1.S1_s_at	ENSGALG00000003144	4.69941	5.60963	TRIM25	Tripartite motif-containing protein 25 (Zinc finger protein 147) (Estrogen-responsive finger protein) (Efp) (RING finger protein 147). [Source:Uniprot/SWISSPROT;Acc:Q14258]
Gga.9052.1.S1_at		4.69838	5.36675	PIM3	Serine/threonine-protein kinase Pim-3 (EC 2.7.11.1). [Source:Uniprot/SWISSPROT;Acc:Q86V86]
Gga.14979.1.S1_at		4.69545	3.91655
Gga.4846.1.S1_at		4.6918	5.45953		anti-apoptotic NR13
Gga.16707.1.S1_at		4.68815	4.93929		ankyrin repeat domain 57
GgaAffx.9855.1.S1_at	ENSGALG00000015474	4.682	2.54249	CD80	Hypothetical protein (CD80 protein precursor). [Source:Uniprot/SPTREMBL;Acc:Q5F3J1]
Gga.959.1.S1_at	ENSGALG00000026582	4.66986	5.48609	SOX18	Gallus gallus SRY (sex determining region Y)-box 18 (SOX18), mRNA. [Source:RefSeq_dna;Acc:NM_204309]
Gga.155.1.S1_s_at	ENSGALG00000012173	4.66985	6.18322	LGALS3	Galectin-3TR1 isoform containing transmembrane domain and truncated carbohydrate recognition domain (Fragment). [Source:Uniprot/SPTREMBL;Acc:Q8QGD8]
Gga.9879.1.S1_at	ENSGALG00000006378	4.66132	10.9274	LIPA	lipase A, lysosomal acid, cholesterol esterase
Gga.2663.1.S1_at	ENSGALG00000012193	4.65605	5.00024	FKBP9	CFKBP/SMAP protein [Source:RefSeq_peptide;Acc:NP_990178]
Gga.2965.1.S1_at	ENSGALG00000027070	4.6489	2.60133	TIMP2	TIMP metallopeptidase inhibitor 2
Gga.2529.1.S1_a_at	ENSGALG00000016785	4.64555	6.50418	IL1RL1	interleukin 1 receptor-like 1
Gga.4445.1.S1_at	ENSGALG00000007000	4.6424	4.03747	NR2F2	COUP transcription factor 2 (COUP-TF2) (COUP-TF II). [Source:Uniprot/SWISSPROT;Acc:Q90733]
Gga.9316.1.S1_at	ENSGALG00000002155	4.63832	3.89899	HS6ST1	Heparan-sulfate 6-O-sulfotransferase 1 (EC 2.8.2.-) (HS6ST-1) (cHS6ST- 1). [Source:Uniprot/SWISSPROT;Acc:Q76KB2]
Gga.7298.1.S1_at	ENSGALG00000021569	4.63473	6.15638	C1QA	complement component 1, q subcomponent, A chain
Gga.16698.1.S1_at		4.62881	4.09174	NRP2
GgaAffx.20091.1.S1_x_at	ENSGALG00000026150	4.62874	6.22153		Immunoglobulin-like receptor CHIR-Ig1-12 (CHIR-Ig1-12 gene)
Gga.485.1.S1_a_at	ENSGALG00000014342	4.62684	4.78887	TEAD4	Transcriptional enhancer factor TEF-3 (TEA domain family member 4) (TEAD-4) (TEF-1) (M-CAT-binding factor) (RTEF-1). [Source:Uniprot/SWISSPROT;Acc:P48984]
Gga.12111.1.S1_at	ENSGALG00000004290	4.62622	3.4535	ANGPTL1	Angiopoietin-related protein 1 precursor (Angiopoietin-like 1) (Angiopoietin-3) (ANG-3). [Source:Uniprot/SWISSPROT;Acc:O95841]
Gga.5753.1.S1_s_at	ENSGALG00000006939	4.62577	4.50847	PFKP	phosphofructokinase, platelet
GgaAffx.3009.1.S1_s_at	ENSGALG00000004844	4.62476	2.81156	SEMA6D	Semaphorin-6D precursor. [Source:Uniprot/SWISSPROT;Acc:Q8NFY4]
Gga.3095.1.S1_a_at	ENSGALG00000011826	4.62404	5.25158	LAML1	CDNA: FLJ22662 fis, clone HSI08080. [Source:Uniprot/SPTREMBL;Acc:Q9H625]
Gga.3518.1.S1_at	ENSGALG00000006507	4.62316	6.43864	ASAM	adipocyte-specific adhesion molecule [Source:RefSeq_peptide;Acc:NP_079045]
Gga.6340.2.S1_a_at	ENSGALG00000000313	4.61562		TNNI1
Gga.4942.1.S1_at	ENSGALG00000011715	4.61463	3.29082	HSPA2	Heat shock 70 kDa protein (HSP70). [Source:Uniprot/SWISSPROT;Acc:P08106]
Gga.703.1.S1_at	ENSGALG00000003196	4.61315	8.81851	ANG	Angiogenin precursor (EC 3.1.27.-) (Ribonuclease A). [Source:Uniprot/SWISSPROT;Acc:P27043]
Gga.13636.1.S1_at		4.60509	4.75873	SRGAP2
GgaAffx.20879.1.S1_at		4.60077	4.24127	P2RY5	Gallus gallus G protein-coupled receptor (LOC396118), mRNA. [Source:RefSeq_dna;Acc:NM_205199]
GgaAffx.9802.1.S1_at	ENSGALG00000015388	4.59082	2.95804	PRDM1	PR domain zinc finger protein 1 (PR domain-containing protein 1) (Beta-interferon gene positive-regulatory domain I-binding factor) (BLIMP-1) (Positive regulatory domain I-binding factor 1) (PRDI- binding factor 1) (PRDI-BF1). [Source:Uniprot/SWISSPROT;Ac
GgaAffx.9584.1.S1_at	ENSGALG00000015090	4.58401	3.92415	ADFP	adipose differentiation-related protein
Gga.3363.3.S1_a_at	ENSGALG00000010642	4.57689	2.89413	IRF2	Interferon regulatory factor 2 (IRF-2). [Source:Uniprot/SWISSPROT;Acc:Q98925]
Gga.4090.1.S1_a_at	ENSGALG00000006572	4.56712		TNNT3
GgaAffx.21262.1.S1_s_at	ENSGALG00000004844	4.56546	2.76227	SEMA6D	Semaphorin-6D precursor. [Source:Uniprot/SWISSPROT;Acc:Q8NFY4]
GgaAffx.12082.1.S1_at	ENSGALG00000008475	4.56118	7.35249	ARRDC1	arrestin domain containing 1
Gga.14890.1.S1_at		4.55876	5.21504	GPR1	Probable G-protein coupled receptor 1. [Source:Uniprot/SWISSPROT;Acc:P46091]
Gga.236.1.S1_at	ENSGALG00000002113	4.5539	6.42206	LCP2	SLP-76 adaptor protein [Source:RefSeq_peptide;Acc:NP_990032]
GgaAffx.4504.1.S1_at	ENSGALG00000007208	4.55241		FCGBP
GgaAffx.20307.1.S1_s_at	ENSGALG00000011870	4.5344	4.23479	HIF1A	Hypoxia-inducible factor 1 alpha (HIF-1 alpha) (HIF1 alpha). [Source:Uniprot/SWISSPROT;Acc:Q9YIB9]
Gga.17664.1.S1_at	ENSGALG00000015682	4.53376	2.20329	UGCG	Ceramide glucosyltransferase (EC 2.4.1.80) (Glucosylceramide synthase) (GCS) (UDP-glucose:N-acylsphingosine D-glucosyltransferase) (UDP- glucose ceramide glucosyltransferase) (GLCT-1). [Source:Uniprot/SWISSPROT;Acc:Q16739]
GgaAffx.13213.1.S1_at	ENSGALG00000013993	4.51224	6.22775	VNN2	vanin 2
Gga.9404.1.S1_at	ENSGALG00000008734	4.51189	3.08906	PCSK2	Prohormone convertase2 (Fragment). [Source:Uniprot/SPTREMBL;Acc:Q75W80]
GgaAffx.4586.1.S1_at	ENSGALG00000007356	4.50964	3.07496	MAP3K8	Mitogen-activated protein kinase kinase kinase 8 (EC 2.7.11.25) (COT proto-oncogene serine/threonine-protein kinase) (C-COT) (Cancer Osaka thyroid oncogene). [Source:Uniprot/SWISSPROT;Acc:P41279]
GgaAffx.11373.1.S1_s_at	ENSGALG00000015306	4.50606	4.06626	OSTM1	osteopetrosis associated transmembrane protein 1
GgaAffx.21269.1.S1_s_at		4.50568	3.22995
GgaAffx.21358.1.S1_s_at	ENSGALG00000001231	4.50511	5.23975	SAMHD1	SAM domain and HD domain 1
Gga.3275.1.S1_a_at		4.49834	4.47284
Gga.9617.1.S1_at	ENSGALG00000014213	4.49799	4.72689	PRR5	proline rich 5 (renal)
Gga.1527.1.S1_at	ENSGALG00000006075	4.48749	5.6375	METTL7A	Methyltransferase-like protein 7A precursor (EC 2.1.1.-) (Protein AAM- B). [Source:Uniprot/SWISSPROT;Acc:Q9H8H3]
GgaAffx.8889.1.S1_at	ENSGALG00000013994	4.48496	5.54906	TAAR1	Trace amine-associated receptor 1 (Trace amine receptor 1) (TaR-1). [Source:Uniprot/SWISSPROT;Acc:Q96RJ0]
GgaAffx.12668.1.S1_s_at	ENSGALG00000002991	4.48177	4.59917	ARID5B	AT rich interactive domain 5B (MRF1-like)
GgaAffx.3623.1.S1_at	ENSGALG00000005857	4.48061	4.95064	ALOX5	Arachidonate 5-lipoxygenase (EC 1.13.11.34) (5-lipoxygenase) (5-LO). [Source:Uniprot/SWISSPROT;Acc:P09917]
Gga.4394.1.S1_at	ENSGALG00000012885	4.47908	4.08722	BCL2	Apoptosis regulator Bcl-2. [Source:Uniprot/SWISSPROT;Acc:Q00709]
Gga.3110.1.S1_x_at	ENSGALG00000005974	4.4738	4.80447	COL6A1	Collagen alpha-1(VI) chain precursor. [Source:Uniprot/SWISSPROT;Acc:P20785]
Gga.3363.2.S1_a_at	ENSGALG00000010642	4.46893	2.80412	IRF2	Interferon regulatory factor 2 (IRF-2). [Source:Uniprot/SWISSPROT;Acc:Q98925]
Gga.8064.1.S1_at		4.46086	2.98424	C9orf150	Uncharacterized protein C9orf150. [Source:Uniprot/SWISSPROT;Acc:Q8IV03]
Gga.16936.1.S1_at	ENSGALG00000024035	4.46002	5.21541	EPS8L2	EPS8-like 2
Gga.13445.1.S1_at	ENSGALG00000008945	4.45922	3.29038	NEXN	nexilin
Gga.18086.1.S1_at		4.45855	2.35891
Gga.12516.1.S1_s_at	ENSGALG00000013869	4.45719	3.78494	IL20RA	Interleukin-20 receptor alpha chain precursor (IL-20R-alpha) (IL-20R1) (Cytokine receptor family 2 member 8) (Cytokine receptor class-II member 8) (CRF2-8) (ZcytoR7). [Source:Uniprot/SWISSPROT;Acc:Q9UHF4]
Gga.4706.1.S1_at	ENSGALG00000001525	4.45426	5.11306	CALCOCO2	calcium binding and coiled-coil domain 2 [Source:RefSeq_peptide;Acc:NP_005822]
Gga.17120.1.S1_at		4.44202	2.94819
GgaAffx.21915.1.A1_at		4.43585	7.71635	IFIT5
GgaAffx.20699.2.S1_s_at	ENSGALG00000007526	4.43464	5.33053		similar to DNA segment, Chr 10, Johns Hopkins University 81 expressed
Gga.2865.1.S1_at	ENSGALG00000000181	4.42211	3.95523	TAP2	Transporter 2, ATP-binding cassette, sub-family B (MDR/TAP)
GgaAffx.512.1.S1_at	ENSGALG00000000783	4.42084	5.06067	PTAFR	Platelet-activating factor receptor (PAF-R). [Source:Uniprot/SWISSPROT;Acc:P25105]
Gga.817.1.S1_at	ENSGALG00000005086	4.41929	6.21469	PLAU	Urokinase-type plasminogen activator precursor (EC 3.4.21.73) (uPA) (U-plasminogen activator) [Contains: Urokinase-type plasminogen activator chain A; Urokinase-type plasminogen activator chain B]. [Source:Uniprot/SWISSPROT;Acc:P15120]
Gga.19506.1.S1_at		4.418	3.09847	NACC2
Gga.4728.1.S1_at	ENSGALG00000012370	4.41725	5.90198	C6orf72
GgaAffx.11358.1.S1_s_at	ENSGALG00000013911	4.40794	5.47593	ZC3HAV1	zinc finger CCCH-type, antiviral 1
GgaAffx.9788.1.S1_at	ENSGALG00000028448	4.40681	5.34172	SH2D1B	SH2 domain containing 1B
Gga.18451.1.S1_at	ENSGALG00000004844	4.4019	2.7507	SEMA6D	Semaphorin-6D precursor. [Source:Uniprot/SWISSPROT;Acc:Q8NFY4]
GgaAffx.22036.3.S1_s_at	ENSGALG00000006707	4.39764	7.0822	NOX1	NADPH oxidase homolog 1 (NOX-1) (NOH-1) (NADH/NADPH mitogenic oxidase subunit P65-MOX) (Mitogenic oxidase 1) (MOX1). [Source:Uniprot/SWISSPROT;Acc:Q9Y5S8]
GgaAffx.8407.4.S1_s_at	ENSGALG00000002982	4.39475	3.84173	SLC2A6	Solute carrier family 2, facilitated glucose transporter member 6 (Glucose transporter type 6) (Glucose transporter type 9). [Source:Uniprot/SWISSPROT;Acc:Q9UGQ3]
GgaAffx.10236.4.S1_s_at	ENSGALG00000016050	4.39046	3.42401	TTC3	Tetratricopeptide repeat protein 3 (TPR repeat protein 3) (TPR repeat protein D) (RING finger protein 105). [Source:Uniprot/SWISSPROT;Acc:P53804]
Gga.5359.1.S1_at	ENSGALG00000023485	4.38946	6.25982
Gga.7296.1.S1_at	ENSGALG00000015972	4.37548	4.17105	IFNGR2	IFNGR2 (Interferon-gamma receptor 2). [Source:Uniprot/SPTREMBL;Acc:Q5RL90]
GgaAffx.21224.1.S1_s_at		4.37156	5.62193
Gga.7647.2.S1_at		4.36102	3.14583
GgaAffx.11512.1.S1_at	ENSGALG00000004802	4.35634	5.90119	TRAFD1	TRAF-type zinc finger domain containing 1
Gga.12042.1.S1_at	ENSGALG00000007253	4.3555	6.33971	IL1RAP	Interleukin 1 receptor accessory protein
GgaAffx.22458.1.S1_at	ENSGALG00000008098	4.34389	5.27192	RCJMB04_6p13	pre-B-cell colony enhancing factor 1
Gga.11876.1.S1_a_at	ENSGALG00000028821	4.34266	4.79817	C9orf19	Golgi-associated plant pathogenesis-related protein 1 (Golgi- associated PR-1 protein) (GAPR-1) (Glioma pathogenesis-related protein 2) (GliPR 2). [Source:Uniprot/SWISSPROT;Acc:Q9H4G4]
Gga.19414.1.S1_at		4.33254	4.21175	LY75	DEC-205 protein precursor. [Source:Uniprot/SPTREMBL;Acc:Q4LDF5]
GgaAffx.10807.1.S1_at	ENSGALG00000016881	4.32506	4.32521	EBI2	EBV-induced G-protein coupled receptor 2 (EBI2). [Source:Uniprot/SWISSPROT;Acc:P32249]
Gga.3137.1.S1_at	ENSGALG00000010402	4.31126	5.75862	PTGD2	Glutathione-requiring prostaglandin D synthase (EC 5.3.99.2) (Glutathione-dependent PGD synthetase) (Prostaglandin-H2 D-isomerase) (Hematopoietic prostaglandin D synthase) (H-PGDS). [Source:Uniprot/SWISSPROT;Acc:O73888]
Gga.8011.1.S1_at		4.30769	6.99379
Gga.5935.1.S1_s_at	ENSGALG00000016399	4.30462	4.39441	SNTB1	syntrophin, beta 1 (dystrophin-associated protein A1, 59kDa, basic component 1)
Gga.6369.1.S1_at	ENSGALG00000008936	4.30281	5.54151		similar to ecto-ATP-diphosphohydrolase
Gga.544.1.S1_s_at	ENSGALG00000016998	4.30064	4.53367	P2RY5	purinergic receptor P2Y, G-protein coupled, 5
Gga.4321.2.S1_s_at	ENSGALG00000003651	4.3004	4.4058	NT5C3L	5'-nucleotidase, cytosolic III-like
Gga.17535.1.S1_at	ENSGALG00000001569	4.29963	5.64459	RHOC	GTP-binding protein. [Source:Uniprot/SPTREMBL;Acc:Q9PSX7]
Gga.2833.1.S1_at	ENSGALG00000016200	4.29864	2.88919	SNF1LK	Serine/threonine-protein kinase SNF1-like kinase 2 (EC 2.7.11.1) (Qin- induced kinase). [Source:Uniprot/SWISSPROT;Acc:Q9IA88]
GgaAffx.11305.1.S1_at	ENSGALG00000027335	4.29729	3.76781
Gga.11629.1.S1_at		4.29323	4.11682
Gga.16505.1.S1_s_at		4.28798	4.32321
GgaAffx.10727.5.S1_s_at	ENSGALG00000016746	4.28597	3.32448	ATP10A	Probable phospholipid-transporting ATPase VA (EC 3.6.3.1) (ATPVA) (Aminophospholipid translocase VA). [Source:Uniprot/SWISSPROT;Acc:O60312]
Gga.8975.1.S1_s_at	ENSGALG00000005148	4.28195	4.92137	GIMAP7	similar to GTPase, IMAP family member 7
Gga.12614.1.S1_at	ENSGALG00000007174	4.27703	3.99105	TNFSF15	Vascular endothelial growth inhibitor (Fragment). [Source:Uniprot/SPTREMBL;Acc:Q58G74]
Gga.15700.1.S1_at	ENSGALG00000008308	4.27132	3.73905	BHLHB2	Class B basic helix-loop-helix protein 2 (bHLHB2) (Differentially expressed in chondrocytes protein 1) (DEC1) (Enhancer-of-split and hairy-related protein 2) (SHARP-2) (Stimulated by retinoic acid gene 13 protein). [Source:Uniprot/SWISSPROT;Acc:O14503]
GgaAffx.8182.2.S1_s_at	ENSGALG00000012932	4.27089	4.10507	FGD4	FYVE, RhoGEF and PH domain-containing protein 4 (Actin filament- binding protein frabin) (FGD1-related F-actin-binding protein) (Zinc finger FYVE domain-containing protein 6). [Source:Uniprot/SWISSPROT;Acc:Q96M96]
GgaAffx.3296.1.S1_at	ENSGALG00000027184	4.26526	5.62116	OLFML1	Olfactomedin-like protein 1 precursor. [Source:Uniprot/SWISSPROT;Acc:Q6UWY5]
GgaAffx.20354.1.S1_at	ENSGALG00000006401	4.26199	4.11589	OSBPL5	Oxysterol-binding protein-related protein 5 (OSBP-related protein 5) (ORP-5). [Source:Uniprot/SWISSPROT;Acc:Q9H0X9]
GgaAffx.2370.1.S1_s_at	ENSGALG00000003792	4.25922	3.8911	FYB	FYN binding protein (FYB-120/130)
Gga.7004.1.S1_at	ENSGALG00000019430	4.25223	10.2813	LOC420301	similar to stem cell antigen 2
Gga.10606.1.S1_at	ENSGALG00000007158	4.24346	3.13166	SOCS1	Suppressor of cytokine signaling 1 (SOCS-1) (JAK-binding protein) (JAB) (STAT-induced STAT inhibitor 1) (SSI-1) (Tec-interacting protein 3) (TIP-3). [Source:Uniprot/SWISSPROT;Acc:O15524]
Gga.9317.1.S1_at		4.23848	3.24605	PSD3
GgaAffx.25048.1.S1_s_at	ENSGALG00000016736	4.23801	4.09975	CYFIP1
Gga.9005.2.S1_a_at	ENSGALG00000005964	4.23591	4.80927	FAM162A	similar to growth and transformation-dependent protein
GgaAffx.8887.1.S1_s_at	ENSGALG00000013992	4.23024	9.50921	VNN2	vanin 1 /// vanin 2
Gga.9334.2.S1_a_at	ENSGALG00000013971	4.22825	4.50407	SGK	serum- and glucocorticoid-induced kinase [Source:RefSeq_peptide;Acc:NP_989807]
GgaAffx.21771.1.S1_at	ENSGALG00000005974	4.22553	3.98112	COL6A1	Collagen alpha-1(VI) chain precursor. [Source:Uniprot/SWISSPROT;Acc:P20785]
Gga.12884.1.S1_at	ENSGALG00000011149	4.22345	5.41428	PLA2R1	phospholipase A2 receptor 1, 180kDa
Gga.514.1.S1_at	ENSGALG00000026677	4.22123	3.57488	F10	coagulation factor X
GgaAffx.7916.1.S1_at	ENSGALG00000012479	4.22032	5.54593	C2orf38	RNA-binding protein C2orf38 (RNA-binding motif protein C2orf38). [Source:Uniprot/SWISSPROT;Acc:Q6ZSC3]
Gga.19410.1.S1_at	ENSGALG00000028795	4.2149	3.14891
Gga.16413.3.S1_at	ENSGALG00000015708	4.21319	2.65637	FGFR3	Fibroblast growth factor receptor 3
Gga.871.1.S1_at	ENSGALG00000014324	4.21107	5.32175	SLC2A3	Solute carrier family 2, facilitated glucose transporter member 3 (Glucose transporter type 3) (CEF-GT3). [Source:Uniprot/SWISSPROT;Acc:P28568]
Gga.8774.1.S1_s_at	ENSGALG00000009179	4.20889	3.01108	TNFSF10	tumor necrosis factor (ligand) superfamily, member 10; TNF-related apoptosis inducing ligand [Source:RefSeq_peptide;Acc:NP_989710]
Gga.9396.1.S1_at	ENSGALG00000014971	4.20773	6.10688
GgaAffx.3620.1.S1_at	ENSGALG00000005791	4.19896	3.40077	JPH3	Junctophilin-3 (Junctophilin type 3) (JP-3). [Source:Uniprot/SWISSPROT;Acc:Q8WXH2]
GgaAffx.9032.4.S1_s_at	ENSGALG00000014236	4.19034	3.86825	ATP8A1	Probable phospholipid-transporting ATPase IA (EC 3.6.3.1) (Chromaffin granule ATPase II) (ATPase class I type 8A member 1). [Source:Uniprot/SWISSPROT;Acc:Q9Y2Q0]
Gga.4832.1.S1_at	ENSGALG00000026970	4.1888	5.14533	IFITM1	interferon induced transmembrane protein 1
GgaAffx.4695.1.S1_s_at	ENSGALG00000007522	4.18803	4.21675	ABCC3	Canalicular multispecific organic anion transporter 2 (ATP-binding cassette sub-family C member 3) (Multidrug resistance-associated protein 3) (Multi-specific organic anion transporter-D) (MOAT-D). [Source:Uniprot/SWISSPROT;Acc:O15438]
GgaAffx.11155.1.S1_at	ENSGALG00000026048	4.18687	3.89592	EXT1	Exostosin-1 (EC 2.4.1.224) (EC 2.4.1.225) (Glucuronosyl-N- acetylglucosaminyl-proteoglycan/N-acetylglucosaminyl-proteoglycan 4- alpha-N-acetylglucosaminyltransferase) (Putative tumor suppressor protein EXT1) (Multiple exostoses protein 1). [Source:Uniprot
GgaAffx.11933.1.S1_s_at	ENSGALG00000008098	4.18221	4.99142	RCJMB04_6p13	pre-B-cell colony enhancing factor 1
GgaAffx.4657.1.S1_s_at	ENSGALG00000023347	4.18035	6.3497	PTCHD3
Gga.2330.1.S1_at	ENSGALG00000005720	4.17695	5.36716		similar to conserved hypothetical protein
GgaAffx.7086.1.S1_at	ENSGALG00000011153	4.17599	4.3765	LY75	DEC-205 protein precursor. [Source:Uniprot/SPTREMBL;Acc:Q4LDF5]
GgaAffx.9959.1.S1_s_at	ENSGALG00000015632	4.16387	3.85493	TRPA1	Transient receptor potential cation channel subfamily A member 1 (Ankyrin-like with transmembrane domains protein 1) (Transformation sensitive-protein p120). [Source:Uniprot/SWISSPROT;Acc:O75762]
GgaAffx.26374.1.S1_at	ENSGALG00000004969	4.16189	7.20823	TIMP4	Metalloproteinase inhibitor 4 precursor (TIMP-4) (Tissue inhibitor of metalloproteinases 4). [Source:Uniprot/SWISSPROT;Acc:Q99727]
Gga.159.1.S1_at	ENSGALG00000016603	4.15301	3.31001	MID1	midline 1 (Opitz/BBB syndrome) [Source:RefSeq_peptide;Acc:NP_989460]
Gga.1171.1.S1_at	ENSGALG00000016152	4.15212	4.94717	LY6E	Lymphocyte antigen Ly-6E precursor (Stem cell antigen 2) (SCA-2). [Source:Uniprot/SWISSPROT;Acc:Q90986]
GgaAffx.9578.1.S1_s_at	ENSGALG00000015077	4.14977	3.40689		similar to Cdc42 GTPase-activating protein
GgaAffx.21089.1.S1_s_at	ENSGALG00000016920	4.14751	5.25999	LMO7	LIM domain only protein 7 (LOMP) (F-box only protein 20). [Source:Uniprot/SWISSPROT;Acc:Q8WWI1]
Gga.8146.1.S1_s_at	ENSGALG00000012012	4.1466	2.77559	CMIP	c-Maf-inducing protein C-mip isoform [Source:RefSeq_peptide;Acc:NP_938204]
Gga.8030.1.S1_at		4.14462	4.47311	TFPI2	tissue factor pathway inhibitor 2
Gga.2873.1.S1_at		4.14385	3.26282
Gga.15362.1.S1_at	ENSGALG00000021143	4.13388	4.82255	RGS18	Regulator of G-protein signaling 18 (RGS18). [Source:Uniprot/SWISSPROT;Acc:Q9NS28]
Gga.12533.1.S1_at	ENSGALG00000026274	4.13053	4.68153	PTPLAD2	protein tyrosine phosphatase-like A domain containing 2 [Source:RefSeq_peptide;Acc:NP_001010915]
Gga.7447.1.S1_at		4.12129	6.85596		similar to type I hair keratin KA31
GgaAffx.13008.1.S1_at	ENSGALG00000007056	4.12066	3.5837	KLF6	Kruppel-like factor 6
Gga.9884.1.S1_at	ENSGALG00000015138	4.1198	3.30516	TMEM2	transmembrane protein 2 [Source:RefSeq_peptide;Acc:NP_037522]
GgaAffx.20602.1.S1_at	ENSGALG00000013911	4.1182	6.24307	ZC3HAV1	zinc finger CCCH-type, antiviral 1
Gga.8508.1.S2_s_at	ENSGALG00000016234	4.1093	3.29499	SLA	src-like adaptor [Source:RefSeq_peptide;Acc:NP_989722]
Gga.5305.1.S1_at	ENSGALG00000028203	4.10912	4.90896	SPRED1	Sprouty-related, EVH1 domain-containing protein 1 (Spred-1). [Source:Uniprot/SWISSPROT;Acc:Q7Z699]
GgaAffx.13098.1.S1_at	ENSGALG00000003792	4.10781	4.12578	FYB	FYN binding protein (FYB-120/130)
Gga.17612.1.S1_at	ENSGALG00000026663	4.10396	3.65549	CX3CL1	CX3C chemokine (Fragment). [Source:Uniprot/SPTREMBL;Acc:Q5UHA2]
GgaAffx.2985.1.S1_s_at	ENSGALG00000004802	4.10053	4.58031	TRAFD1	TRAF-type zinc finger domain containing 1
Gga.16413.1.A1_a_at	ENSGALG00000015708	4.1	3.32302	FGFR3	fibroblast growth factor receptor 3
Gga.7809.1.S1_at	ENSGALG00000023936	4.09508	2.78131
Gga.5500.2.S1_a_at	ENSGALG00000011592	4.09297	3.39374	MRAS	R-Ras3 [Source:RefSeq_peptide;Acc:NP_989820]
Gga.1567.2.S1_at	ENSGALG00000028795	4.08571	3.11392
GgaAffx.716.1.S1_at	ENSGALG00000001091	4.08212	4.28295	C1orf116	specifically androgen-regulated protein [Source:RefSeq_peptide;Acc:NP_076427]
Gga.8839.1.S1_at		4.08087	5.14742	TUBD1	Tubulin, delta 1
Gga.16233.1.S1_x_at	ENSGALG00000002078	4.06732	3.76186	MYO9A	myosin IXA [Source:RefSeq_peptide;Acc:NP_008832]
Gga.8999.1.S1_at	ENSGALG00000006840	4.05385	2.50892	AKAP13	LBC oncogene (P47) (Lymphoid blast crisis oncogene). [Source:Uniprot/SWISSPROT;Acc:Q12802]
GgaAffx.21472.1.S1_s_at		4.05258	3.63346	FNDC3A
Gga.5761.1.S1_at	ENSGALG00000001428	4.04988	3.78561	EFHD1	EF hand-containing protein 1. [Source:Uniprot/SPTREMBL;Acc:Q49B65]
Gga.2680.1.S1_at	ENSGALG00000005209	4.04193	2.97665	AQP1	Aquaporin-1. [Source:Uniprot/SPTREMBL;Acc:Q2MCJ7]
GgaAffx.9854.2.S1_s_at	ENSGALG00000015472	4.03826	3.57509	CHD7	chromodomain helicase DNA binding protein 7
Gga.701.1.S1_at	ENSGALG00000027165	4.03154	7.46987	RSFR	Angiogenin precursor (EC 3.1.27.-) (Ribonuclease A). [Source:Uniprot/SWISSPROT;Acc:P27043]
Gga.13502.1.S1_at	ENSGALG00000019094	4.02613	5.32309	PHF11	PHD finger protein 11
GgaAffx.3838.1.S1_at	ENSGALG00000006097	4.024	2.17241	PLXNA1	Plexin-A1 precursor (Semaphorin receptor NOV). [Source:Uniprot/SWISSPROT;Acc:Q9UIW2]
GgaAffx.12231.1.S1_s_at	ENSGALG00000003651	4.01149	3.99718	NT5C3L	5'-nucleotidase, cytosolic III-like
Gga.15789.1.S1_at		4.00714	3.97647
Gga.16285.1.S1_at		4.00416	3.62563
Gga.14694.1.S1_at		3.99882	4.70827	EHD4
Gga.13327.1.S1_s_at	ENSGALG00000009414	3.99818	3.78238	C4orf18	AD021 protein (C4orf18 protein) (Hypothetical protein DKFZp434L142). [Source:Uniprot/SPTREMBL;Acc:Q9NYZ0]
Gga.7207.1.S1_at	ENSGALG00000012117	3.99398	3.44712	STEAP3	dudulin 2 isoform b [Source:RefSeq_peptide;Acc:NP_001008410]
Gga.9637.2.S1_a_at		3.99369	3.19466	SAT1	Spermidine/spermine N1-acetyltransferase 1
Gga.3973.1.S1_at		3.99139	4.17731	TWIST1	cTwist
Gga.9663.3.S1_a_at	ENSGALG00000006928	3.9912	3.16617	DALRD3	DALR anticodon binding domain containing 3 isoform 2 [Source:RefSeq_peptide;Acc:NP_060584]
Gga.14455.1.S1_at	ENSGALG00000015954	3.99036	5.70055	GEM	GTP binding protein overexpressed in skeletal muscle [Source:RefSeq_peptide;Acc:NP_998744]
Gga.7824.1.S1_at	ENSGALG00000016736	3.98628	3.87061	CYFIP1
Gga.5367.1.S1_at		3.98266	4.45138
GgaAffx.26465.1.S1_at	ENSGALG00000005282	3.9729		NKTR
Gga.13445.1.S1_a_at		3.97289	2.38799	NEXN	nexilin
GgaAffx.25078.1.S1_at	ENSGALG00000016811	3.9728	5.00101	SEPT10	septin 10
Gga.4884.1.S1_at	ENSGALG00000015148	3.97159	5.41497	ANXA1	Annexin A1 (Annexin I) (Lipocortin I) (Calpactin II) (Chromobindin-9) (p35) (Phospholipase A2 inhibitory protein) (Fragment). [Source:Uniprot/SWISSPROT;Acc:Q92108]
Gga.9847.1.S1_s_at	ENSGALG00000016006	3.95943	2.93766	ITSN1	intersectin 1 (SH3 domain protein)
Gga.10791.1.S1_s_at	ENSGALG00000014952	3.95743	3.03474	COL4A3BP	Goodpasture antigen-binding protein (EC 2.7.11.9) (GPBP) (Collagen type IV alpha-3-binding protein) (StAR-related lipid transfer protein 11) (StARD11) (START domain-containing protein 11). [Source:Uniprot/SWISSPROT;Acc:Q9Y5P4]
Gga.11830.1.S1_at	ENSGALG00000005688	3.95392	5.5358	DNASE1L3	DNase-gamma. [Source:Uniprot/SPTREMBL;Acc:Q3Y8N1]
GgaAffx.2986.1.S1_at	ENSGALG00000026864	3.95318	2.50094	C10orf56	C10orf56 protein (Fragment). [Source:Uniprot/SPTREMBL;Acc:Q5U5T9]
Gga.12643.1.S1_s_at	ENSGALG00000021325	3.94773	5.63453
Gga.4298.1.S1_at	ENSGALG00000015018	3.94754		CASQ2
Gga.3852.1.S2_s_at	ENSGALG00000016485	3.94719	4.02484	RHOB	GTP-binding protein [Source:RefSeq_peptide;Acc:NP_990240]
Gga.1473.1.S1_at	ENSGALG00000010870	3.94636	3.17594	JUN	Transcription factor AP-1 (Proto-oncogene c-jun). [Source:Uniprot/SWISSPROT;Acc:P18870]
Gga.17037.1.S1_s_at	ENSGALG00000015107	3.94549	3.2505	PIP5K1B	phosphatidylinositol-4-phosphate 5-kinase, type I, beta
GgaAffx.21306.1.S1_s_at	ENSGALG00000028795	3.93552	3.08895
Gga.4856.1.S1_s_at	ENSGALG00000026262	3.93258	3.27249	PMP22	Peripheral myelin protein 22 (PMP-22). [Source:Uniprot/SWISSPROT;Acc:Q01453]
Gga.1755.3.S1_a_at	ENSGALG00000012495	3.92968		NEB
Gga.20058.1.S1_at		3.92781	3.88433
Gga.2529.2.S1_a_at	ENSGALG00000016785	3.9259	5.19574	IL1RL1	interleukin 1 receptor-like 1 [Source:RefSeq_peptide;Acc:NP_989606]
Gga.894.1.S1_at	ENSGALG00000026192	3.92327	3.87112	ST8SIA4	sialyltransferase 8D (alpha-2, 8-polysialyltransferase) [Source:RefSeq_peptide;Acc:NP_989614]
Gga.2124.1.S1_at	ENSGALG00000001331	3.91961	3.76423	ST14	suppression of tumorigenicity 14 (colon carcinoma)
Gga.701.1.S1_s_at	ENSGALG00000003196	3.91873	6.39737	ANG	Angiogenin precursor (EC 3.1.27.-) (Ribonuclease A). [Source:Uniprot/SWISSPROT;Acc:P27043]
Gga.7204.1.S1_at		3.90685	6.85066
Gga.2432.1.S1_at	ENSGALG00000012018	3.90548	6.00501	UGT8	UDP glycosyltransferase 8 (UDP-galactose ceramide galactosyltransferase) [Source:RefSeq_peptide;Acc:NP_989535]
Gga.14171.1.S1_at		3.90356	3.11156
GgaAffx.8812.1.A1_at	ENSGALG00000013878	3.90307	4.61048	PCYOX1	Prenylcysteine oxidase precursor (EC 1.8.3.5) (PCL1). [Source:Uniprot/SWISSPROT;Acc:Q9UHG3]
GgaAffx.3503.2.S1_s_at	ENSGALG00000005582	3.90141	2.88556	KLHL18	kelch-like 18 (Drosophila)
Gga.7426.1.S1_at		3.89877	3.40388
Gga.4991.2.S1_a_at	ENSGALG00000006054	3.8962	2.34236	CALCA	Calcitonin precursor. [Source:Uniprot/SWISSPROT;Acc:P07660]
Gga.5154.1.S1_at	ENSGALG00000017046	3.89088	5.21837	POSTN	Osteoblast-specific factor 2 (Fragment). [Source:Uniprot/SPTREMBL;Acc:Q9DEX4]
GgaAffx.9032.5.S1_s_at	ENSGALG00000014236	3.88796	3.73946	ATP8A1	Probable phospholipid-transporting ATPase IA (EC 3.6.3.1) (Chromaffin granule ATPase II) (ATPase class I type 8A member 1). [Source:Uniprot/SWISSPROT;Acc:Q9Y2Q0]
GgaAffx.23445.1.S1_s_at	ENSGALG00000011078	3.88644	2.47745	PTPN13	similar to protein tyrosine phosphatase type 1
Gga.4128.1.S2_at		3.88468	2.55752	TNS1	tensin 1
Gga.1168.1.S1_at	ENSGALG00000011885	3.88426	5.06586	ANXA5	Annexin A5 (Annexin V) (Lipocortin V) (Endonexin II) (Calphobindin I) (CBP-I) (Placental anticoagulant protein I) (PAP-I) (PP4) (Thromboplastin inhibitor) (Vascular anticoagulant-alpha) (VAC-alpha) (Anchorin CII). [Source:Uniprot/SWISSPROT;Acc:P17153]
Gga.5334.1.S1_a_at	ENSGALG00000002564	3.88186	3.07698	RGS4	regulator of G-protein signaling 4 [Source:RefSeq_peptide;Acc:NP_989716]
GgaAffx.21772.1.S1_s_at	ENSGALG00000015941	3.87677	4.6689	IL10RB	Interleukin-10 receptor 2. [Source:Uniprot/SPTREMBL;Acc:Q2PBB9]
Gga.11765.1.S1_at	ENSGALG00000003748	3.871	4.37015
Gga.11937.1.S1_at	ENSGALG00000028472	3.84761
GgaAffx.944.1.S1_at	ENSGALG00000001414	3.84472	4.18072	MUC16
Gga.12266.1.S1_at	ENSGALG00000000620	3.83718	6.51429	FABP3	Heart-type fatty acid binding protein (Fragment). [Source:Uniprot/SPTREMBL;Acc:Q6VYR1]
Gga.2346.1.S1_s_at		3.82835	3.40668
Gga.12655.1.S1_at	ENSGALG00000011389	3.81293		TRAF3
Gga.4185.1.S2_at	ENSGALG00000015942	3.80989	3.35284	IFNAR1	Interferon (alpha, beta and omega) receptor 1
Gga.7774.1.S1_at	ENSGALG00000021355	3.80608	2.85667		similar to human phosphotyrosine phosphatase kappa
Gga.7396.1.S1_at	ENSGALG00000008623	3.80578	4.29831	C9orf167	CDNA FLJ20245 fis, clone COLF6454. [Source:Uniprot/SPTREMBL;Acc:Q9NXH8]
Gga.12598.1.S1_at	ENSGALG00000011855	3.80428	4.57723	RHOJ	Rho-related GTP-binding protein RhoJ (Tc10-like GTP-binding protein TCL). [Source:Uniprot/SWISSPROT;Acc:Q9H4E5]
Gga.2893.1.S1_a_at	ENSGALG00000008257	3.7999	2.95924	MERTK	c-eyk proto-oncogene [Source:RefSeq_peptide;Acc:NP_990319]
GgaAffx.21017.1.S1_s_at	ENSGALG00000013071	3.77789	3.22292	CALD1	Caldesmon (CDM). [Source:Uniprot/SWISSPROT;Acc:P12957]
Gga.11227.1.S1_at	ENSGALG00000014509	3.77643	5.32989	BST1	bone marrow stromal cell antigen 1
Gga.9938.1.S1_at		3.76874	4.28296	RBM47
Gga.1546.1.S2_a_at		3.76229	5.98974	PRRX1	Paired mesoderm homeobox protein 1 (Homeobox protein MHOX) (GMHOX) (Homeobox protein PRX-1). [Source:Uniprot/SWISSPROT;Acc:Q05437]
Gga.2353.1.S1_at	ENSGALG00000010256	3.7609	2.31921	TIPARP	TCDD-inducible poly(ADP-ribose) polymerase
Gga.16767.1.S1_s_at	ENSGALG00000007056	3.76002	3.68638	KLF6	Kruppel-like factor 6
GgaAffx.21772.1.S1_at	ENSGALG00000015941	3.75973	4.68598	IL10RB	Interleukin-10 receptor 2. [Source:Uniprot/SPTREMBL;Acc:Q2PBB9]
Gga.9675.1.S1_at	ENSGALG00000017179	3.75371	4.98289	PDGFD	Platelet-derived growth factor D precursor (PDGF D) (Iris-expressed growth factor) (Spinal cord-derived growth factor B) (SCDGF-B). [Source:Uniprot/SWISSPROT;Acc:Q9GZP0]
Gga.12544.1.S1_at	ENSGALG00000026465	3.75172	3.96883	TMEM100	Transmembrane protein 100. [Source:Uniprot/SWISSPROT;Acc:Q9NV29]
Gga.13309.1.S1_at		3.74586	3.13675
Gga.11876.2.S1_at	ENSGALG00000028821	3.74131	4.01024	C9orf19	Golgi-associated plant pathogenesis-related protein 1 (Golgi- associated PR-1 protein) (GAPR-1) (Glioma pathogenesis-related protein 2) (GliPR 2). [Source:Uniprot/SWISSPROT;Acc:Q9H4G4]
GgaAffx.23826.7.S1_s_at	ENSGALG00000012211	3.73636	2.75102	PDLIM5	PDZ and LIM domain 5
Gga.670.1.S1_at	ENSGALG00000002722	3.73174	4.02614	MST1	hepatocyte growth factor-like/macrophage stimulating protein [Source:RefSeq_peptide;Acc:NP_990544]
Gga.14455.1.S2_at	ENSGALG00000015954	3.72959	5.92512	GEM	GTP binding protein overexpressed in skeletal muscle [Source:RefSeq_peptide;Acc:NP_998744]
GgaAffx.21754.1.S1_s_at	ENSGALG00000007874	3.72504	3.8248	IL18	Interleukin-18 precursor (IL-18). [Source:Uniprot/SWISSPROT;Acc:Q8QFQ8]
Gga.2524.1.S1_at	ENSGALG00000011811	3.71901	3.06552	SYNE2
Gga.12087.1.S1_s_at	ENSGALG00000005282	3.71821		NKTR
Gga.2310.1.S1_at	ENSGALG00000006252	3.71676	2.5743	LMO4	LIM domain only 4 [Source:RefSeq_peptide;Acc:NP_989443]
GgaAffx.24551.1.S1_s_at		3.7137	3.5511	COL4A3BP	Goodpasture antigen-binding protein (EC 2.7.11.9) (GPBP) (Collagen type IV alpha-3-binding protein) (StAR-related lipid transfer protein 11) (StARD11) (START domain-containing protein 11). [Source:Uniprot/SWISSPROT;Acc:Q9Y5P4]
Gga.902.1.A1_x_at		3.71217	2.27043		Clone cDNA5AF, repeat region
Gga.6267.1.S1_at	ENSGALG00000001434	3.71067	6.32867	STOM	Erythrocyte band 7 integral membrane protein (Stomatin) (Protein 7.2b). [Source:Uniprot/SWISSPROT;Acc:P27105]
Gga.8500.1.S1_at	ENSGALG00000002540	3.70827	3.20176	RGS2	regulator of G-protein signalling 2, 24kDa [Source:RefSeq_peptide;Acc:NP_989726]
Gga.14417.2.S1_a_at	ENSGALG00000000721	3.70742	2.69633	SLC41A1	solute carrier family 41 member 1 [Source:RefSeq_peptide;Acc:NP_776253]
Gga.2826.1.S1_at		3.704	3.14457
Gga.13174.1.S1_at	ENSGALG00000021733	3.70323	2.92268	gga-mir-21	gga-mir-21 [Source:miRBase;Acc:MI0004994]
Gga.16596.1.S1_at	ENSGALG00000002963	3.69587	4.12049	PID1	CDNA FLJ43369 fis, clone NTONG2003852. [Source:Uniprot/SPTREMBL;Acc:Q6ZUS3]
Gga.19405.1.S1_at	ENSGALG00000023872	3.69516	5.47336	FAM129B	Niban-like protein (Meg-3). [Source:Uniprot/SWISSPROT;Acc:Q96TA1]
Gga.15028.1.S1_at	ENSGALG00000024075	3.69394	2.71969	IL10RA	interleukin 10 receptor, alpha
GgaAffx.6427.1.S1_x_at		3.69238	4.20492
Gga.1569.1.S1_at		3.68714	2.73713
Gga.7754.1.S1_at	ENSGALG00000004893	3.6854	5.41358	TMEM119	Transmembrane protein 119 precursor. [Source:Uniprot/SWISSPROT;Acc:Q4V9L6]
GgaAffx.21949.1.S1_at	ENSGALG00000006447	3.68471	4.42627	PHLDA2	pleckstrin homology-like domain, family A, member 2
Gga.3689.2.S1_a_at	ENSGALG00000004288	3.67056	3.47138	HDAC4	Histone deacetylase 4 (HD4). [Source:Uniprot/SWISSPROT;Acc:P83038]
Gga.11948.2.S1_a_at	ENSGALG00000011528	3.66935	2.49967	KNS2	Kinesin light chain. [Source:Uniprot/SPTREMBL;Acc:Q90707]
Gga.9457.1.S1_at	ENSGALG00000004854	3.66905	3.72289	CMKLR1	similar to orphan G-protein coupled receptor Dez
GgaAffx.23880.1.S1_at	ENSGALG00000012370	3.66868	5.71055	C6orf72
Gga.8508.1.S1_s_at	ENSGALG00000016234	3.66232	2.59372	SLA	src-like adaptor [Source:RefSeq_peptide;Acc:NP_989722]
Gga.5962.1.S1_at	ENSGALG00000011086	3.66174		ACTA1
Gga.8774.1.S2_s_at	ENSGALG00000009179	3.654	2.77344	TNFSF10	tumor necrosis factor (ligand) superfamily, member 10; TNF-related apoptosis inducing ligand [Source:RefSeq_peptide;Acc:NP_989710]
Gga.17397.1.S1_at	ENSGALG00000005947	3.65384	3.41914	MYD88	myeloid differentiation primary response gene (88)
Gga.4791.1.S1_at	ENSGALG00000002832	3.64763	4.13738	IFI35	Interferon-induced 35 kDa protein (IFP 35). [Source:Uniprot/SWISSPROT;Acc:P80217]
Gga.9136.2.S1_x_at		3.64639	4.03917	TACSTD1	tumor-associated calcium signal transducer 1
Gga.15805.1.S1_at		3.63846	3.29515	FLT4
Gga.1094.1.S2_at		3.62385	5.15552	CTSD	Cathepsin D precursor (EC 3.4.23.5) [Contains: Cathepsin D light chain; Cathepsin D heavy chain]. [Source:Uniprot/SWISSPROT;Acc:Q05744]
Gga.19531.1.S1_at		3.62361	2.42009	GAK	Cyclin G-associated kinase (EC 2.7.11.1). [Source:Uniprot/SWISSPROT;Acc:O14976]
GgaAffx.21941.2.S1_s_at	ENSGALG00000006427	3.61966	3.38603	CARS	Cysteinyl-tRNA synthetase, cytoplasmic (EC 6.1.1.16) (Cysteine--tRNA ligase) (CysRS). [Source:Uniprot/SWISSPROT;Acc:Q5F408]
Gga.12861.1.S1_at		3.61915	4.279
GgaAffx.13061.1.S1_at	ENSGALG00000002225	3.61857	4.30959	RFFL	ring finger and FYVE-like domain containing 1
GgaAffx.8668.1.S1_at	ENSGALG00000013603	3.61633	4.77127	MYCT1	myc target 1 [Source:RefSeq_peptide;Acc:NP_079383]
Gga.16769.1.S1_at		3.61369	3.14513
Gga.4412.1.S1_a_at	ENSGALG00000008022	3.60104	3.91771	TAPBP	Tapasin precursor (TPSN) (TPN) (TAP-binding protein) (TAP-associated protein). [Source:Uniprot/SWISSPROT;Acc:O73895]
Gga.13194.1.S1_at	ENSGALG00000001793	3.60027		MLRB
Gga.4173.1.S1_at	ENSGALG00000016829	3.59881	4.82617	LAMP1	Lysosome-associated membrane glycoprotein 1 precursor (LAMP-1) (Lysosome membrane glycoprotein LEP100). [Source:Uniprot/SWISSPROT;Acc:P05300]
Gga.2152.1.S2_at		3.59454	3.57074		KS5 protein. [Source:Uniprot/SPTREMBL;Acc:O57534]
Gga.4132.1.S1_at	ENSGALG00000014528	3.59025	3.13348	ENO2	Gamma-enolase (EC 4.2.1.11) (2-phospho-D-glycerate hydro-lyase) (Neural enolase) (NSE). [Source:Uniprot/SWISSPROT;Acc:O57391]
Gga.5648.2.S1_a_at	ENSGALG00000021525	3.58907	7.63142	ISLR	immunoglobulin superfamily containing leucine-rich repeat
GgaAffx.24380.1.S1_at	ENSGALG00000019261	3.58539	3.16112	ARHGAP8	Rho GTPase activating protein 8
Gga.8147.1.S1_at		3.58378	3.21853	INPP4A
Gga.3627.1.S1_at	ENSGALG00000022909	3.58219	2.45403	PTPN3	Tyrosine-protein phosphatase non-receptor type 3 (EC 3.1.3.48) (Protein-tyrosine phosphatase H1) (PTP-H1). [Source:Uniprot/SWISSPROT;Acc:P26045]
Gga.1763.1.S1_at	ENSGALG00000005503	3.5776	3.02922	WFDC1	WAP four-disulfide core domain protein 1 precursor (ps20 protein). [Source:Uniprot/SWISSPROT;Acc:Q8JG33]
Gga.11749.1.S1_a_at	ENSGALG00000010551	3.57689	3.37569	CDC42EP3	Cdc42 effector protein 3 (Binder of Rho GTPases 2) (MSE55-related Cdc42-binding protein). [Source:Uniprot/SWISSPROT;Acc:Q9UKI2]
GgaAffx.24837.1.S1_at	ENSGALG00000016063	3.57134	4.34997	KLF10	Krueppel-like factor 10 (Transforming growth factor-beta-inducible early growth response protein 1) (TGFB-inducible early growth response protein 1) (TIEG-1) (EGR-alpha). [Source:Uniprot/SWISSPROT;Acc:Q13118]
GgaAffx.2737.1.S1_s_at	ENSGALG00000005974	3.56838	3.9006	COL6A1	Collagen alpha-1(VI) chain precursor. [Source:Uniprot/SWISSPROT;Acc:P20785]
Gga.8407.1.S1_s_at	ENSGALG00000008827	3.5679	4.64881	C20orf42	Unc-112-related protein 1 (Kindlin-1) (Kindlerin) (Kindlin syndrome protein). [Source:Uniprot/SWISSPROT;Acc:Q9BQL6]
Gga.389.1.S1_at	ENSGALG00000000949	3.56625	2.70108	HBEGF	heparin-binding EGF-like growth factor [Source:RefSeq_peptide;Acc:NP_990180]
GgaAffx.21923.1.S1_s_at	ENSGALG00000006401	3.56353	3.43482	OSBPL5	Oxysterol-binding protein-related protein 5 (OSBP-related protein 5) (ORP-5). [Source:Uniprot/SWISSPROT;Acc:Q9H0X9]
GgaAffx.12029.1.S1_at	ENSGALG00000004419	3.56173	4.06003	TNFRSF1B	tumor necrosis factor receptor-II [Source:RefSeq_peptide;Acc:NP_989770]
GgaAffx.9422.1.S1_at	ENSGALG00000014824	3.55014	4.89031	PTGER4	Prostaglandin E2 receptor, EP4 subtype (Prostanoid EP4 receptor) (PGE receptor, EP4 subtype). [Source:Uniprot/SWISSPROT;Acc:P35408]
Gga.635.1.S1_at	ENSGALG00000027483	3.54735	5.16221	GLRX	glutaredoxin (thioltransferase)
GgaAffx.2425.1.S1_at	ENSGALG00000027572	3.54528	2.3537	CCR7	C-C chemokine receptor type 7 precursor (C-C CKR-7) (CC-CKR-7) (CCR-7) (MIP-3 beta receptor) (EBV-induced G-protein coupled receptor 1) (EBI1) (BLR2) (CD197 antigen) (CDw197). [Source:Uniprot/SWISSPROT;Acc:P32248]
GgaAffx.1733.1.S1_s_at	ENSGALG00000002643	3.54505	4.31081	SELP	selectin P (granule membrane protein 140kDa, antigen CD62)
Gga.15879.1.S1_s_at		3.5439	3.6304	NRP1	Neuropilin-1 precursor (A5 protein). [Source:Uniprot/SWISSPROT;Acc:P79795]
Gga.14851.1.S1_at		3.5365	2.82485	CLIP2
GgaAffx.9422.2.S1_s_at	ENSGALG00000014824	3.53499	3.98871	PTGER4	Prostaglandin E2 receptor, EP4 subtype (Prostanoid EP4 receptor) (PGE receptor, EP4 subtype). [Source:Uniprot/SWISSPROT;Acc:P35408]
Gga.5838.1.S1_s_at	ENSGALG00000028547	3.53068	4.23375		similar to immunoglobulin-like receptor CHIR-B3
GgaAffx.20545.1.S1_s_at		3.53047	2.98225
GgaAffx.20781.1.S1_at	ENSGALG00000028063	3.52941	2.58885	LOX
GgaAffx.22084.1.S1_at	ENSGALG00000000771	3.51977	2.05029	LYPLA3	1-O-acylceramide synthase precursor (EC 2.3.1.-) (ACS) (Lysosomal phospholipase A2) (Lysophospholipase 3) (LPLA2) (LCAT-like lysophospholipase) (LLPL). [Source:Uniprot/SWISSPROT;Acc:Q8NCC3]
Gga.6054.2.S1_s_at	ENSGALG00000010921	3.51793	2.69605	PKD2	polycystic kidney disease 2
GgaAffx.2960.1.S1_s_at	ENSGALG00000004771	3.51157	7.07381	C1QB	Complement C1q subcomponent subunit B precursor. [Source:Uniprot/SWISSPROT;Acc:P02746]
Gga.13189.1.S1_at		3.50048	6.22065	TIMP4	Metalloproteinase inhibitor 4 precursor (TIMP-4) (Tissue inhibitor of metalloproteinases 4). [Source:Uniprot/SWISSPROT;Acc:Q99727]
Gga.7942.1.S1_at		3.49745	2.09154	SAMD4A	Sterile alpha motif domain containing 4A
Gga.7817.2.S1_a_at	ENSGALG00000011678	3.49306	3.37474	DNAJC13	DnaJ homolog subfamily C member 13 (Required for receptor-mediated endocytosis 8). [Source:Uniprot/SWISSPROT;Acc:O75165]
Gga.18968.1.S1_at		3.48702	3.44218	PCDH19
GgaAffx.4589.1.S1_at	ENSGALG00000007381	3.4867	3.12621	SERPING1
Gga.11950.1.S1_s_at	ENSGALG00000025818	3.48283	4.84365	KCNK5	Potassium channel subfamily K member 5 (Acid-sensitive potassium channel protein TASK-2) (TWIK-related acid-sensitive K(+) channel 2). [Source:Uniprot/SWISSPROT;Acc:O95279]
GgaAffx.23276.2.S1_s_at	ENSGALG00000010629	3.47618	2.27922	ZCCHC11	Zinc finger CCHC domain-containing protein 11. [Source:Uniprot/SWISSPROT;Acc:Q5TAX3]
Gga.5439.1.S1_at	ENSGALG00000002342	3.47548	3.64234	GPC1	Glypican-1 precursor (Heparan sulfate proteoglycan core protein). [Source:Uniprot/SWISSPROT;Acc:P50593]
Gga.7505.1.S1_at		3.47381	4.46323	ACSS1	acyl-CoA synthetase short-chain family member 1
GgaAffx.5406.1.S1_at	ENSGALG00000008589	3.46941	3.31018	GPR1	Probable G-protein coupled receptor 1. [Source:Uniprot/SWISSPROT;Acc:P46091]
Gga.9136.2.S1_a_at	ENSGALG00000008969	3.46362	4.22246	TACSTD1	tumor-associated calcium signal transducer 1
Gga.10795.1.S1_at		3.46277	2.31572		similar to ATL-derived PMA-responsive peptide
Gga.254.1.S1_at	ENSGALG00000004376	3.46017	4.09193	KCNJ2	Inward rectifier potassium channel 2 (Potassium channel, inwardly rectifying subfamily J member 2) (Inward rectifier K(+) channel Kir2.1) (IRK1). [Source:Uniprot/SWISSPROT;Acc:P52186]
Gga.14616.1.S1_at		3.45843	2.94902	KLF12
Gga.12192.2.S1_a_at	ENSGALG00000003747	3.44898	3.59983	OSMR	Oncostatin-M specific receptor subunit beta precursor. [Source:Uniprot/SWISSPROT;Acc:Q99650]
Gga.7792.1.S1_s_at	ENSGALG00000001749	3.44391	3.33963	ACSBG2	acyl-CoA synthetase bubblegum family member 2
Gga.18969.1.S1_s_at	ENSGALG00000011436	3.43227	3.93741	TMBIM1	Transmembrane BAX inhibitor motif-containing protein 1 (RECS1 protein homolog). [Source:Uniprot/SWISSPROT;Acc:Q969X1]
Gga.4754.1.S1_s_at		3.41753	2.91704	CD47	CD47 molecule
Gga.5777.1.S1_at	ENSGALG00000002523	3.41526	2.62292	CREB3	Cyclic AMP-responsive element-binding protein 3 (Luman protein) (Transcription factor LZIP-alpha). [Source:Uniprot/SWISSPROT;Acc:O43889]
Gga.16727.1.S1_at		3.41396	4.24822		similar to myosin 10
Gga.5557.1.S1_s_at	ENSGALG00000015252	3.41297	4.08996	ST3GAL6	alpha2,3-sialyltransferase [Source:RefSeq_peptide;Acc:NP_989810]
Gga.8107.1.S1_at		3.40968	2.84651
GgaAffx.23028.1.S1_s_at	ENSGALG00000028203	3.40618	3.53745	SPRED1	Sprouty-related, EVH1 domain-containing protein 1 (Spred-1). [Source:Uniprot/SWISSPROT;Acc:Q7Z699]
GgaAffx.24513.9.S1_s_at	ENSGALG00000014770	3.40478	5.33359	EPB41L3	Band 4.1-like protein 3 (4.1B) (Differentially expressed in adenocarcinoma of the lung protein 1) (DAL-1). [Source:Uniprot/SWISSPROT;Acc:Q9Y2J2]
Gga.16401.1.S1_at	ENSGALG00000006032	3.40341	4.02572	IL13RA1	Interleukin-13 receptor alpha-1 chain precursor (IL-13R-alpha-1) (IL- 13RA-1) (CD213a1 antigen). [Source:Uniprot/SWISSPROT;Acc:P78552]
Gga.10895.1.S1_s_at	ENSGALG00000013091	3.40294	5.12775	EPS8	Epidermal growth factor receptor kinase substrate 8. [Source:Uniprot/SWISSPROT;Acc:Q12929]
Gga.9306.1.S1_at		3.39541	3.08873	PHACTR2
GgaAffx.24135.1.S1_s_at	ENSGALG00000001412	3.391	2.91812	SEMA7A	Semaphorin 7A-2 variant (Fragment). [Source:Uniprot/SPTREMBL;Acc:Q0Q5V3]
Gga.16855.1.S1_at	ENSGALG00000014627	3.3902	4.50691	FRMD4B	FERM domain containing 4B
GgaAffx.26763.2.S1_s_at	ENSGALG00000006140	3.38915	3.19799	GGA2	ADP-ribosylation factor-binding protein GGA2 (Golgi-localized, gamma ear-containing, ARF-binding protein 2) (Gamma-adaptin-related protein 2) (VHS domain and ear domain of gamma-adaptin) (Vear). [Source:Uniprot/SWISSPROT;Acc:Q9UJY4]
Gga.1127.1.S1_at	ENSGALG00000026262	3.38194	3.76502	PMP22	Peripheral myelin protein 22 (PMP-22). [Source:Uniprot/SWISSPROT;Acc:Q01453]
Gga.9661.1.S1_at	ENSGALG00000009348	3.3787	2.24119	AKAP9	A-kinase anchor protein 9; hyperion protein, 419 kD isoform [Source:RefSeq_peptide;Acc:NP_997062]
Gga.971.1.S1_at	ENSGALG00000002260	3.37761	3.22601	CISH	Cytokine-inducible SH2-containing protein (CIS) (CIS-1) (Suppressor of cytokine signaling) (SOCS). [Source:Uniprot/SWISSPROT;Acc:Q9PW70]
GgaAffx.10735.1.S1_at	ENSGALG00000016759	3.37706	3.53509	MITD1	MIT domain-containing protein 1. [Source:Uniprot/SWISSPROT;Acc:Q8WV92]
GgaAffx.20790.1.S1_s_at	ENSGALG00000008469	3.36838	4.20366	SPINT1	Kunitz-type protease inhibitor 1 precursor (Hepatocyte growth factor activator inhibitor type 1) (HAI-1). [Source:Uniprot/SWISSPROT;Acc:O43278]
Gga.1567.1.S1_a_at	ENSGALG00000028795	3.36832	3.03941
Gga.9820.1.S1_at	ENSGALG00000008975	3.36479	4.87013
Gga.6390.3.S1_a_at	ENSGALG00000017239	3.35713	3.74112	CTSC	Dipeptidyl-peptidase 1 precursor (EC 3.4.14.1) (Dipeptidyl-peptidase I) (DPP-I) (DPPI) (Cathepsin C) (Cathepsin J) (Dipeptidyl transferase) [Contains: Dipeptidyl-peptidase 1 exclusion domain chain (Dipeptidyl- peptidase I exclusion domain chain); Dipeptid
GgaAffx.21116.1.S1_s_at	ENSGALG00000003323	3.35547	6.87461	OSGIN1	oxidative stress induced growth inhibitor 1
Gga.12166.1.S1_at	ENSGALG00000012440	3.3523	3.69974	ZFHX1B	Zinc finger homeobox protein 1b (Smad-interacting protein 1) (SMADIP1). [Source:Uniprot/SWISSPROT;Acc:O60315]
Gga.7878.1.S1_at		3.35217	3.32825
Gga.7651.1.S1_at		3.35182	2.30152
Gga.4185.1.S1_at	ENSGALG00000015942	3.35178	3.10176	IFNAR1	interferon (alpha, beta and omega) receptor 1
Gga.8567.1.S1_at	ENSGALG00000003267	3.34908	3.24569	STAT3	signal transducer and activator of transcription 3 (acute-phase response factor)
Gga.12397.1.S1_at	ENSGALG00000027357	3.34658	4.57246	PTGES	Prostaglandin E synthase (EC 5.3.99.3) (Microsomal glutathione S- transferase 1-like 1) (MGST1-L1) (p53-induced apoptosis protein 12). [Source:Uniprot/SWISSPROT;Acc:O14684]
Gga.3151.1.S2_at	ENSGALG00000015938	3.3441	2.89703	IFNAR2	interferon alpha/beta receptor 2 [Source:RefSeq_peptide;Acc:NP_990189]
Gga.13294.1.S1_at		3.33705	3.94884	TNFAIP2	Tumor necrosis factor, alpha-induced protein 2 (Primary response gene B94 protein). [Source:Uniprot/SWISSPROT;Acc:Q03169]
Gga.7260.1.S1_at	ENSGALG00000002829	3.33354	3.9729	SCARF1	Scavenger receptor class F, member 1
Gga.4153.1.S2_a_at	ENSGALG00000006751	3.32758	7.05072	gga-mir-1466	gga-mir-1466 [Source:miRBase;Acc:MI0007071]
Gga.1000.1.S1_at	ENSGALG00000008009	3.32335	3.84547	BCAP29	B-cell receptor-associated protein 29 (BCR-associated protein Bap29). [Source:Uniprot/SWISSPROT;Acc:Q9UHQ4]
GgaAffx.23813.1.S1_s_at	ENSGALG00000012203	3.32331		SAMD4A
GgaAffx.11785.1.S1_s_at	ENSGALG00000006378	3.31901	8.51115	LIPA	lipase A, lysosomal acid, cholesterol esterase
GgaAffx.11141.1.S1_at	ENSGALG00000027352	3.31778	2.26674
GgaAffx.23690.1.S1_s_at	ENSGALG00000011869	3.31619		KIAA1109
GgaAffx.3568.1.S1_at	ENSGALG00000005692	3.31342	2.65593	CRISPLD2	Cysteine-rich secretory protein LCCL domain-containing 2 precursor (LCCL domain-containing cysteine-rich secretory protein 2) (Cysteine- rich secretory protein 11) (CRISP-11). [Source:Uniprot/SWISSPROT;Acc:Q9H0B8]
Gga.15708.1.S1_at		3.3108	2.56197	C22orf5	similar to Putative MAP kinase activating protein C22orf5
Gga.5928.1.S1_at	ENSGALG00000028247	3.30845	3.0615	LOXL1	lysyl oxidase-like 1
GgaAffx.26115.1.A1_at		3.3073	3.97525	ARL4C
Gga.18533.1.S1_s_at	ENSGALG00000011149	3.30533	4.31821	PLA2R1	yolk sac IgY receptor [Source:RefSeq_peptide;Acc:NP_996866]
Gga.395.1.S1_at		3.30425	3.69651	HDAC4	osteoblast regulatory factor 3A
Gga.10616.2.S1_a_at	ENSGALG00000012021	3.30192	4.15178		similar to potassium channel, subfamily K, member 16; pancreatic 2P domain potassium channel TALK-1
Gga.10424.1.S1_at	ENSGALG00000008915	3.29737	3.17806
GgaAffx.24104.1.S1_at	ENSGALG00000013098	3.29703	6.89223	MGST1	Microsomal glutathione S-transferase 1 (EC 2.5.1.18) (Microsomal GST- 1) (Microsomal GST-I). [Source:Uniprot/SWISSPROT;Acc:P10620]
GgaAffx.21250.1.S1_s_at	ENSGALG00000028635	3.28533	3.70089	C9orf58	Ionized calcium-binding adapter molecule 2. [Source:Uniprot/SWISSPROT;Acc:Q9BQI0]
GgaAffx.11785.1.S1_at	ENSGALG00000006378	3.28409	7.15655	LIPA	lipase A, lysosomal acid, cholesterol esterase
Gga.14417.1.S1_a_at	ENSGALG00000000721	3.28142	2.16364	SLC41A1	solute carrier family 41, member 1
Gga.1202.1.S1_at	ENSGALG00000015259	3.27778	2.45312	RB1CC1	RB1-inducible coiled-coil 1
Gga.5148.1.S2_s_at	ENSGALG00000004419	3.27434	3.51881	TNFRSF1B	tumor necrosis factor receptor-II [Source:RefSeq_peptide;Acc:NP_989770]
Gga.9650.1.S1_at		3.27026	3.25635	ADFP
Gga.16510.1.S1_s_at	ENSGALG00000001412	3.26619	2.91741	SEMA7A	Semaphorin 7A-2 variant (Fragment). [Source:Uniprot/SPTREMBL;Acc:Q0Q5V3]
Gga.19089.1.S1_at		3.26504	2.54815	EPB41L4B
GgaAffx.20345.1.S1_s_at		3.26361	3.41861	ARID5B
Gga.5766.1.S1_at	ENSGALG00000012404	3.26324	3.49593	ERO1L	ERO1-like protein alpha precursor (EC 1.8.4.-) (ERO1-Lalpha) (Oxidoreductin-1-Lalpha) (Endoplasmic oxidoreductin-1-like protein) (ERO1-L). [Source:Uniprot/SWISSPROT;Acc:Q96HE7]
GgaAffx.13049.1.S1_at	ENSGALG00000005158	3.26305	4.09047	WDFY1	WD repeat and FYVE domain containing 1
Gga.423.1.S1_at		3.25683		CLU
Gga.9915.1.S1_s_at	ENSGALG00000003515	3.25519	2.43882	PECAM1	platelet/endothelial cell adhesion molecule (CD31 antigen)
GgaAffx.3518.1.S1_at	ENSGALG00000005609	3.25413	4.2854	OGFR	Opioid growth factor receptor (OGFr) (Zeta-type opioid receptor) (7-60 protein). [Source:Uniprot/SWISSPROT;Acc:Q9NZT2]
GgaAffx.23617.1.S1_at	ENSGALG00000011642	3.25187		ANKRD17
Gga.4973.2.S1_x_at	ENSGALG00000000178	3.25161	3.23496	BF2	Major class I glycoprotein precursor (Fragment). [Source:Uniprot/SPTREMBL;Acc:Q95593]
Gga.4394.1.S2_s_at	ENSGALG00000012885	3.25096	4.13393	BCL2	Apoptosis regulator Bcl-2. [Source:Uniprot/SWISSPROT;Acc:Q00709]
Gga.16485.1.S1_at	ENSGALG00000008557	3.25081	3.16068	ARL5B	ADP-ribosylation factor-like protein 5B (ADP-ribosylation factor-like protein 8). [Source:Uniprot/SWISSPROT;Acc:Q96KC2]
Gga.7176.1.S1_at		3.25056	4.84758	MECR	Trans-2-enoyl-CoA reductase, mitochondrial precursor (EC 1.3.1.38) (HsNrbf-1) (NRBF-1). [Source:Uniprot/SWISSPROT;Acc:Q9BV79]
Gga.4992.1.S1_at		3.24964
GgaAffx.10187.1.S1_at	ENSGALG00000015975	3.24902	6.67616	DPY19L4	dpy-19-like 4 [Source:RefSeq_peptide;Acc:NP_861452]
Gga.4318.1.S1_at	ENSGALG00000014866	3.24854	2.86543	FABP7	Fatty acid-binding protein, retina (R-FABP). [Source:Uniprot/SWISSPROT;Acc:Q05423]
Gga.11645.2.S1_a_at	ENSGALG00000027497	3.24415	2.67201
GgaAffx.11738.1.S1_s_at	ENSGALG00000007669	3.24199	2.10738	EGR1	Early growth response protein 1 (EGR-1) (Zinc finger protein ZENK) (Fragment). [Source:Uniprot/SWISSPROT;Acc:O73691]
Gga.19686.1.S1_at		3.24166	3.25321	THRB
Gga.1316.1.S1_at		3.24104	2.82457	TOR1B	Torsin B precursor (Torsin family 1 member B). [Source:Uniprot/SWISSPROT;Acc:O14657]
Gga.3053.1.S1_at	ENSGALG00000008537	3.23915	3.30354	EPHB3	Ephrin type-B receptor 3 (EC 2.7.10.1) (Tyrosine-protein kinase receptor CEK10) (Fragment). [Source:Uniprot/SWISSPROT;Acc:Q07498]
GgaAffx.13017.1.S1_at	ENSGALG00000001728	3.23904	2.38556	BTBD14A	BTB (POZ) domain containing 14A
Gga.16719.1.S1_at		3.23522	3.89348	KCNJ2
GgaAffx.8485.1.S1_at	ENSGALG00000004984	3.23362		K0256
GgaAffx.4379.1.S1_at	ENSGALG00000007001	3.23246	4.88482	TLR4	Toll-like receptor 4. [Source:Uniprot/SPTREMBL;Acc:Q7ZTG5]
GgaAffx.26037.1.S1_at	ENSGALG00000003863	3.23084	4.02694	P2RX7	P2X purinoceptor 7 (ATP receptor) (P2X7) (Purinergic receptor) (P2Z receptor). [Source:Uniprot/SWISSPROT;Acc:Q99572]
GgaAffx.1342.1.S1_at	ENSGALG00000002021	3.23051	2.33041	ZC3H12A	zinc finger CCCH-type containing 12A
Gga.9173.1.S1_at		3.22733	2.02146	JAK2
GgaAffx.8737.1.S1_at	ENSGALG00000013715	3.22381	2.8317	DLC1	deleted in liver cancer 1
GgaAffx.12460.1.S1_s_at	ENSGALG00000010237	3.22193	4.6298	NPC2	Niemann-Pick disease, type C2
Gga.14715.1.S1_at	ENSGALG00000027621	3.21685	3.25309	CEBPE	CCAAT/enhancer-binding protein epsilon (C/EBP epsilon). [Source:Uniprot/SWISSPROT;Acc:Q15744]
Gga.12925.1.S1_at	ENSGALG00000014811	3.20855	2.74721	SMCHD1	CDNA FLJ44350 fis, clone TRACH3006228. [Source:Uniprot/SPTREMBL;Acc:Q6ZTQ8]
Gga.1851.1.S1_at		3.20664	2.93773	KIAA1549
Gga.7842.1.S1_at	ENSGALG00000003527	3.2021	4.21368	ARRDC2	Arrestin domain-containing protein 2. [Source:Uniprot/SWISSPROT;Acc:Q8TBH0]
Gga.9899.1.S1_at	ENSGALG00000005727	3.20209		SLC7A3
Gga.9155.1.S1_at		3.20043	2.56215		c-Maf-inducing protein C-mip isoform [Source:RefSeq_peptide;Acc:NP_938204]
GgaAffx.24762.2.S1_s_at	ENSGALG00000015747	3.19596		ZBTB10
Gga.5375.1.S1_at	ENSGALG00000001331	3.19437	3.052	ST14	suppression of tumorigenicity 14 (colon carcinoma)
Gga.274.1.S1_at	ENSGALG00000013929	3.19232	2.6112	PDGFRA	Alpha platelet-derived growth factor receptor precursor (EC 2.7.10.1) (PDGF-R-alpha). [Source:Uniprot/SWISSPROT;Acc:Q9PUF6]
Gga.11741.1.S1_a_at	ENSGALG00000002594	3.18753	3.57091	TFPI	tissue factor pathway inhibitor (lipoprotein-associated coagulation inhibitor)
Gga.16665.1.S1_at	ENSGALG00000012116	3.18719	3.00639	EEPD1	CDNA FLJ14480 fis, clone MAMMA1002215 (KIAA1706 protein). [Source:Uniprot/SPTREMBL;Acc:Q7L9B9]
Gga.11632.1.S1_s_at	ENSGALG00000026852	3.17894		CALR
Gga.4975.2.S1_a_at	ENSGALG00000025842	3.17847	2.06454	TPM3	Beta tropomyosin (Fragment). [Source:Uniprot/SPTREMBL;Acc:Q9PST0]
Gga.3259.1.S1_at	ENSGALG00000016330	3.17707	3.52498	ANGPT2	Angiopoietin-2B (Ang-2B). [Source:Uniprot/SPTREMBL;Acc:Q9PU54]
GgaAffx.12686.1.S1_at	ENSGALG00000015865	3.17465	3.95157	FAM46A	similar to C6orf37
GgaAffx.10236.1.S1_s_at	ENSGALG00000016050	3.17255	3.26602	TTC3	Tetratricopeptide repeat protein 3 (TPR repeat protein 3) (TPR repeat protein D) (RING finger protein 105). [Source:Uniprot/SWISSPROT;Acc:P53804]
Gga.13387.1.S1_at		3.17186	3.80101
Gga.7526.1.S1_at	ENSGALG00000014934	3.17147	6.83476	HS3ST1	heparan sulfate (glucosamine) 3-O-sulfotransferase 1
Gga.14263.1.S1_at		3.16983	4.14133
Gga.4988.2.S1_a_at	ENSGALG00000013071	3.1639	3.00453	CALD1	Caldesmon (CDM). [Source:Uniprot/SWISSPROT;Acc:P12957]
Gga.13584.1.S1_at		3.16254	3.22975	TRIO	Triple functional domain protein (PTPRF-interacting protein). [Source:Uniprot/SWISSPROT;Acc:O75962]
Gga.5306.2.S1_a_at		3.15769	3.81338	P2RY1	P2Y purinoceptor 1 (ATP receptor) (P2Y1) (Purinergic receptor). [Source:Uniprot/SWISSPROT;Acc:P34996]
Gga.11970.1.S1_at		3.15517	4.62868	HIBCH
GgaAffx.21105.1.S1_at	ENSGALG00000026313	3.15095	3.00366	RND3	Rho family GTPase 3
Gga.7447.2.S1_s_at		3.15034
GgaAffx.25074.1.S1_s_at	ENSGALG00000016781	3.14997		MAP4K4
Gga.4109.1.S1_at	ENSGALG00000008912	3.1442	3.31224	ABCB1	ABC transporter protein [Source:RefSeq_peptide;Acc:NP_990225]
GgaAffx.12372.1.S1_s_at	ENSGALG00000000845	3.14233		UVRAG
Gga.275.1.S1_at	ENSGALG00000007679	3.14225		MITF
GgaAffx.24300.1.S1_s_at	ENSGALG00000013878	3.14013	3.76747	PCYOX1	prenylcysteine oxidase 1
Gga.12625.1.S1_at	ENSGALG00000024488	3.13788	4.38592	CD99	CD99 molecule
Gga.4669.1.S1_at	ENSGALG00000010119	3.13509	3.72583	CDKL2
Gga.10956.1.S1_at	ENSGALG00000005171	3.13347	4.18195	AP1S3	AP-1 complex subunit sigma-3 (Adapter-related protein complex 1 sigma- 1C subunit) (Sigma-adaptin 1C) (Adaptor protein complex AP-1 sigma-1C subunit) (Golgi adaptor HA1/AP1 adaptin sigma-1C subunit) (Clathrin assembly protein complex 1 sigma-1C small chai
GgaAffx.21941.1.S1_at	ENSGALG00000006427	3.13083	3.40682	CARS	Cysteinyl-tRNA synthetase, cytoplasmic (EC 6.1.1.16) (Cysteine--tRNA ligase) (CysRS). [Source:Uniprot/SWISSPROT;Acc:Q5F408]
Gga.17104.1.S1_at	ENSGALG00000021655	3.13035	4.67877	BCL2L15	pro-apoptotic Bcl-2 protein [Source:RefSeq_peptide;Acc:NP_001010922]
GgaAffx.8515.1.S1_at	ENSGALG00000013372	3.1259	3.17307	IL7R	Interleukin-7 receptor alpha chain precursor (IL-7R-alpha) (CD127 antigen) (CDw127). [Source:Uniprot/SWISSPROT;Acc:P16871]
GgaAffx.11189.1.A1_x_at		3.1254
Gga.1343.1.S1_at	ENSGALG00000004212	3.12008		ADAM10
GgaAffx.21106.1.S1_at		3.11977	3.45289	NRP2	neuropilin 2 [Source:RefSeq_peptide;Acc:NP_989615]
Gga.3852.1.S1_at	ENSGALG00000016485	3.11919	2.70006	RHOB	GTP-binding protein [Source:RefSeq_peptide;Acc:NP_990240]
Gga.5396.1.S1_at	ENSGALG00000004771	3.11615	6.3026	C1QB	Complement C1q subcomponent subunit B precursor. [Source:Uniprot/SWISSPROT;Acc:P02746]
Gga.3878.1.S1_at	ENSGALG00000025898	3.11436	3.30271	SMAD6	Mothers against decapentaplegic homolog 6 (SMAD 6) (Mothers against DPP homolog 6) (Smad6) (hSMAD6). [Source:Uniprot/SWISSPROT;Acc:O43541]
GgaAffx.22982.1.S1_at	ENSGALG00000009612	3.11272	3.15938	TGFB2	Transforming growth factor beta-2 precursor (TGF-beta-2). [Source:Uniprot/SWISSPROT;Acc:P30371]
Gga.4398.1.S1_at	ENSGALG00000006300	3.10965	4.46772	LDHA	L-lactate dehydrogenase A chain (EC 1.1.1.27) (LDH-A). [Source:Uniprot/SWISSPROT;Acc:P00340]
GgaAffx.12417.1.S1_at	ENSGALG00000023723	3.10855	4.95726	PQLC2	PQ loop repeat containing 2
Gga.7471.1.S1_at		3.10697		SDC2
Gga.3301.1.S1_at		3.10645	2.5832	ATP1B1	Sodium/potassium-transporting ATPase subunit beta-1 (Sodium/potassium- dependent ATPase beta-1 subunit). [Source:Uniprot/SWISSPROT;Acc:P08251]
GgaAffx.21240.1.S1_s_at		3.09945	3.56727	NRP2	neuropilin 2 [Source:RefSeq_peptide;Acc:NP_989615]
GgaAffx.11375.1.S1_at	ENSGALG00000016333	3.09724	2.57733	MTSS1	metastasis suppressor 1
Gga.2171.1.S1_at	ENSGALG00000006705	3.09326	3.09323	FER1L3	Myoferlin (Fer-1-like protein 3). [Source:Uniprot/SWISSPROT;Acc:Q9NZM1]
GgaAffx.21208.1.S1_s_at		3.08899	3.86279
Gga.5505.1.S1_a_at	ENSGALG00000004386	3.08842	4.81742	SOX9	Transcription factor SOX-9. [Source:Uniprot/SWISSPROT;Acc:P48434]
Gga.735.1.S1_at	ENSGALG00000007782	3.08364		SRL
Gga.3179.1.S1_at	ENSGALG00000012952	3.0779	3.1248	BASP1	brain abundant, membrane attached signal protein 1; 23 kDa cortical cytoskeleton-associated protein; particle bound cytosolic protein CAP23 [Source:RefSeq_peptide;Acc:NP_989447]
GgaAffx.1482.2.S1_s_at	ENSGALG00000002225	3.07273	3.14117	RFFL	ring finger and FYVE-like domain containing 1
GgaAffx.22987.1.S1_at	ENSGALG00000009626	3.06738	2.25281	THBS1	Thrombospondin-1 (Fragment). [Source:Uniprot/SPTREMBL;Acc:P79786]
Gga.5554.1.S1_at	ENSGALG00000004044	3.06673		CSRP3
Gga.8791.1.S1_at		3.06648	2.23907	FRYL	furry-like [Source:RefSeq_peptide;Acc:NP_055845]
Gga.1040.1.S1_at		3.06437	3.1027	SLC2A1	Solute carrier family 2, facilitated glucose transporter member 1 (Glucose transporter type 1) (GT1). [Source:Uniprot/SWISSPROT;Acc:P46896]
Gga.2073.1.S1_at	ENSGALG00000023973	3.06346		SLC25A39
Gga.6303.1.S1_s_at	ENSGALG00000010825	3.06244	6.07981	AGR2	Anterior gradient protein 2 homolog precursor (Secreted cement gland protein XAG-2 homolog) (AG-2 protein) (hAG-2) (HPC8). [Source:Uniprot/SWISSPROT;Acc:O95994]
GgaAffx.20143.1.S1_s_at	ENSGALG00000028565	3.05902	2.91202	PCDHGA2	protocadherin gamma subfamily A, 2
Gga.18351.1.A1_at	ENSGALG00000011264	3.0581	4.5607	SULF1	similar to N-acetylglucosamine-6-sulfatase
Gga.7751.1.S1_at	ENSGALG00000028803	3.05436	2.73539
Gga.1084.1.S1_at		3.05136	2.75466
GgaAffx.21240.1.S1_at		3.05098	3.89563	NRP2
Gga.4846.1.S2_at		3.0491	3.4421		anti-apoptotic NR13
Gga.13147.1.S1_at		3.04754	2.84365	KNS2	Kinesin light chain 1
Gga.3151.1.S1_at	ENSGALG00000015938	3.0432	3.1277	IFNAR2	interferon alpha/beta receptor 2 [Source:RefSeq_peptide;Acc:NP_990189]
Gga.4904.1.S1_s_at	ENSGALG00000003248	3.03862	3.36144	SUB1	SUB1 homolog (S. cerevisiae)
GgaAffx.22652.1.S1_at	ENSGALG00000008623	3.03819	4.08774	C9orf167	CDNA FLJ20245 fis, clone COLF6454. [Source:Uniprot/SPTREMBL;Acc:Q9NXH8]
Gga.9877.1.S1_at		3.03489	2.76306	SASH1
Gga.16929.1.S1_at		3.03443	3.04503
Gga.8274.1.S1_at	ENSGALG00000001527	3.0332	3.65099
Gga.8668.1.S1_at	ENSGALG00000009968	3.02263	2.82753	OTUD4	OTU domain containing 4
Gga.13989.1.S1_s_at	ENSGALG00000015938	3.02206	3.09094	IFNAR2	interferon alpha/beta receptor 2 [Source:RefSeq_peptide;Acc:NP_990189]
GgaAffx.11993.1.S1_s_at	ENSGALG00000017019	3.0211	3.44143	WDFY2	WD repeat and FYVE domain containing 2
Gga.12574.1.S1_at	ENSGALG00000016205	3.01948	2.40107	PDXK	similar to pyridoxal kinase
Gga.1094.1.S1_at	ENSGALG00000006613	3.01415	4.86336	CTSD	Cathepsin D precursor (EC 3.4.23.5) [Contains: Cathepsin D light chain; Cathepsin D heavy chain]. [Source:Uniprot/SWISSPROT;Acc:Q05744]
Gga.14519.1.S1_at	ENSGALG00000009248	3.01381	3.32102	HSPA12A
Gga.17329.1.S1_at	ENSGALG00000028155	3.0123	3.10178	DUSP16	Dual specificity protein phosphatase 16 (EC 3.1.3.48) (EC 3.1.3.16) (Mitogen-activated protein kinase phosphatase 7) (MAP kinase phosphatase 7) (MKP-7). [Source:Uniprot/SWISSPROT;Acc:Q9BY84]
GgaAffx.23912.2.S1_s_at	ENSGALG00000012440	3.00696	3.81909	ZFHX1B	Zinc finger homeobox protein 1b (Smad-interacting protein 1) (SMADIP1). [Source:Uniprot/SWISSPROT;Acc:O60315]
Gga.4196.1.S1_a_at	ENSGALG00000015559	3.0055	3.8888	ABLIM2	Actin-binding LIM protein 2 (Actin-binding LIM protein family member 2) (abLIM-2). [Source:Uniprot/SWISSPROT;Acc:Q6H8Q1]
Gga.8378.1.S1_at	ENSGALG00000026906	3.00488	3.08989	UBE2V1
Gga.14618.1.S1_at	ENSGALG00000012075	2.99897	4.04835	DTX3L	deltex 3-like (Drosophila)
Gga.5710.1.S1_a_at	ENSGALG00000015575	2.99756	4.37079	HTRA3	Probable serine protease HTRA3 precursor (EC 3.4.21.-) (High- temperature requirement factor A3) (Pregnancy-related serine protease). [Source:Uniprot/SWISSPROT;Acc:P83110]
Gga.1717.1.S1_at	ENSGALG00000004239	2.99297	3.10852	IFITM5	interferon induced transmembrane protein 5 [Source:RefSeq_peptide;Acc:NP_001020466]
GgaAffx.23658.1.S1_at		2.99125	3.41928		Histone H1.01. [Source:Uniprot/SWISSPROT;Acc:P08284]
GgaAffx.1880.1.S1_at	ENSGALG00000003103	2.98948	3.13136	MST1R	Macrophage-stimulating protein receptor precursor (EC 2.7.10.1) (MSP receptor) (p185-Ron) (CD136 antigen) (CDw136) [Contains: Macrophage- stimulating protein receptor alpha chain; Macrophage-stimulating protein receptor beta chain]. [Source:Uniprot/SWISSP
Gga.6348.1.S1_s_at	ENSGALG00000001905	2.98849		DTX2
Gga.11195.1.S1_at		2.98796	2.73624
Gga.7779.1.S1_s_at		2.98789	2.51961
Gga.11463.2.S1_s_at	ENSGALG00000016428	2.98424	2.79595	ENPP2	Ectonucleotide pyrophosphatase/phosphodiesterase 2 (E-NPP 2) (Phosphodiesterase I/nucleotide pyrophosphatase 2) (Phosphodiesterase I alpha) (PD-Ialpha) (Autotaxin) [Includes: Alkaline phosphodiesterase I (EC 3.1.4.1); Nucleotide pyrophosphatase (EC 3.6.1.
Gga.11321.1.S1_at		2.98347	3.0585	P11	cellular ligand of annexin II
GgaAffx.20465.1.S1_at		2.98119	2.50307	GNA11	guanine nucleotide binding protein (G protein), alpha 11 (Gq class) [Source:RefSeq_peptide;Acc:NP_989565]
Gga.11445.1.S1_at	ENSGALG00000014759	2.97723	4.32831	STYK1	Tyrosine protein-kinase STYK1 (EC 2.7.10.2) (Serine/threonine/tyrosine kinase 1) (Novel oncogene with kinase domain) (Protein PK-unique). [Source:Uniprot/SWISSPROT;Acc:Q6J9G0]
Gga.15788.1.S1_at		2.97682	2.49358	AKAP13	LBC oncogene (P47) (Lymphoid blast crisis oncogene). [Source:Uniprot/SWISSPROT;Acc:Q12802]
Gga.19409.1.S1_s_at	ENSGALG00000016843	2.97507	3.0477	COL4A2	collagen, type IV, alpha 2
Gga.9136.1.S1_at		2.97171	4.53648	TACSTD1	tumor-associated calcium signal transducer 1
Gga.6597.1.S1_at	ENSGALG00000016480	2.96751	4.15297	SDC1	syndecan 1
Gga.4675.1.S1_at	ENSGALG00000022789	2.96648	2.22661	SDC2	Syndecan-2 variant 1. [Source:Uniprot/SPTREMBL;Acc:Q8JIY0]
Gga.9663.2.S1_a_at	ENSGALG00000006928	2.96503	2.88683	DALRD3	DALR anticodon binding domain containing 3 isoform 2 [Source:RefSeq_peptide;Acc:NP_060584]
GgaAffx.26062.1.S1_s_at	ENSGALG00000028547	2.96442	3.96615		similar to immunoglobulin-like receptor CHIR-B3 /// similar to immunoglobulin-like receptor CHIR-AB1
Gga.19619.1.S1_at	ENSGALG00000005161	2.96338	2.59445	PHF2	PHD finger protein 2
GgaAffx.12659.1.S1_at		2.96266	3.24115	MXD1	MAX dimerization protein 1
GgaAffx.25408.1.S1_s_at	ENSGALG00000002140	2.96185		AP2B1
Gga.2825.1.S1_at	ENSGALG00000007077	2.96136	5.15855
Gga.13484.1.S1_at	ENSGALG00000009870	2.96076	5.11905	IL15	interleukin 15 precursor [Source:RefSeq_peptide;Acc:NP_989902]
GgaAffx.12851.1.S1_s_at	ENSGALG00000013218	2.96021	5.92768	C3AR1	complement component 3a receptor 1
Gga.11841.1.S1_s_at	ENSGALG00000007056	2.9556	3.53022	KLF6	Kruppel-like factor 6
GgaAffx.5458.1.S1_at	ENSGALG00000008666	2.95517	4.9775	CTLA4	Cytotoxic T-lymphocyte-associated protein 4 precursor. [Source:Uniprot/SPTREMBL;Acc:Q1XDY5]
Gga.1644.1.S1_a_at	ENSGALG00000005990	2.95347	4.71862	MGLL	monoglyceride lipase
GgaAffx.21186.1.S1_at		2.94638	2.23797
Gga.483.1.S1_at	ENSGALG00000028147	2.94375	6.1342		JTAP-1
GgaAffx.3989.1.S1_at	ENSGALG00000006425	2.94117	2.2892	SLC6A6	solute carrier family 6 (neurotransmitter transporter, taurine), member 6
GgaAffx.20967.1.S1_s_at	ENSGALG00000027133	2.9399	2.8788	CD83	CD83 molecule
GgaAffx.23641.3.S1_s_at	ENSGALG00000011744	2.93942	2.8489	KALRN	Huntingtin-associated protein-interacting protein (Protein Duo). [Source:Uniprot/SWISSPROT;Acc:O60229]
GgaAffx.20465.1.S1_s_at		2.93698	2.79834	GNA11	guanine nucleotide binding protein (G protein), alpha 11 (Gq class) [Source:RefSeq_peptide;Acc:NP_989565]
GgaAffx.21702.1.S1_s_at		2.92686	2.65834
Gga.19452.1.S1_at	ENSGALG00000007849	2.92377		CD44
Gga.1210.1.S2_at	ENSGALG00000009768	2.92342	2.26207	CCRN4L	CCR4 carbon catabolite repression 4-like (S. cerevisiae)
Gga.3635.1.S2_at		2.92228	4.21091	CTTN	cortactin
Gga.4056.1.S2_at		2.92027	3.65227	PXN	Paxillin. [Source:Uniprot/SWISSPROT;Acc:P49024]
Gga.3007.1.S1_at	ENSGALG00000002326	2.91899	3.14929
Gga.16009.1.S1_s_at		2.91884	3.23468	ARHGAP12
Gga.196.1.S1_at	ENSGALG00000015912	2.91401	2.94014	NBN	Nibrin (Nijmegen breakage syndrome protein 1 homolog). [Source:Uniprot/SWISSPROT;Acc:Q9DE07]
Gga.5198.1.S1_a_at	ENSGALG00000024483	2.91175	3.81106
Gga.11927.1.S1_s_at	ENSGALG00000009945	2.91053	6.11155	CPM	Carboxypeptidase M precursor (EC 3.4.17.12) (CPM). [Source:Uniprot/SWISSPROT;Acc:P14384]
Gga.4109.1.S2_at		2.90593	3.56766	ABCB1	ABC transporter protein [Source:RefSeq_peptide;Acc:NP_990225]
GgaAffx.12983.1.S1_s_at	ENSGALG00000002542	2.90526	3.67102	GUSB	glucuronidase, beta
Gga.8470.1.S1_at		2.89654	2.59435	SLC6A6
Gga.1140.1.S1_at	ENSGALG00000014684	2.89624	2.34592	ERAP1	similar to Adipocyte-derived leucine aminopeptidase precursor (A-LAP) (ARTS-1) (Aminopeptidase PILS) (Puromycin-insensitive leucyl-specific aminopeptidase) (PILS-AP) (Type 1 tumor necrosis factor receptor shedding aminopeptidase regulator)...
Gga.2852.1.S1_at	ENSGALG00000012444	2.89507	2.26767	ACVR2A	activin receptor IIA [Source:RefSeq_peptide;Acc:NP_990698]
Gga.14963.1.S1_at		2.89507	3.16478
Gga.3104.1.S1_at		2.89502	2.96619	COL4A2	collagen, type IV, alpha 2
GgaAffx.11931.1.S1_s_at	ENSGALG00000002709	2.89425	2.71214	MYO1C	myosin IC
Gga.5040.1.S1_at		2.89151	2.95448		Clone cDNA21AF, repeat region
Gga.12604.1.S1_a_at	ENSGALG00000020513	2.89112	6.64131	MS4A15
Gga.7239.1.S1_at		2.8901	3.67348	SIX4
GgaAffx.12492.1.S1_s_at	ENSGALG00000017002	2.88994	2.7502	FNDC3A	fibronectin type III domain containing 3A
GgaAffx.23276.1.S1_at	ENSGALG00000010629	2.88798	2.7975	ZCCHC11	Zinc finger CCHC domain-containing protein 11. [Source:Uniprot/SWISSPROT;Acc:Q5TAX3]
GgaAffx.25344.4.S1_s_at	ENSGALG00000001967	2.88673	3.42308	ABCA3	ATP-binding cassette, sub-family A (ABC1), member 3
GgaAffx.20668.1.S1_s_at		2.88454		ATXN7L1
GgaAffx.10777.1.S1_s_at	ENSGALG00000016834	2.88414	2.8243	MCF2L	Guanine nucleotide exchange factor DBS (DBL's big sister) (MCF2- transforming sequence-like protein) (Fragment). [Source:Uniprot/SWISSPROT;Acc:O15068]
Gga.6261.1.S1_at	ENSGALG00000013098	2.88274	4.85711	MGST1	Microsomal glutathione S-transferase 1 (EC 2.5.1.18) (Microsomal GST- 1) (Microsomal GST-I). [Source:Uniprot/SWISSPROT;Acc:P10620]
Gga.4988.1.S1_at		2.8806	2.85975	CALD1	Caldesmon (CDM). [Source:Uniprot/SWISSPROT;Acc:P12957]
Gga.5912.3.S1_at	ENSGALG00000005478	2.87261	3.60341	SNX7	Sorting nexin-7. [Source:Uniprot/SWISSPROT;Acc:Q9UNH6]
Gga.7980.1.S1_at	ENSGALG00000001405	2.86967	2.57722	IRF6	Interferon regulatory factor 6 (Fragment). [Source:Uniprot/SPTREMBL;Acc:Q1PS65]
Gga.16822.1.S1_at	ENSGALG00000026661	2.86948		MSRB3
Gga.4037.2.A1_s_at		2.86365	2.27532	B-LA	MHC class II antigen alpha
GgaAffx.11560.1.S1_s_at	ENSGALG00000008257	2.86196	2.89361	MERTK	c-eyk proto-oncogene [Source:RefSeq_peptide;Acc:NP_990319]
Gga.13030.1.S1_at		2.86137	3.44071		Ras association (RalGDS/AF-6) domain family 1
Gga.19482.1.S1_at		2.86075	3.09943	ADSSL1
Gga.1712.1.S1_a_at		2.85819	3.18614	ATP6V1A	A2 isoform of vacuolar H+-ATPase subunit A [Source:RefSeq_peptide;Acc:NP_990305]
GgaAffx.21713.1.S1_at	ENSGALG00000019605	2.85654	2.91116
Gga.4394.1.S2_at	ENSGALG00000012885	2.85641	4.24808	BCL2	Apoptosis regulator Bcl-2. [Source:Uniprot/SWISSPROT;Acc:Q00709]
Gga.6002.1.S1_a_at	ENSGALG00000003993	2.8546		DNMT3A
Gga.12076.1.S1_at	ENSGALG00000004613	2.84863		P2RX5
GgaAffx.22012.1.S1_at	ENSGALG00000006672	2.84787		LARP5
GgaAffx.26593.1.S1_s_at	ENSGALG00000005763	2.84741	4.64785	VILL	Villin-like protein. [Source:Uniprot/SWISSPROT;Acc:O15195]
Gga.5879.1.S1_at		2.84598	3.8322	PDGFD
GgaAffx.21186.1.S1_s_at		2.84521	2.16134
Gga.15753.1.S1_s_at	ENSGALG00000015355	2.84388	3.38446	CD47	CD47 molecule
Gga.6025.1.S1_s_at	ENSGALG00000000775	2.84004	3.56183	CTSS	cathepsin S
Gga.9462.1.S1_at	ENSGALG00000006120	2.83983		MYOT
Gga.5175.1.S1_s_at	ENSGALG00000012265	2.83828	3.10415	MICALL1	MICAL-like 1
Gga.840.2.S1_a_at		2.83162		MYL4
Gga.11858.1.S1_at		2.83122		CHSY1
Gga.18805.1.S1_s_at	ENSGALG00000015352	2.8304		GAK
GgaAffx.21639.1.S1_at		2.82564	2.64431
GgaAffx.23729.1.S1_at	ENSGALG00000011998	2.82386	2.85554	SEC24D	Protein transport protein Sec24D (SEC24-related protein D). [Source:Uniprot/SWISSPROT;Acc:O94855]
Gga.7845.1.S1_at		2.82125	2.58933
GgaAffx.21306.1.S1_at	ENSGALG00000028795	2.8204	2.85527
Gga.19728.1.S1_at	ENSGALG00000013022	2.81701	2.92301	CACNA1C
Gga.8408.2.S1_s_at		2.81576	3.00883	TNFSF10	tumor necrosis factor (ligand) superfamily, member 10; TNF-related apoptosis inducing ligand [Source:RefSeq_peptide;Acc:NP_989710]
Gga.4032.1.S1_at	ENSGALG00000007140	2.81353	2.97425	NRP1	Neuropilin-1 precursor (A5 protein). [Source:Uniprot/SWISSPROT;Acc:P79795]
Gga.9932.1.S1_at		2.80393		SH2B3
GgaAffx.12517.1.S1_at	ENSGALG00000008437	2.80185	2.99821	NET1	neuroepithelial cell transforming gene 1
GgaAffx.10053.1.S1_at	ENSGALG00000015779	2.79883	3.00624	ACY1L2	aminoacylase 1-like 2 [Source:RefSeq_peptide;Acc:NP_001010853]
GgaAffx.23557.10.S1_s_at	ENSGALG00000011405	2.79545		SLC4A7
Gga.8445.1.S1_at	ENSGALG00000011207	2.79386	4.08174	DUSP6	dual specificity phosphatase 6 [Source:RefSeq_peptide;Acc:NP_989685]
Gga.15964.1.S1_at		2.7937
Gga.5167.1.S1_at	ENSGALG00000006546	2.79271		CD81
GgaAffx.24485.1.S1_s_at	ENSGALG00000014684	2.79224	2.41098	ERAP1	similar to Adipocyte-derived leucine aminopeptidase precursor (A-LAP) (ARTS-1) (Aminopeptidase PILS) (Puromycin-insensitive leucyl-specific aminopeptidase) (PILS-AP) (Type 1 tumor necrosis factor receptor shedding aminopeptidase regulator)...
Gga.15886.1.S1_at	ENSGALG00000015865	2.79011	2.9466	FAM46A
GgaAffx.5264.1.S1_at	ENSGALG00000008346	2.78537	5.00084	CASP18	Initiator caspase. [Source:Uniprot/SPTREMBL;Acc:Q4JQQ0]
Gga.4703.2.S1_a_at	ENSGALG00000026654	2.78301	3.53793	NDFIP1	NEDD4 family-interacting protein 1 (NEDD4 WW domain-binding protein 5) (Putative MAPK-activating protein PM13) (Putative NF-kappa-B- activating protein 164) (Putative NFKB and MAPK-activating protein) (Breast cancer-associated protein SGA-1M). [Source:Uni
Gga.3115.1.S1_at	ENSGALG00000028136	2.78194	4.42128
GgaAffx.9996.2.S1_at	ENSGALG00000015677	2.77918	2.61509	SUSD1	Sushi domain-containing protein 1 precursor. [Source:Uniprot/SWISSPROT;Acc:Q6UWL2]
GgaAffx.26781.1.S1_at	ENSGALG00000018387	2.77881
GgaAffx.20206.1.S1_at		2.77611	2.83684
Gga.17231.1.S1_at		2.76926
Gga.15893.1.S1_at		2.76841	2.54856
Gga.17471.1.S1_at	ENSGALG00000002445	2.7668	3.36491	KIAA0319L	polycystic kidney disease 1-like isoform a [Source:RefSeq_peptide;Acc:NP_079150]
Gga.5001.1.S1_at	ENSGALG00000010597	2.76618	2.10853	CRIM1	Cysteine-rich motor neuron 1 protein precursor (CRIM-1). [Source:Uniprot/SWISSPROT;Acc:Q8AWW5]
Gga.1491.1.S2_s_at		2.76498	2.11731	RREB1	transcription factor RREB-1 [Source:RefSeq_peptide;Acc:NP_990380]
Gga.12155.1.S1_at		2.76126	8.43048	CGAT1	Similar to beta-1,4-N-acetylgalactosaminyltransferase
GgaAffx.4192.1.S1_at		2.75961	4.4261
Gga.12889.1.S1_at	ENSGALG00000001545	2.7566	3.68218	RAB40B	RAB40B, member RAS oncogene family
Gga.9710.1.S1_at	ENSGALG00000010122	2.75447	3.15308	SH2D4A	SH2 domain-containing protein 4A (Protein SH(2)A). [Source:Uniprot/SWISSPROT;Acc:Q9H788]
Gga.18062.1.S1_at	ENSGALG00000016292	2.75211	3.96461	COL21A1	collagen, type XXI, alpha 1 precursor [Source:RefSeq_peptide;Acc:NP_110447]
Gga.13530.1.S1_s_at		2.75081	3.28044	NANP	N-acetylneuraminic acid phosphatase
Gga.16940.1.S1_at	ENSGALG00000014978	2.74812	2.58627	IQGAP2	similar to Ras GTPase-activating-like protein IQGAP2
Gga.805.1.S1_at	ENSGALG00000015403	2.74775	2.83178	EPHA3	Ephrin type-A receptor 3 precursor (EC 2.7.10.1) (Tyrosine-protein kinase receptor ETK1) (CEK4). [Source:Uniprot/SWISSPROT;Acc:P29318]
GgaAffx.11201.3.S1_s_at	ENSGALG00000027093	2.74339	3.71659	TLR1LB	toll-like receptor 1 /// similar to toll-like receptor 1 /// Toll-like receptor 1 type 2 /// toll-like receptor 16
Gga.4315.1.S2_at	ENSGALG00000011291	2.74303	3.21726	NR1D2	nuclear receptor subfamily 1, group D, member 2; Rev-erb-beta [Source:RefSeq_peptide;Acc:NP_990536]
Gga.15862.1.S1_at	ENSGALG00000014226	2.74083	3.7351	C22orf9	Uncharacterized protein C22orf9. [Source:Uniprot/SWISSPROT;Acc:Q6ICG6]
Gga.6257.1.S1_at	ENSGALG00000003875	2.74018	2.79222	ABL1	v-abl Abelson murine leukemia viral oncogene homolog 1
GgaAffx.12188.1.S1_s_at	ENSGALG00000013036	2.73694	3.12027	ATP6V1E1	ATPase, H+ transporting, lysosomal 31kDa, V1 subunit E1
Gga.873.2.S1_a_at		2.73479
Gga.2306.1.S1_at		2.73463	2.81942
Gga.15359.1.S1_s_at	ENSGALG00000011531	2.73052	3.02963	APAF1	Apoptotic protease-activating factor 1 (Apaf-1). [Source:Uniprot/SWISSPROT;Acc:O14727]
Gga.1707.1.S1_at	ENSGALG00000010186	2.7285	2.5653	CAPN1	Calpain-1 catalytic subunit (EC 3.4.22.52) (Calpain-1 large subunit) (Calcium-activated neutral proteinase) (CANP) (Mu/M-type). [Source:Uniprot/SWISSPROT;Acc:P00789]
Gga.9999.1.S1_at	ENSGALG00000016817	2.72804		RASA3
GgaAffx.21334.1.S1_at	ENSGALG00000027737	2.726	3.28321
Gga.19725.1.S1_at		2.72455	2.36102
Gga.4146.1.S1_at	ENSGALG00000028290	2.72179	2.80467	C21orf91	Protein EURL. [Source:Uniprot/SWISSPROT;Acc:Q9I8W6]
Gga.5940.1.S1_s_at	ENSGALG00000016348	2.72106	2.9448	SAT1	Diamine acetyltransferase 1 (EC 2.3.1.57) (Spermidine/spermine N(1)- acetyltransferase 1) (SSAT) (SSAT-1) (Putrescine acetyltransferase) (Polyamine N-acetyltransferase 1). [Source:Uniprot/SWISSPROT;Acc:Q8AXL1]
Gga.6250.1.S1_at	ENSGALG00000000866	2.72041	3.61195	SELENBP1	selenium binding protein 1
Gga.16425.1.S1_at	ENSGALG00000010996	2.71792	2.63728	IRF2BP2	interferon regulatory factor 2 binding protein 2 isoform B [Source:RefSeq_peptide;Acc:NP_001070865]
Gga.4922.1.S2_at	ENSGALG00000007669	2.71596	2.32851	EGR1	Early growth response protein 1 (EGR-1) (Zinc finger protein ZENK) (Fragment). [Source:Uniprot/SWISSPROT;Acc:O73691]
Gga.11642.1.S1_at	ENSGALG00000028341	2.71462	4.30392
Gga.12905.1.S1_at	ENSGALG00000009483	2.71453	2.52667	MARK1	Serine/threonine-protein kinase MARK1 (EC 2.7.11.1) (MAP/microtubule affinity-regulating kinase 1). [Source:Uniprot/SWISSPROT;Acc:Q9P0L2]
Gga.5710.2.S1_a_at	ENSGALG00000015575	2.71408	4.05837	HTRA3	Probable serine protease HTRA3 precursor (EC 3.4.21.-) (High- temperature requirement factor A3) (Pregnancy-related serine protease). [Source:Uniprot/SWISSPROT;Acc:P83110]
GgaAffx.25015.1.A1_s_at		2.71298	4.05266	MFSD11	CDNA FLJ20226 fis, clone COLF5064 (ET protein) (Hypothetical protein ET). [Source:Uniprot/SPTREMBL;Acc:Q9NXI5]
GgaAffx.24493.1.S1_at	ENSGALG00000014725	2.71278	3.12164	PLK2	Serine/threonine-protein kinase PLK2 (EC 2.7.11.21) (Polo-like kinase 1) (PLK-2) (Serine/threonine-protein kinase SNK) (Serum-inducible kinase). [Source:Uniprot/SWISSPROT;Acc:Q9NYY3]
GgaAffx.11175.1.S1_at	ENSGALG00000027345	2.71046	3.99227	SLC46A2	solute carrier family 46, member 2
Gga.14573.1.S1_at		2.70915	2.03471	PPM1J	protein phosphatase 1J (PP2C domain containing) [Source:RefSeq_peptide;Acc:NP_005158]
GgaAffx.4536.1.S1_s_at	ENSGALG00000007254	2.70864	4.21756	ARHGAP12	Rho GTPase activating protein 12
Gga.5631.2.S1_at	ENSGALG00000011516	2.70644	4.36026	IKIP	IKK interacting protein
Gga.8020.2.S1_a_at		2.70354	3.25459
Gga.9347.2.S1_s_at	ENSGALG00000001250	2.70143	3.05153	NFRKB	nuclear factor related to kappaB binding protein
Gga.3875.1.S1_at	ENSGALG00000011620	2.69645	2.71605	AKT1	serine/threonine protein kinase [Source:RefSeq_peptide;Acc:NP_990386]
GgaAffx.2722.1.S1_at	ENSGALG00000004368	2.69414		GNA12
Gga.13407.1.S1_at		2.69403	2.42229	NDFIP2	Nedd4 family interacting protein 2
Gga.4853.1.S1_at	ENSGALG00000005849	2.69047	3.4773	C20orf149
Gga.445.2.S1_a_at		2.69021	3.30915		similar to T cell receptor alpha
GgaAffx.25344.1.S1_s_at	ENSGALG00000001967	2.68599	3.26645	ABCA3	ATP-binding cassette, sub-family A (ABC1), member 3
Gga.1095.1.S1_at	ENSGALG00000003282	2.68094	2.10662	STAT5B	signal transducer and activator of transcription 5B [Source:RefSeq_peptide;Acc:NP_990110]
Gga.14870.1.S1_at	ENSGALG00000006252	2.67406	3.28967	LMO4	LIM domain only 4 [Source:RefSeq_peptide;Acc:NP_989443]
Gga.19200.1.S1_at		2.67107	2.80026
Gga.16254.1.S1_at	ENSGALG00000011278	2.66901	2.93365	PCAF	PCAF (Fragment). [Source:Uniprot/SPTREMBL;Acc:Q90ZI1]
Gga.5705.1.S1_at	ENSGALG00000011056	2.66842	2.4574	EGLN1	Egl nine homolog 1 (EC 1.14.11.-) (Hypoxia-inducible factor prolyl hydroxylase 2) (HIF-prolyl hydroxylase 2) (HIF-PH2) (HPH-2) (Prolyl hydroxylase domain-containing protein 2) (PHD2) (SM-20). [Source:Uniprot/SWISSPROT;Acc:Q9GZT9]
Gga.6647.1.A1_at		2.66839	2.40103	RREB1
Gga.2722.1.S1_a_at	ENSGALG00000011511	2.66797	3.19976	CKB	Creatine kinase B-type (EC 2.7.3.2) (Creatine kinase B chain) (B-CK). [Source:Uniprot/SWISSPROT;Acc:P05122]
Gga.2377.1.S1_at		2.65835	2.69123	DEK
GgaAffx.24216.1.S1_at	ENSGALG00000026085	2.65174	2.408	DUSP7	Dual specificity protein phosphatase 7 (EC 3.1.3.48) (EC 3.1.3.16) (Dual specificity protein phosphatase PYST2). [Source:Uniprot/SWISSPROT;Acc:Q16829]
GgaAffx.9588.1.S1_at	ENSGALG00000015094	2.65079	2.44162	ZBTB20	Zinc finger and BTB domain-containing protein 20 (Zinc finger protein 288) (Dendritic-derived BTB/POZ zinc finger protein). [Source:Uniprot/SWISSPROT;Acc:Q9HC78]
Gga.17514.1.S1_at		2.64862	3.3372	PFKFB4	6-phosphofructo-2-kinase/fructose-2,6-biphosphatase 4
Gga.19590.1.S1_at		2.64851	2.449	PHACTR2
Gga.16056.1.S1_s_at	ENSGALG00000006222	2.64706		ANKRD11
Gga.2707.3.S1_at	ENSGALG00000013793	2.64675		CLOCK
Gga.10303.1.S1_at	ENSGALG00000009396	2.64392	3.04962	CAV2	Caveolin-2. [Source:Uniprot/SWISSPROT;Acc:P51636]
Gga.11741.3.S1_a_at	ENSGALG00000002594	2.64375	3.53926	TFPI	tissue factor pathway inhibitor (lipoprotein-associated coagulation inhibitor)
GgaAffx.7332.1.S1_at	ENSGALG00000011572	2.6379	2.42697
Gga.8535.1.S2_at	ENSGALG00000012219	2.63609	3.55155	UNC5C	Netrin receptor UNC5C precursor (Unc-5 homolog C) (Unc-5 homolog 3) (cUNC-5H3). [Source:Uniprot/SWISSPROT;Acc:Q7T2Z5]
Gga.4970.1.S1_at	ENSGALG00000007416	2.63592	4.57615	CD3E	T-cell surface glycoprotein CD3 epsilon chain precursor. [Source:Uniprot/SWISSPROT;Acc:Q98910]
Gga.9768.1.S1_at	ENSGALG00000012545	2.63348	3.04397	PSCDBP	Pleckstrin homology Sec7 and coiled-coil domains-binding protein (Cytohesin-binding protein HE) (CYBR) (Cytohesin binder and regulator) (Cytohesin-interacting protein). [Source:Uniprot/SWISSPROT;Acc:O60759]
Gga.4091.2.S1_a_at	ENSGALG00000011708	2.62894		MYLK
Gga.7721.1.S1_at	ENSGALG00000005763	2.62717	3.41749	VILL	Villin-like protein. [Source:Uniprot/SWISSPROT;Acc:O15195]
Gga.5959.1.S1_at		2.62673	2.54045
Gga.7924.1.S1_s_at	ENSGALG00000006420	2.6266	2.47756	FAM108C1
GgaAffx.21800.1.S1_at	ENSGALG00000009965	2.62413	3.02456	MPL	Thrombopoietin receptor. [Source:Uniprot/SPTREMBL;Acc:Q6IYE8]
Gga.17706.1.S1_at		2.623	3.42809
Gga.3363.1.S1_at	ENSGALG00000010642	2.62294	2.75904	IRF2	Interferon regulatory factor 2 (IRF-2). [Source:Uniprot/SWISSPROT;Acc:Q98925]
Gga.1979.1.S1_at	ENSGALG00000026838	2.62213	2.61654	FOXP2	FoxP2 (Fragment). [Source:Uniprot/SPTREMBL;Acc:Q5IHK1]
Gga.4975.5.S1_a_at	ENSGALG00000025842	2.62074		TPM3
GgaAffx.20443.1.S1_at	ENSGALG00000012265	2.6204	2.74923	MICALL1	MICAL-like 1
Gga.8833.1.S1_at	ENSGALG00000025818	2.61981	4.79587
Gga.3849.1.S1_at	ENSGALG00000006885	2.61778	2.40357	HRAS	GTPase HRas precursor (Transforming protein p21) (p21ras) (H-Ras-1) (c-H-ras). [Source:Uniprot/SWISSPROT;Acc:P08642]
Gga.4602.1.S1_at	ENSGALG00000003548	2.61747	3.54491	BAIAP2L1	Brain-specific angiogenesis inhibitor 1-associated protein 2-like protein 1 (BAI1-associated protein 2-like protein 1). [Source:Uniprot/SWISSPROT;Acc:Q9UHR4]
Gga.17003.1.S1_at		2.61502	2.27899
Gga.8676.1.S1_at	ENSGALG00000009493	2.61456	2.22587	C14orf83
Gga.9864.1.S1_at	ENSGALG00000002445	2.61338	2.92329	KIAA0319L	polycystic kidney disease 1-like isoform a [Source:RefSeq_peptide;Acc:NP_079150]
Gga.18919.1.S1_a_at	ENSGALG00000013537	2.61216		TPM3
Gga.10660.2.S1_at	ENSGALG00000014725	2.61166	3.48197	PLK2	Serine/threonine-protein kinase PLK2 (EC 2.7.11.21) (Polo-like kinase 1) (PLK-2) (Serine/threonine-protein kinase SNK) (Serum-inducible kinase). [Source:Uniprot/SWISSPROT;Acc:Q9NYY3]
Gga.197.1.S1_at	ENSGALG00000007015	2.60764		CD40
Gga.17933.1.S1_at	ENSGALG00000028203	2.6056	2.6302	SPRED1	Sprouty-related, EVH1 domain-containing protein 1 (Spred-1). [Source:Uniprot/SWISSPROT;Acc:Q7Z699]
Gga.5393.1.S1_at	ENSGALG00000009546	2.60506	2.9226	LOC423941	Serine protease HTRA1 precursor (EC 3.4.21.-) (L56) (Serine protease 11). [Source:Uniprot/SWISSPROT;Acc:Q92743]
Gga.3876.1.S1_at	ENSGALG00000001712	2.60402	2.76335	ATP6V1B2	Vacuolar ATP synthase subunit B (EC 3.6.3.14) (V-ATPase B subunit) (Vacuolar proton pump B subunit). [Source:Uniprot/SWISSPROT;Acc:P49712]
Gga.2668.1.S1_a_at	ENSGALG00000011298	2.6009	2.90754	RARB	Retinoic acid receptor beta (RAR-beta). [Source:Uniprot/SWISSPROT;Acc:P22448]
Gga.19107.1.S1_at		2.60077	2.35267	LIFR
Gga.2952.1.S1_at	ENSGALG00000022557	2.59788	2.88803	CLDN3	claudin 3
GgaAffx.8485.2.S1_s_at	ENSGALG00000004984	2.59567		K0256
Gga.8438.1.S1_a_at	ENSGALG00000006963	2.59255
Gga.1722.1.S1_at	ENSGALG00000005160	2.5872	3.03289	TMEM49	transmembrane protein 49 [Source:RefSeq_peptide;Acc:NP_112200]
GgaAffx.4851.1.S1_at	ENSGALG00000007780	2.5844	2.37437	EIF4E3	eukaryotic translation initiation factor 4E family member 3
GgaAffx.22825.1.S1_at	ENSGALG00000009177	2.58328		FMR1
Gga.7064.1.S1_at	ENSGALG00000000974	2.58251	3.18049	VCAM1	Vascular cell adhesion protein 1 precursor (V-CAM 1) (CD106 antigen) (INCAM-100). [Source:Uniprot/SWISSPROT;Acc:P19320]
Gga.16267.1.S1_s_at	ENSGALG00000024348	2.58155	3.42509		MHC class I antigen (Fragment). [Source:Uniprot/SPTREMBL;Acc:Q6X3Y8]
Gga.18101.1.S1_at		2.58116	2.14756
GgaAffx.11643.1.S1_at	ENSGALG00000008569	2.57871	3.16585	CHP1	Calcium-binding protein p22 (Calcium-binding protein CHP) (Calcineurin homologous protein). [Source:Uniprot/SWISSPROT;Acc:Q5ZM44]
Gga.2464.1.S2_at		2.57838	2.45783	GLUL	Glutamine synthetase (EC 6.3.1.2) (Glutamate--ammonia ligase) (GS). [Source:Uniprot/SWISSPROT;Acc:P16580]
GgaAffx.23677.2.S1_s_at	ENSGALG00000011811	2.57558	2.66546	SYNE2
Gga.6239.1.S1_at	ENSGALG00000002549	2.57261		RGS1
Gga.19006.1.S1_at		2.57196	3.8296
Gga.3035.1.S1_at	ENSGALG00000010005	2.56475	2.1075	EPAS1	endothelial PAS domain protein 1 [Source:RefSeq_peptide;Acc:NP_990138]
GgaAffx.21386.1.S1_s_at		2.56096	2.91529	CALD1	Caldesmon (CDM). [Source:Uniprot/SWISSPROT;Acc:P12957]
Gga.9641.1.S1_at	ENSGALG00000004436	2.55463	5.50937	CYP3A80	cytochrome P450 3A80
GgaAffx.11756.1.S1_at		2.55068	2.4839	GPR137B	G protein-coupled receptor 137B
GgaAffx.20846.1.S1_at	ENSGALG00000012080	2.54998	3.21571
Gga.17513.1.S1_at	ENSGALG00000012425	2.54997	2.6237	PLEKHC1	Pleckstrin homology domain-containing family C member 1 (Kindlin-2) (Mitogen-inducible gene 2 protein) (Mig-2). [Source:Uniprot/SWISSPROT;Acc:Q96AC1]
GgaAffx.20260.1.S1_s_at	ENSGALG00000000771	2.54884	3.02612
Gga.14306.1.S1_at		2.54363		TRAF3
Gga.12895.1.S1_at		2.53894		DLG1
Gga.7100.1.S1_at	ENSGALG00000010336	2.53802	2.76116	CXCL13	similar to macrophage inflammatory protein-2
Gga.13197.1.S1_at	ENSGALG00000003499	2.53751	4.17973	MAST3	Microtubule-associated serine/threonine-protein kinase 3 (EC 2.7.11.1). [Source:Uniprot/SWISSPROT;Acc:O60307]
Gga.12441.1.S1_at	ENSGALG00000008118	2.53692	3.78575	RFTN2	Raftlin-2 (Raft-linking protein 2). [Source:Uniprot/SWISSPROT;Acc:Q52LD8]
GgaAffx.13210.1.S1_at	ENSGALG00000016234	2.53267	2.8955	SLA	src-like adaptor [Source:RefSeq_peptide;Acc:NP_989722]
Gga.11925.1.S1_at	ENSGALG00000005299	2.52795	3.48897	ANXA7	Annexin A7 (Annexin VII) (Synexin). [Source:Uniprot/SWISSPROT;Acc:P20073]
Gga.6590.1.S1_at	ENSGALG00000004673	2.52751	3.46173
Gga.14862.1.S1_at		2.52346	2.54571	NDFIP2	Nedd4 family interacting protein 2
Gga.9851.2.S1_a_at	ENSGALG00000003817	2.52099	2.56939	IFFO2	Novel protein (Fragment). [Source:Uniprot/SPTREMBL;Acc:Q5TF58]
Gga.6997.1.S1_s_at	ENSGALG00000005622	2.52024	2.71174	ARF4	ADP-ribosylation factor 4
Gga.20018.1.S1_at	ENSGALG00000006409	2.51865	2.78657	PODXL	podocalyxin-like
Gga.1171.1.S2_s_at	ENSGALG00000016152	2.51774	4.24029	LY6E	Lymphocyte antigen Ly-6E precursor (Stem cell antigen 2) (SCA-2). [Source:Uniprot/SWISSPROT;Acc:Q90986]
Gga.9346.3.S1_a_at	ENSGALG00000008677	2.51734	2.90371	VIM	Vimentin. [Source:Uniprot/SWISSPROT;Acc:P09654]
Gga.11824.1.S1_at	ENSGALG00000008660	2.51632	3.36449	CST7	Cystatin-F precursor (Leukocystatin) (Cystatin-7) (Cystatin-like metastasis-associated protein) (CMAP). [Source:Uniprot/SWISSPROT;Acc:O76096]
GgaAffx.20528.1.S1_at	ENSGALG00000015409	2.51565	2.57401	PROS1	Vitamin K-dependent protein S precursor. [Source:Uniprot/SWISSPROT;Acc:P07225]
Gga.10313.1.S1_s_at	ENSGALG00000016486	2.51451	3.08418	HS1BP3	HCLS1 binding protein 3 [Source:RefSeq_peptide;Acc:NP_071905]
Gga.16263.1.S1_at		2.51211		TRAF3
Gga.3704.1.S1_at		2.51042		NCOR2
Gga.4863.1.S1_at	ENSGALG00000014226	2.5079	3.38491
Gga.7538.1.S1_at	ENSGALG00000009879	2.50705	3.45999	TMBIM4	Transmembrane BAX inhibitor motif-containing protein 4 (Z-protein) (S1R protein). [Source:Uniprot/SWISSPROT;Acc:Q9HC24]
Gga.17085.1.S1_at	ENSGALG00000009252	2.50615	3.12938
GgaAffx.21080.1.S1_at		2.50479	2.15319
GgaAffx.6896.1.S1_at	ENSGALG00000010903	2.50381	4.24841	RASGEF1B	RasGEF domain family, member 1B [Source:RefSeq_peptide;Acc:NP_689758]
Gga.7158.1.S1_at		2.49796	2.934	CD164	CD164 molecule, sialomucin
Gga.18356.1.S1_at	ENSGALG00000023577	2.49398	3.94593	BCAS3
Gga.12270.2.S1_s_at	ENSGALG00000002664	2.49348	2.98095	ANXA11	annexin A11
GgaAffx.20864.1.S1_at	ENSGALG00000007701	2.49331		B3GNT7
GgaAffx.21649.1.S1_at		2.48686	2.61658
Gga.19151.1.S1_at		2.48662	4.20993	NFAM1	NFAT activating protein with ITAM motif 1
Gga.3070.1.S1_at	ENSGALG00000016783	2.48622	3.56902	IL1R1	IL-1 receptor I [Source:RefSeq_peptide;Acc:NP_990816]
Gga.3659.1.S2_at		2.48134	3.93823	NFE2L2	nuclear factor (erythroid-derived 2)-like 2
Gga.16283.1.S1_at	ENSGALG00000026154	2.47873	3.11736	C9orf89
Gga.9347.3.S1_a_at	ENSGALG00000001250	2.47816	3.07028	APLP2
Gga.5114.1.S1_at	ENSGALG00000015399	2.47624	2.31336	FUT10	putative alpha3-fucosyltransferase [Source:RefSeq_peptide;Acc:NP_989761]
GgaAffx.24513.3.S1_s_at	ENSGALG00000014770	2.47375	2.77746	EPB41L3	Band 4.1-like protein 3 (4.1B) (Differentially expressed in adenocarcinoma of the lung protein 1) (DAL-1). [Source:Uniprot/SWISSPROT;Acc:Q9Y2J2]
Gga.18958.1.S1_at		2.4717		SLC38A2
Gga.4070.1.S1_at		2.4716	2.84326	CSF1R	colony stimulating factor 1 receptor, formerly McDonough feline sarcoma viral (v-fms) oncogene homolog
Gga.13188.1.S1_at		2.47126	2.35474
GgaAffx.20135.1.S1_s_at	ENSGALG00000003267	2.467	2.61004	STAT3	signal transducer and activator of transcription 3 (acute-phase response factor)
Gga.10256.1.S1_at	ENSGALG00000007027	2.46413	3.41104	SGSH	N-sulfoglucosamine sulfohydrolase (sulfamidase)
Gga.15976.1.S1_at		2.46086	2.39332	VCL	Vinculin (Metavinculin). [Source:Uniprot/SWISSPROT;Acc:P12003]
Gga.2982.1.S1_at	ENSGALG00000000608	2.45977	2.73047	CDH1	Epithelial-cadherin precursor (E-cadherin) (Cadherin-1) (Liver cell adhesion molecule) (L-CAM). [Source:Uniprot/SWISSPROT;Acc:P08641]
Gga.11308.1.S1_at	ENSGALG00000007229	2.45736		DYSFIP1
GgaAffx.12983.1.S1_at	ENSGALG00000002542	2.45689	3.76225	GUSB	glucuronidase, beta
GgaAffx.931.1.S1_at	ENSGALG00000026663	2.45529	2.87098	CX3CL1	CX3CL1 chemokine
GgaAffx.11590.1.S1_s_at	ENSGALG00000007093	2.45475	2.5827	RCJMB04_2m10	pleckstrin homology, Sec7 and coiled-coil domains 1(cytohesin 1)
Gga.18978.1.S1_at		2.45375	3.55618		SH3 domain protein D19 [Source:RefSeq_peptide;Acc:NP_001009555]
Gga.11065.1.S1_s_at	ENSGALG00000015788	2.45342	3.27877
Gga.100.1.S1_a_at	ENSGALG00000006351	2.45307	2.47251	FAS	Fas antigen (Fragment). [Source:Uniprot/SPTREMBL;Acc:Q9DGH8]
GgaAffx.5038.1.S1_s_at	ENSGALG00000008039	2.45285	2.43325	TMEM180	Uncharacterized membrane protein C10orf77 homolog. [Source:Uniprot/SWISSPROT;Acc:Q5ZKJ5]
Gga.16038.1.S1_at	ENSGALG00000005554	2.44926	2.11421	ADIPOQ	adiponectin [Source:RefSeq_peptide;Acc:NP_996874]
Gga.8893.1.S1_a_at		2.44576	2.83994		similar to ELL associated factor 1; Eaf1 protein
GgaAffx.20180.1.S1_s_at		2.44453		EPN2
Gga.1208.1.S1_at	ENSGALG00000004065	2.44345		SLC25A16
Gga.19519.1.S1_at		2.44267	2.20222
Gga.6127.1.S1_at	ENSGALG00000009082	2.44249		CABC1
Gga.3950.1.S1_at	ENSGALG00000008830	2.44192	2.21891	BMP2	Bone morphogenetic protein 2 precursor (BMP-2) (Fragment). [Source:Uniprot/SWISSPROT;Acc:Q90751]
Gga.16369.1.S1_at	ENSGALG00000011869	2.43909		KIAA1109
Gga.3572.1.S1_at	ENSGALG00000007849	2.43707	2.03692	CD44	CD44-like protein [Source:RefSeq_peptide;Acc:NP_990191]
GgaAffx.21513.1.S1_at		2.43697	2.4302	EPAS1	endothelial PAS domain protein 1 [Source:RefSeq_peptide;Acc:NP_990138]
GgaAffx.22012.2.S1_s_at	ENSGALG00000006672	2.43631		LARP5
Gga.2085.1.S1_at	ENSGALG00000015693	2.43524		USP25
Gga.17387.1.S1_at		2.43301		NR3C1
GgaAffx.10417.7.S1_s_at	ENSGALG00000016289	2.43145		DST
Gga.4900.5.S1_at		2.42992	2.86174
GgaAffx.10407.1.S1_at	ENSGALG00000016286	2.4294		CXorf21
GgaAffx.21640.1.S1_at	ENSGALG00000009493	2.42636	2.47519	C14orf83
Gga.7289.1.S1_at		2.42037	3.155
Gga.7332.1.S1_at		2.41903		NUFIP2
GgaAffx.22628.1.S1_at	ENSGALG00000008554	2.41722	2.17296	IL17REL	CDNA FLJ41993 fis, clone SPLEN2017104. [Source:Uniprot/SPTREMBL;Acc:Q6ZVW7]
Gga.4821.1.S1_at	ENSGALG00000004338	2.41691	3.0254	COL18A1	collagen, type XVIII, alpha 1 [Source:RefSeq_peptide;Acc:NP_989495]
GgaAffx.13196.1.S1_s_at	ENSGALG00000013495	2.41645	2.39633	GSDM1	gasdermin 1
Gga.3398.2.S1_a_at	ENSGALG00000026881	2.41534		PITX2
Gga.6713.1.S1_at	ENSGALG00000013548	2.41488	5.29169	GZMA	granzyme A [Source:RefSeq_peptide;Acc:NP_989788]
Gga.11604.2.S1_a_at	ENSGALG00000027352	2.41318	2.22674
Gga.7950.1.S1_at		2.41093	3.69567	NOD1
GgaAffx.270.1.S1_at	ENSGALG00000000438	2.40975	2.38596	KIAA1815	Probable peptidase KIAA1815 (EC 3.4.-.-). [Source:Uniprot/SWISSPROT;Acc:Q7Z2K6]
Gga.3776.1.S1_at	ENSGALG00000016443	2.40966	3.34319	HPCAL1	Hippocalcin-like protein 1 (Rem-1 protein). [Source:Uniprot/SWISSPROT;Acc:P42324]
Gga.12385.1.S1_at	ENSGALG00000006169	2.409	3.68403	LIMA1	LIM domain and actin-binding protein 1 (Epithelial protein lost in neoplasm). [Source:Uniprot/SWISSPROT;Acc:Q9UHB6]
Gga.11253.1.S1_at		2.40515	2.59745	TM7SF3	transmembrane 7 superfamily member 3
Gga.4150.3.S1_a_at	ENSGALG00000001328	2.40421	2.97126	BSG	Basigin precursor (Leukocyte activation antigen M6) (Collagenase stimulatory factor) (Extracellular matrix metalloproteinase inducer) (EMMPRIN) (5F7) (Tumor cell-derived collagenase stimulatory factor) (TCSF) (OK blood group antigen) (CD147 antigen). [Sou
Gga.137.1.S1_at	ENSGALG00000010013	2.4025	4.10608	EDNRA	endothelin receptor type A [Source:RefSeq_peptide;Acc:NP_989450]
Gga.1294.1.S1_at	ENSGALG00000001571	2.40222	3.35132	MYO1F	Myosin-If (Myosin-Ie). [Source:Uniprot/SWISSPROT;Acc:O00160]
GgaAffx.11723.1.S1_at	ENSGALG00000005884	2.40108	2.37052		acetyl-Coenzyme A acyltransferase 1 (peroxisomal 3-oxoacyl-Coenzyme A thiolase)
Gga.4975.5.S1_x_at	ENSGALG00000025842	2.39896		TPM3
GgaAffx.21790.1.S1_s_at	ENSGALG00000014873	2.39802	3.07256	GJA1	Gap junction alpha-1 protein (Connexin-43) (Cx43). [Source:Uniprot/SWISSPROT;Acc:P14154]
GgaAffx.21485.1.S1_at		2.39781	4.12802	SCA2	Lymphocyte antigen Ly-6E precursor (Stem cell antigen 2) (SCA-2). [Source:Uniprot/SWISSPROT;Acc:Q90986]
Gga.16404.1.S1_s_at	ENSGALG00000011221	2.39454	3.43685	AGPAT9	lysophosphatidic acid acyltransferase theta
GgaAffx.6826.1.S1_at	ENSGALG00000010801	2.39423	2.01202	TMEM61	Transmembrane protein 61. [Source:Uniprot/SWISSPROT;Acc:Q8N0U2]
Gga.17063.1.S1_s_at	ENSGALG00000003971	2.391	2.66153	TCEB3	transcription elongation factor B (SIII), polypeptide 3 (110kDa, elongin A)
Gga.13978.1.S1_s_at	ENSGALG00000000897	2.38962	4.94126	LHFPL5	peripheral myelin protein 22 [Source:RefSeq_peptide;Acc:NP_989729]
Gga.1027.1.S1_at	ENSGALG00000007210	2.38962	3.3939	ARHGAP6	similar to Rho-GTPase-activating protein 6 (Rho-type GTPase-activating protein RhoGAPX-1)
Gga.1426.1.S1_s_at	ENSGALG00000006904	2.3886	2.32619	RNH1	ribonuclease/angiogenin inhibitor 1
Gga.19007.1.S1_at		2.3881	2.20725	CRISPLD2	Cysteine-rich secretory protein LCCL domain-containing 2 precursor (LCCL domain-containing cysteine-rich secretory protein 2) (Cysteine- rich secretory protein 11) (CRISP-11). [Source:Uniprot/SWISSPROT;Acc:Q9H0B8]
GgaAffx.21621.1.S1_s_at		2.38767	2.2824
GgaAffx.11871.1.S1_at	ENSGALG00000002664	2.38518	2.49893	ANXA11	annexin A11
Gga.11844.1.S1_s_at	ENSGALG00000016063	2.38318	3.68473	KLF10	Krueppel-like factor 10 (Transforming growth factor-beta-inducible early growth response protein 1) (TGFB-inducible early growth response protein 1) (TIEG-1) (EGR-alpha). [Source:Uniprot/SWISSPROT;Acc:Q13118]
GgaAffx.1093.1.S1_at	ENSGALG00000001664	2.38309	2.24924	PTPN9	Tyrosine-protein phosphatase non-receptor type 9 (EC 3.1.3.48) (Protein-tyrosine phosphatase MEG2) (PTPase-MEG2). [Source:Uniprot/SWISSPROT;Acc:P43378]
Gga.445.1.S1_at		2.38036	2.57754		similar to T cell receptor alpha
Gga.12092.1.S1_at		2.38015	3.63669	FAM20C	family with sequence similarity 20, member C
Gga.4590.1.S1_s_at	ENSGALG00000007197	2.37997	2.78965	TMC6	Transmembrane channel-like protein 6 (Epidermodysplasia verruciformis protein 1) (Protein LAK-4). [Source:Uniprot/SWISSPROT;Acc:Q7Z403]
Gga.1792.1.S1_at	ENSGALG00000028635	2.37603	3.47992	C9orf58	chromosome 9 open reading frame 58
Gga.6848.2.S1_at	ENSGALG00000010224	2.3752	6.21698	GLIPR1	GLI pathogenesis-related 1 (glioma)
Gga.2509.1.S1_at	ENSGALG00000010357	2.37068	2.99434	P2RY1	P2Y purinoceptor 1 (ATP receptor) (P2Y1) (Purinergic receptor). [Source:Uniprot/SWISSPROT;Acc:P34996]
GgaAffx.23944.1.S1_at	ENSGALG00000012570	2.36989		TANC1
Gga.6848.2.S1_a_at	ENSGALG00000010224	2.36762	5.82672	GLIPR1	GLI pathogenesis-related 1 (glioma)
Gga.16193.1.S1_at	ENSGALG00000006494	2.36739		GRAMD1B
Gga.12114.1.S1_at	ENSGALG00000013632	2.36561	2.76498	THEM2	Thioesterase superfamily member 2. [Source:Uniprot/SWISSPROT;Acc:Q9NPJ3]
Gga.5171.1.S1_at	ENSGALG00000005272	2.36436	3.23773	CDH5	cadherin 5, type 2, VE-cadherin (vascular epithelium) [Source:RefSeq_peptide;Acc:NP_989558]
Gga.10660.1.S1_s_at	ENSGALG00000014725	2.36382	3.07127	PLK2	Serine/threonine-protein kinase PLK2 (EC 2.7.11.21) (Polo-like kinase 1) (PLK-2) (Serine/threonine-protein kinase SNK) (Serum-inducible kinase). [Source:Uniprot/SWISSPROT;Acc:Q9NYY3]
Gga.16759.1.S1_at		2.36251	2.21838
Gga.4168.1.S1_at	ENSGALG00000011214	2.36151	3.40383	SERPINH1	Serpin H1 precursor (Collagen-binding protein) (Colligin) (47 kDa heat shock protein). [Source:Uniprot/SWISSPROT;Acc:P13731]
Gga.8215.1.S1_at	ENSGALG00000007698	2.36017	2.92569		similar to NALP1
GgaAffx.22491.2.S1_s_at	ENSGALG00000008156	2.35786		SPTBN1
Gga.639.1.S1_at	ENSGALG00000009163	2.3571	3.0116	S100A11	Protein S100-A11 (S100 calcium-binding protein A11) (Calgizzarin). [Source:Uniprot/SWISSPROT;Acc:P24479]
Gga.2748.1.S1_s_at	ENSGALG00000003371	2.3551	2.19208	ELL	elongation factor RNA polymerase II
Gga.18449.1.S1_at		2.35406	3.45856	NR1D2
GgaAffx.11670.1.S1_s_at	ENSGALG00000009086	2.35122		EHD3
Gga.9159.1.S1_at	ENSGALG00000006382	2.35043
Gga.4661.2.S1_at		2.35041		TUBA1C
Gga.3659.1.S1_at	ENSGALG00000009240	2.34584	3.29328	NFE2L2	nuclear factor (erythroid-derived 2)-like 2
Gga.5887.1.S1_at	ENSGALG00000002606	2.34545	2.39633	PIK3CD	calsyntenin 1
GgaAffx.20237.1.S1_s_at	ENSGALG00000013603	2.34165	3.13166	MYCT1	myc target 1 [Source:RefSeq_peptide;Acc:NP_079383]
GgaAffx.20334.1.S1_at	ENSGALG00000012211	2.33593	2.44029	PDLIM5	PDZ and LIM domain 5
GgaAffx.1550.1.A1_at		2.33302	3.72294	KLF10	Krueppel-like factor 10 (Transforming growth factor-beta-inducible early growth response protein 1) (TGFB-inducible early growth response protein 1) (TIEG-1) (EGR-alpha). [Source:Uniprot/SWISSPROT;Acc:Q13118]
GgaAffx.5619.1.S1_at	ENSGALG00000008934	2.33292		PIK3CA
GgaAffx.10006.1.S1_s_at	ENSGALG00000015693	2.3319	2.0561	USP25	Ubiquitin carboxyl-terminal hydrolase 25 (EC 3.1.2.15) (Ubiquitin thioesterase 25) (Ubiquitin-specific-processing protease 25) (Deubiquitinating enzyme 25) (USP on chromosome 21). [Source:Uniprot/SWISSPROT;Acc:Q9UHP3]
Gga.1719.1.S1_at	ENSGALG00000011274	2.33057	2.78907	DCN	decorin
Gga.12561.1.A1_at	ENSGALG00000014963	2.32437	3.65258	SART2	Squamous cell carcinoma antigen recognized by T-cells 2 precursor (SART-2). [Source:Uniprot/SWISSPROT;Acc:Q9UL01]
Gga.10720.1.S1_at	ENSGALG00000011706	2.32293	3.87893	CCRL1	C-C chemokine receptor type 11 (C-C CKR-11) (CC-CKR-11) (CCR-11) (CC chemokine receptor-like 1) (CCRL1) (CCX CKR). [Source:Uniprot/SWISSPROT;Acc:Q9NPB9]
Gga.9195.1.S1_at		2.32143	2.15533	QKI
GgaAffx.3750.1.S1_at	ENSGALG00000027905	2.31701		AXUD1
Gga.8138.1.S1_at	ENSGALG00000000616	2.31521	3.61661	ELF3	E74-like factor 3 (ets domain transcription factor, epithelial-specific ) [Source:RefSeq_peptide;Acc:NP_004424]
GgaAffx.2107.1.S1_s_at	ENSGALG00000003392	2.31409		SBNO1
Gga.4150.2.S1_a_at	ENSGALG00000001328	2.31399	2.73291	BSG	Basigin precursor (Leukocyte activation antigen M6) (Collagenase stimulatory factor) (Extracellular matrix metalloproteinase inducer) (EMMPRIN) (5F7) (Tumor cell-derived collagenase stimulatory factor) (TCSF) (OK blood group antigen) (CD147 antigen). [Sou
Gga.3635.1.S1_at	ENSGALG00000007700	2.31295	3.7192	CTTN	cortactin
Gga.5199.1.S1_at	ENSGALG00000012827	2.31191	2.76122	RIPK1	receptor (TNFRSF)-interacting serine-threonine kinase 1 [Source:RefSeq_peptide;Acc:NP_989733]
Gga.8515.1.S1_at		2.30922	5.3855	LHFPL5	peripheral myelin protein 22 [Source:RefSeq_peptide;Acc:NP_989729]
GgaAffx.21640.1.S1_s_at	ENSGALG00000009493	2.30827	2.49206	C14orf83
Gga.6319.2.S1_a_at	ENSGALG00000010811	2.30625	3.74924	LGMN	legumain
GgaAffx.26327.1.S1_x_at	ENSGALG00000022026	2.30189	2.21044		similar to immunoglobulin-like receptor CHIR-AB3 /// similar to immunoglobulin-like receptor CHIR-B /// similar to immunoglobulin-like receptor CHIR-B5 /// similar to immunoglobulin-like receptor CHIR-B4
GgaAffx.26579.1.S1_s_at	ENSGALG00000005725	2.3	2.97372	CSF1R	colony stimulating factor 1 receptor, formerly McDonough feline sarcoma viral (v-fms) oncogene homolog
Gga.2810.1.S1_at	ENSGALG00000027848	2.29961		PFKM
Gga.3807.1.S2_s_at	ENSGALG00000007129	2.29648	2.74577	ALDH1A3	aldehyde dehydrogenase 1 family, member A3; aldehyde dehydrogenase-6; retinaldehyde dehydrogenase 3 [Source:RefSeq_peptide;Acc:NP_990000]
Gga.6325.1.S1_at	ENSGALG00000011123	2.29451	2.05424	TAX1BP1	Muscle-derived protein 62. [Source:Uniprot/SPTREMBL;Acc:Q9I8F3]
Gga.16206.1.S1_s_at	ENSGALG00000004937	2.29448	2.02816	VGLL4	vestigial like 4 (Drosophila)
GgaAffx.20867.1.S1_s_at	ENSGALG00000026802	2.28954	2.68568		Tubulin beta-1 chain (Beta-tubulin class-I). [Source:Uniprot/SWISSPROT;Acc:P09203]
GgaAffx.20260.1.S1_at		2.28414	2.79918
Gga.5833.2.S1_a_at		2.28354	3.18196	LRRC8A	Leucine-rich repeat-containing protein 8A. [Source:Uniprot/SWISSPROT;Acc:Q8IWT6]
Gga.7305.2.S1_a_at		2.27706	3.30671	SLC31A2	Probable low-affinity copper uptake protein 2 (hCTR2) (Copper transporter 2) (Solute carrier family 31 member 2). [Source:Uniprot/SWISSPROT;Acc:O15432]
GgaAffx.22563.1.S1_at	ENSGALG00000008403	2.27606		PHF21A
Gga.2182.1.S1_at	ENSGALG00000007039	2.27493	3.2531	IGF1R	type 1 IGF receptor [Source:RefSeq_peptide;Acc:NP_990363]
Gga.7387.1.S1_at		2.27457	2.34507	SNX18
Gga.6997.2.S1_s_at	ENSGALG00000005622	2.27321	2.57624	ARF4	ADP-ribosylation factor 4
Gga.11976.2.S1_a_at		2.27004	2.2137	ZHX1
GgaAffx.4448.5.S1_s_at	ENSGALG00000007104	2.26955	2.0028	LRRC15	leucine rich repeat containing 15
Gga.17200.1.S1_at		2.26939	2.27999
GgaAffx.10777.1.S1_at	ENSGALG00000016834	2.26897	2.89049	MCF2L	Guanine nucleotide exchange factor DBS (DBL's big sister) (MCF2- transforming sequence-like protein) (Fragment). [Source:Uniprot/SWISSPROT;Acc:O15068]
Gga.6848.3.S1_a_at	ENSGALG00000010224	2.26712	6.06431	GLIPR1	GLI pathogenesis-related 1 (glioma)
Gga.14060.1.S1_s_at	ENSGALG00000005817	2.26424	2.73863	GDPD2	Glycerophosphodiester phosphodiesterase domain-containing protein 2 (EC 3.1.-.-) (Glycerophosphodiester phosphodiesterase 3) (Osteoblast differentiation promoting factor). [Source:Uniprot/SWISSPROT;Acc:Q9HCC8]
Gga.19554.1.S1_at		2.26329	2.61253	ANKRD6	Ankyrin repeat domain-containing protein 6. [Source:Uniprot/SWISSPROT;Acc:Q9Y2G4]
Gga.3933.1.S1_at		2.26044	2.09776	JAK2
Gga.7203.1.S1_at	ENSGALG00000002816	2.25807	2.66011	STK10	Serine/threonine-protein kinase 10 (EC 2.7.11.1) (Lymphocyte-oriented kinase). [Source:Uniprot/SWISSPROT;Acc:O94804]
Gga.6941.1.S1_at		2.25736	2.38635		Similar to guanine nucleotide exchange factor Lbc
Gga.4451.1.S1_at	ENSGALG00000001446	2.25701	2.00076	GSN	Gelsolin precursor (Actin-depolymerizing factor) (ADF) (Brevin) (Homogenin). [Source:Uniprot/SWISSPROT;Acc:O93510]
Gga.16449.1.S1_at		2.25695	3.12416
Gga.1540.1.S1_at	ENSGALG00000026279	2.25651	2.55289	COMMD8	COMM domain-containing protein 8. [Source:Uniprot/SWISSPROT;Acc:Q9NX08]
Gga.7875.1.S1_at		2.2559	2.1553
Gga.7211.1.S1_at	ENSGALG00000011436	2.25525	2.6549	TMBIM1	Transmembrane BAX inhibitor motif-containing protein 1 (RECS1 protein homolog). [Source:Uniprot/SWISSPROT;Acc:Q969X1]
Gga.1663.1.S1_s_at	ENSGALG00000017036	2.25434	3.32761	LHFP	Lipoma HMGIC fusion partner precursor. [Source:Uniprot/SWISSPROT;Acc:Q9Y693]
GgaAffx.8414.2.S1_s_at	ENSGALG00000013218	2.25396	4.57282	C3AR1	complement component 3a receptor 1
GgaAffx.1463.1.S1_s_at	ENSGALG00000002198	2.25327		FHOD1
GgaAffx.24771.1.S1_at	ENSGALG00000026971	2.25319	2.93289	RRAGD	Ras-related GTP-binding protein D (Rag D). [Source:Uniprot/SWISSPROT;Acc:Q9NQL2]
GgaAffx.7853.1.S1_s_at		2.25254	2.00099	B-LA	MHC class II antigen alpha /// MHC class II alpha chain
GgaAffx.11201.2.S1_s_at	ENSGALG00000027093	2.25199	3.38125	TLR1	toll-like receptor 1 /// similar to toll-like receptor 1 /// Toll-like receptor 1 type 2 /// toll-like receptor 16
Gga.10028.1.S1_at		2.25007		UBE3C
GgaAffx.26345.1.S1_at	ENSGALG00000004860	2.24596		RASD1
GgaAffx.24375.2.S1_at	ENSGALG00000018977	2.24592	3.03768	PLA2G5	phospholipase A2, group V
GgaAffx.2225.1.S1_s_at	ENSGALG00000003574	2.24576	2.85325	AYTL1	acyltransferase like 1
Gga.16267.1.S1_at	ENSGALG00000024348	2.24466	3.29814	MHCI	MHC class I antigen (Fragment). [Source:Uniprot/SPTREMBL;Acc:Q6X3Y8]
Gga.6252.1.S1_at	ENSGALG00000007617	2.24406	2.65972	TMEM16A	transmembrane protein 16A [Source:RefSeq_peptide;Acc:NP_060513]
Gga.4058.1.S1_s_at		2.24273	2.15187	LOC396473	myristoylated alanine-rich C kinase substrate (MARCKS)
Gga.6962.2.S1_s_at	ENSGALG00000010843	2.24028	2.21555	GPR137B	G protein-coupled receptor 137B
Gga.8364.1.S1_at	ENSGALG00000008322	2.23622	2.13799	PTPN12	Tyrosine-protein phosphatase non-receptor type 12 (EC 3.1.3.48) (Protein-tyrosine phosphatase G1) (PTPG1). [Source:Uniprot/SWISSPROT;Acc:Q05209]
Gga.13254.1.S1_at		2.23248	2.65675
GgaAffx.22999.1.S1_s_at	ENSGALG00000009641	2.23065		COL1A2
Gga.1150.2.S1_a_at	ENSGALG00000001956	2.22868	4.38344	OLFML3	Olfactomedin-Noelin-Tiarin factor 1. [Source:Uniprot/SPTREMBL;Acc:Q25C36]
GgaAffx.20301.1.S1_at		2.22659	2.45839	ABCA1
Gga.15176.1.S1_at		2.2254	2.21677
Gga.1712.2.S1_a_at	ENSGALG00000014800	2.22443	2.72427	ATP6V1A	A2 isoform of vacuolar H+-ATPase subunit A [Source:RefSeq_peptide;Acc:NP_990305]
GgaAffx.12572.1.S1_at	ENSGALG00000007197	2.21664	2.65204	TMC6	Transmembrane channel-like protein 6 (Epidermodysplasia verruciformis protein 1) (Protein LAK-4). [Source:Uniprot/SWISSPROT;Acc:Q7Z403]
Gga.4943.1.S1_at	ENSGALG00000016719	2.21397		TNFRSF21
Gga.11449.1.S1_at	ENSGALG00000001574	2.21158	2.30583	MLLT6	Myeloid/lymphoid or mixed-lineage leukemia (trithorax homolog, Drosophila); translocated to, 6
Gga.1109.1.S2_at		2.20994	2.10122	RAC1	Gallus gallus GTPase cRac1A (CRAC1A), mRNA. [Source:RefSeq_dna;Acc:NM_205017]
GgaAffx.23741.1.S1_at	ENSGALG00000012023	2.20893	2.50139	DACT1	DAPPER1. [Source:Uniprot/SPTREMBL;Acc:Q1G7H4]
Gga.13284.1.S1_at		2.20822	2.13601	MAP4K4
GgaAffx.7851.2.S1_s_at	ENSGALG00000012394	2.20407	2.56927	NID2	Nidogen-2 precursor (NID-2) (Osteonidogen). [Source:Uniprot/SWISSPROT;Acc:Q14112]
Gga.4733.1.A1_at		2.20334
Gga.6407.1.S1_at		2.20275	2.22924
Gga.1747.2.S1_a_at	ENSGALG00000001049	2.20243	2.56988	CASP1	caspase-1 [Source:RefSeq_peptide;Acc:NP_990255]
Gga.7040.1.S1_at	ENSGALG00000008256	2.19732	2.96399	CTSH	Cathepsin H precursor (EC 3.4.22.16) [Contains: Cathepsin H mini chain; Cathepsin H heavy chain; Cathepsin H light chain]. [Source:Uniprot/SWISSPROT;Acc:P09668]
Gga.1144.2.S1_a_at	ENSGALG00000015791	2.19555		AKIRIN2
Gga.17138.1.S1_at		2.19464	2.60186	MTSS1
Gga.3802.1.S1_s_at	ENSGALG00000008348	2.19355	3.15186	PDIA3	58kDa glucose regulated protein precursor; 1,25D3-MARRS protein; 1,25D3-membrane-associated, rapid-response steroid-binding protein; glucose regulated thiol oxidoreductase protein [Source:RefSeq_peptide;Acc:NP_989441]
Gga.1387.1.S1_s_at	ENSGALG00000013397	2.19288	2.59537	EXOC3	exocyst complex component 3
Gga.11955.1.S1_at	ENSGALG00000007059	2.19272	3.95119	IGSF6	immunoglobulin superfamily, member 6 [Source:RefSeq_peptide;Acc:NP_005840]
Gga.16560.2.S1_a_at	ENSGALG00000028249	2.18968		MCL1
Gga.9513.1.S2_at		2.18368	2.81494	CXCL12	stromal cell derived factor 1 [Source:RefSeq_peptide;Acc:NP_989841]
Gga.5111.1.S1_at		2.18314	2.33147	CCDC80	equarin-L [Source:RefSeq_peptide;Acc:NP_989762]
Gga.702.1.S1_at	ENSGALG00000014913	2.1784	4.62627	ROS1	Proto-oncogene tyrosine-protein kinase ROS precursor (EC 2.7.10.1) (c- ros-1). [Source:Uniprot/SWISSPROT;Acc:P08941]
GgaAffx.4487.1.S1_s_at	ENSGALG00000007181	2.17804	2.04732	PGS1	phosphatidylglycerophosphate synthase 1
GgaAffx.21480.1.S2_at		2.17535	2.15074	DLG1	discs, large homolog 1 (Drosophila)
Gga.4554.1.S1_at	ENSGALG00000004618	2.17519	2.23615	TAX1BP3	Tax1 (human T-cell leukemia virus type I) binding protein 3
GgaAffx.24810.1.S1_s_at	ENSGALG00000015925	2.16894		C6orf150
GgaAffx.1.1.S1_s_at	ENSGALG00000027864	2.16607		NFKBIA
Gga.2419.1.S1_at	ENSGALG00000016479	2.16142	2.51598	LAPTM4A	Lysosomal-associated transmembrane protein 4A. [Source:Uniprot/SWISSPROT;Acc:Q5ZML7]
Gga.12986.1.S1_at		2.15595		NKTR
Gga.1546.1.S1_at	ENSGALG00000003324	2.15007	3.28059	PRRX1	Paired mesoderm homeobox protein 1 (Homeobox protein MHOX) (GMHOX) (Homeobox protein PRX-1). [Source:Uniprot/SWISSPROT;Acc:Q05437]
Gga.18926.2.S1_a_at	ENSGALG00000016162	2.14858		PTP4A3
Gga.9743.1.S1_at	ENSGALG00000004816	2.14739	2.66235	FLCN	Folliculin (Birt-Hogg-Dube syndrome protein) (BHD skin lesion fibrofolliculoma protein). [Source:Uniprot/SWISSPROT;Acc:Q8NFG4]
Gga.11614.1.S1_at	ENSGALG00000003015	2.14627	2.0201	SERPINF1	Pigment epithelium-derived factor precursor (PEDF) (Serpin-F1) (EPC- 1). [Source:Uniprot/SWISSPROT;Acc:P36955]
GgaAffx.10166.1.S1_at	ENSGALG00000015947	2.14441		CDH17
GgaAffx.20669.1.S1_s_at	ENSGALG00000002894	2.14375	2.38859	PACS2	Phosphofurin acidic cluster sorting protein 2 (PACS-2) (PACS1-like protein). [Source:Uniprot/SWISSPROT;Acc:Q86VP3]
Gga.4315.1.S1_at	ENSGALG00000011291	2.14174	2.64115	NR1D2	nuclear receptor subfamily 1, group D, member 2; Rev-erb-beta [Source:RefSeq_peptide;Acc:NP_990536]
Gga.3867.1.S1_at	ENSGALG00000000209	2.1399	2.14018	PRNP	Major prion protein homolog precursor (PR-LP) (Acetylcholine receptor- inducing activity) (ARIA) (65-21 protein). [Source:Uniprot/SWISSPROT;Acc:P27177]
Gga.15732.1.S1_at		2.137		SEC22A
Gga.16722.1.S1_at	ENSGALG00000009825	2.13697	2.28947	SRGAP1	SLIT-ROBO Rho GTPase activating protein 1
Gga.6136.2.S1_a_at		2.13649	2.02048
Gga.2170.1.S1_at	ENSGALG00000008016	2.13623		GRB2
Gga.17449.1.S1_at		2.13174	2.48112
GgaAffx.13069.2.S1_s_at	ENSGALG00000001250	2.1259	2.58922	NFRKB	nuclear factor related to kappaB binding protein
Gga.15990.1.S1_at		2.12559	2.65141	YAP1
Gga.8937.1.S1_at	ENSGALG00000007957	2.12527		TTC17
GgaAffx.20985.1.S1_at	ENSGALG00000013628	2.12434		C6orf62
Gga.3105.1.S1_at	ENSGALG00000008497	2.12289	2.24987	SLC38A2	solute carrier family 38, member 2
Gga.2300.1.S1_at	ENSGALG00000005656	2.12152		FAM116A
GgaAffx.23678.1.S1_s_at	ENSGALG00000011812	2.12101	3.94287	SULT1E1	Estrogen sulfotransferase (EC 2.8.2.4) (Sulfotransferase, estrogen- preferring) (EST-1). [Source:Uniprot/SWISSPROT;Acc:P49888]
Gga.11436.1.S1_a_at	ENSGALG00000012066	2.11705	2.52825	STARD3NL	MLN64 N-terminal domain homolog (STARD3 N-terminal-like protein). [Source:Uniprot/SWISSPROT;Acc:O95772]
GgaAffx.584.1.S1_at	ENSGALG00000023541	2.11551		SPHK1
Gga.4193.1.S1_at		2.11494
Gga.19105.1.S1_s_at		2.11315	2.22254	CTNND1	catenin (cadherin-associated protein), delta 1
Gga.9513.1.S1_a_at	ENSGALG00000028136	2.1087	3.05371	CXCL12	stromal cell derived factor 1 [Source:RefSeq_peptide;Acc:NP_989841]
Gga.4058.1.S1_at		2.1043	2.6281	MARCKS	myristoylated alanine-rich C kinase substrate (MARCKS)
Gga.16284.1.S1_at		2.10413	3.26909
Gga.4219.1.S1_at	ENSGALG00000001000	2.10132	2.32868	HSPA5	78 kDa glucose-regulated protein precursor (GRP 78) (Heat shock 70 kDa protein 5) (Immunoglobulin heavy chain-binding protein) (BiP). [Source:Uniprot/SWISSPROT;Acc:Q90593]
Gga.16908.1.S1_s_at	ENSGALG00000015693	2.10057		USP25
GgaAffx.11470.1.S1_s_at	ENSGALG00000016479	2.10049	2.63722	LAPTM4A	Lysosomal-associated transmembrane protein 4A. [Source:Uniprot/SWISSPROT;Acc:Q5ZML7]
Gga.2668.2.S1_at		2.10006	3.12429	RARB	Retinoic acid receptor beta (RAR-beta). [Source:Uniprot/SWISSPROT;Acc:P22448]
Gga.15377.1.S1_at		2.10005	2.04156
GgaAffx.24681.1.S1_at	ENSGALG00000015444	2.09417	2.21476	NSMAF	Protein FAN (Factor associated with N-SMase activation) (Factor associated with neutral sphingomyelinase activation). [Source:Uniprot/SWISSPROT;Acc:Q92636]
Gga.2551.2.S1_a_at	ENSGALG00000006453	2.09358	2.52392	TF	transferrin
GgaAffx.21527.1.S1_at		2.09162	2.64291
GgaAffx.4434.1.S1_s_at	ENSGALG00000007093	2.09112	2.43053	PSCD1	Cytohesin-1 (PH, SEC7 and coiled-coil domain-containing protein 1) (SEC7 homolog B2-1). [Source:Uniprot/SWISSPROT;Acc:Q15438]
Gga.13774.1.S1_at		2.08788		NFIB
Gga.17307.1.S1_at	ENSGALG00000005441	2.08748	2.27454	NFIB	Nuclear factor 1 B-type (Nuclear factor 1/B) (NF1-B) (NFI-B) (NF-I/B) (CCAAT-box-binding transcription factor) (CTF) (TGGCA-binding protein). [Source:Uniprot/SWISSPROT;Acc:P17924]
Gga.922.2.S1_a_at	ENSGALG00000014244	2.08506	3.54843	SCNN1A	Amiloride-sensitive sodium channel subunit alpha (Epithelial Na+ channel subunit alpha) (Alpha ENaC) (Nonvoltage-gated sodium channel 1 subunit alpha) (SCNEA) (Alpha NaCH). [Source:Uniprot/SWISSPROT;Acc:Q92075]
Gga.4418.1.S1_at	ENSGALG00000005757	2.08505		IRF8
Gga.7006.2.S1_a_at		2.08401
Gga.12233.1.S1_at	ENSGALG00000011529	2.08222	2.06847	ASAHL	N-acylethanolamine-hydrolyzing acid amidase precursor (EC 3.5.1.-) (N- acylsphingosine amidohydrolase-like) (ASAH-like protein) (Acid ceramidase-like protein). [Source:Uniprot/SWISSPROT;Acc:Q02083]
Gga.6034.1.S1_at	ENSGALG00000001118	2.08207	2.05977	NEK6	NIMA (never in mitosis gene a)-related kinase 6
Gga.17348.1.S1_s_at	ENSGALG00000012036	2.08193		CAMK2D
GgaAffx.25200.1.S1_at	ENSGALG00000017213	2.08103		PANX1
Gga.6294.1.S1_at	ENSGALG00000028086	2.08029	2.25928	SH3PX3	SH3 and PX domain containing 3 [Source:RefSeq_peptide;Acc:NP_695003]
Gga.815.1.S1_at	ENSGALG00000002655	2.07629	2.26925	ITGAV	Integrin alpha-V precursor (Vitronectin receptor subunit alpha) [Contains: Integrin alpha-V heavy chain; Integrin alpha-V light chain]. [Source:Uniprot/SWISSPROT;Acc:P26008]
Gga.6122.1.S1_a_at	ENSGALG00000014166	2.07507	2.81798	TSPO	Translocator protein (Peripheral-type benzodiazepine receptor) (PBR) (PKBS) (Mitochondrial benzodiazepine receptor). [Source:Uniprot/SWISSPROT;Acc:P30536]
Gga.6072.2.S1_at		2.07503	2.41822	SRGN
Gga.5549.1.S1_at		2.07357
Gga.15320.1.S1_at	ENSGALG00000009517	2.07006		GNG11
GgaAffx.23633.1.S1_at	ENSGALG00000011695	2.06769		HIPK3
Gga.13267.1.S1_at	ENSGALG00000003011	2.06695	3.2542	TOM1L1	TOM1-like 1 protein (Target of myb-like 1 protein) (Src-activating and signaling molecule protein). [Source:Uniprot/SWISSPROT;Acc:O75674]
Gga.4553.1.S1_at	ENSGALG00000008783	2.06444	2.20773	RAB1A	GTP binding protein Rab1a (Fragment). [Source:Uniprot/SPTREMBL;Acc:Q90YX6]
GgaAffx.20722.1.S1_at		2.06362	3.26557	TRIO	Triple functional domain (PTPRF interacting)
Gga.14865.1.S1_at	ENSGALG00000026452	2.06061
Gga.9239.1.S1_s_at	ENSGALG00000027944	2.05964	3.68442	HLA-G	MHC class I antigen (Fragment). [Source:Uniprot/SPTREMBL;Acc:Q6X3Y8]
Gga.7402.1.S1_at	ENSGALG00000003579	2.05762	2.2203	SIN3B
Gga.4286.1.S1_at	ENSGALG00000022586	2.05513		HPX
Gga.16570.1.S1_s_at	ENSGALG00000026591	2.05467	2.70675	GNG12	Guanine nucleotide-binding protein G(I)/G(S)/G(O) gamma-12 subunit precursor. [Source:Uniprot/SWISSPROT;Acc:Q9UBI6]
Gga.2840.1.S1_at	ENSGALG00000002022	2.05425	2.45376	B4GALT1	beta-1,4-galactosyltransferase [Source:RefSeq_peptide;Acc:NP_990533]
Gga.1014.1.S1_at	ENSGALG00000005521	2.04749		PER2
Gga.7086.1.S1_at	ENSGALG00000002823	2.04341	2.09298	DTX3
Gga.12045.1.S1_at		2.04238	2.53424	TPST1	tyrosylprotein sulfotransferase 1
GgaAffx.6397.1.S1_at	ENSGALG00000010171	2.03929		NFKBIE
Gga.2734.1.S1_at	ENSGALG00000015348	2.03795		ALCAM
Gga.3570.1.S1_at		2.03538
Gga.12631.2.S1_a_at	ENSGALG00000008167	2.03391		MLL5
Gga.1421.1.S1_at	ENSGALG00000016783	2.03152	3.40187
Gga.2992.1.S1_at	ENSGALG00000010244	2.03022	2.60318	AKR1A1	aldo-keto reductase family 1, member A1 (aldehyde reductase)
Gga.1530.1.S1_at		2.02775	3.0695
GgaAffx.12711.1.S1_at	ENSGALG00000005512	2.02675	2.48093	K1671
Gga.575.1.S1_at	ENSGALG00000015816	2.01849	4.52733	CD8A	CD8 alpha chain (Fragment). [Source:Uniprot/SPTREMBL;Acc:P79986]
Gga.15359.1.S1_at	ENSGALG00000011531	2.01558	2.70956	APAF1	Apoptotic protease-activating factor 1 (Apaf-1). [Source:Uniprot/SWISSPROT;Acc:O14727]
Gga.11407.1.S1_at	ENSGALG00000016140	2.01459	3.97315	FAM3B	Protein FAM3B precursor (Cytokine-like protein 2-21). [Source:Uniprot/SWISSPROT;Acc:P58499]
Gga.1951.1.S2_at	ENSGALG00000017136	2.01406	2.58309	GJB6	Gap junction beta-6 protein (Connexin-31) (Cx31). [Source:Uniprot/SWISSPROT;Acc:O93533]
Gga.9059.1.S1_at		2.01158	2.08464	LEAP2
Gga.8365.1.A1_at		2.01033	2.56499		glucuronidase, beta
Gga.17975.1.S1_s_at	ENSGALG00000004325	2.00991	2.41958	P4HA1	Prolyl 4-hydroxylase alpha-1 subunit (EC 1.14.11.2) (4-PH alpha-1) (Procollagen-proline,2-oxoglutarate-4-dioxygenase alpha-1 subunit). [Source:Uniprot/SWISSPROT;Acc:P16924]
Gga.17090.1.S1_s_at	ENSGALG00000010770	2.0091	2.57999	SCIN	similar to Adseverin (Scinderin)
Gga.9003.1.S1_at		2.00897	3.36859	TMEM37	Voltage-dependent calcium channel gamma-like subunit (Neuronal voltage-gated calcium channel gamma-like subunit) (Transmembrane protein 37). [Source:Uniprot/SWISSPROT;Acc:Q8WXS4]
GgaAffx.23971.1.S1_at	ENSGALG00000012665	2.00794	2.62711	APPL2	DCC-interacting protein 13 beta (Dip13 beta) (Adapter protein containing PH domain, PTB domain and leucine zipper motif 2). [Source:Uniprot/SWISSPROT;Acc:Q8NEU8]
Gga.11081.1.S1_s_at	ENSGALG00000026590	2.00787	2.47018	KLF13	Krueppel-like factor 13 (Transcription factor BTEB3) (Basic transcription element-binding protein 3) (BTE-binding protein 3) (RANTES factor of late activated T-lymphocytes 1) (RFLAT-1) (Transcription factor NSLP1) (Novel Sp1-like zinc finger transcription
Gga.1748.1.S1_at		2.00734		PNPLA2
Gga.9888.2.S1_a_at	ENSGALG00000007331	2.00408	2.92648	SVIL	Supervillin (Archvillin) (p205/p250). [Source:Uniprot/SWISSPROT;Acc:O95425]
GgaAffx.11549.1.S1_s_at	ENSGALG00000014864	2.00075	3.34335		similar to Sphingomyelin phosphodiesterase, acid-like 3A
GgaAffx.12035.1.S1_at	ENSGALG00000003128	-2.00068		EDEM2
Gga.15811.2.S1_s_at	ENSGALG00000001827	-2.00118
Gga.10812.1.S1_at	ENSGALG00000002874	-2.00167	-2.80321	ZBTB38	Zinc finger and BTB domain-containing protein 38. [Source:Uniprot/SWISSPROT;Acc:Q8NAP3]
Gga.3961.1.S2_s_at	ENSGALG00000002430	-2.00188		SMN
Gga.9701.2.S1_a_at	ENSGALG00000000285	-2.00203		DPAGT1
Gga.8050.1.S1_a_at	ENSGALG00000016794	-2.00212		MRPS9
GgaAffx.11958.1.S1_s_at	ENSGALG00000003650	-2.00226		NOL11
GgaAffx.11524.1.S1_s_at	ENSGALG00000008812	-2.00245		CCT4
Gga.5464.1.S1_at		-2.00294		ACTR10
Gga.11895.1.S1_at	ENSGALG00000026385	-2.00309		LYPLAL1
Gga.7866.1.S1_at	ENSGALG00000017319	-2.00386		MRPL48
GgaAffx.6986.1.S1_at	ENSGALG00000017247	-2.00408		PRCP
Gga.1526.1.S1_at	ENSGALG00000005326	-2.00508	-2.24391	EIF3F	eukaryotic translation initiation factor 3, subunit F
GgaAffx.20416.1.S1_at	ENSGALG00000005146	-2.00636		PDP2
Gga.3214.1.S1_at	ENSGALG00000011492	-2.00699		XRCC5
GgaAffx.2486.1.S1_at	ENSGALG00000028994	-2.00748	-2.90032	gga-mir-1778	gga-mir-1778 [Source:miRBase;Acc:MI0007521]
Gga.4594.1.S2_at		-2.00835		ATP1B3
Gga.16053.1.S1_at	ENSGALG00000009871	-2.01043	-2.21648	RCOR3	REST corepressor 3. [Source:Uniprot/SWISSPROT;Acc:Q5ZJ40]
Gga.6326.1.S1_s_at		-2.01051	-2.30109	DDX21	similar to Gu protein
Gga.1565.1.S1_at	ENSGALG00000016865	-2.01125
Gga.2600.2.S1_a_at	ENSGALG00000001587	-2.01162	-2.28934	MRPL40	39S ribosomal protein L40, mitochondrial precursor (L40mt) (MRP-40) (Nuclear localization signal-containing protein deleted in velocardiofacial syndrome) (Up-regulated in metastasis). [Source:Uniprot/SWISSPROT;Acc:Q9NQ50]
Gga.5389.1.S1_at		-2.01192	-2.01019	ITSN2
Gga.2089.1.S1_at	ENSGALG00000014568	-2.01376		EMG1
GgaAffx.12916.1.S1_s_at	ENSGALG00000011184	-2.01428	-2.03186	HNRNPD	heterogeneous nuclear ribonucleoprotein D (AU-rich element RNA binding protein 1, 37kDa)
Gga.7074.1.S1_at	ENSGALG00000004874	-2.0147		PPIH
Gga.8156.1.S1_s_at	ENSGALG00000002388	-2.01553		GBAS
Gga.11793.1.S1_at	ENSGALG00000027714	-2.01583	-2.09422	ATG10	Autophagy-related protein 10 (APG10-like). [Source:Uniprot/SWISSPROT;Acc:Q9H0Y0]
GgaAffx.240.5.S1_s_at	ENSGALG00000000377	-2.01649	-2.26543	HNRPM	heterogeneous nuclear ribonucleoprotein M
GgaAffx.22625.1.S1_at	ENSGALG00000008550	-2.01702		MRPS5
Gga.276.1.S1_at	ENSGALG00000003699	-2.01823	-6.57107	EBF1	early B-cell factor [Source:RefSeq_peptide;Acc:NP_990083]
Gga.16697.1.S1_s_at	ENSGALG00000027337	-2.01825		CLDND1
Gga.4797.1.S1_at		-2.01871
Gga.18948.1.S1_at	ENSGALG00000024103	-2.01917	-3.30437	TACC1	Transforming acidic coiled-coil-containing protein 1 (Taxin 1) (Gastric cancer antigen Ga55). [Source:Uniprot/SWISSPROT;Acc:O75410]
Gga.7201.2.S1_a_at	ENSGALG00000003042	-2.01957		PXMP4
Gga.4573.2.S1_s_at	ENSGALG00000005490	-2.01975	-2.27888	RPS2	ribosomal protein S2
Gga.1320.1.S1_at		-2.01997	-2.0481
Gga.1024.1.S1_at		-2.02094	-2.47834
GgaAffx.13108.1.S1_at		-2.02125		DPH1
Gga.5715.1.S1_s_at	ENSGALG00000003523	-2.02209		IFT52
Gga.991.1.S1_at	ENSGALG00000015195	-2.02213	-2.27273	RPS15	40S ribosomal protein S15 (RIG protein). [Source:Uniprot/SWISSPROT;Acc:P62846]
Gga.2926.1.S1_at	ENSGALG00000004779	-2.02264	-2.23504	PTGES2	Prostaglandin E synthase 2 (EC 5.3.99.3) (Microsomal prostaglandin E synthase 2) (mPGES-2) [Contains: Prostaglandin E synthase 2 truncated form]. [Source:Uniprot/SWISSPROT;Acc:Q9H7Z7]
Gga.730.1.S1_at	ENSGALG00000007484	-2.02366		GOT1
GgaAffx.12164.1.S1_s_at	ENSGALG00000016854	-2.02396	-3.1813	LIG4	DNA ligase 4 (EC 6.5.1.1) (DNA ligase IV) (Polydeoxyribonucleotide synthase [ATP] 4). [Source:Uniprot/SWISSPROT;Acc:Q90YB1]
Gga.8588.1.S1_s_at	ENSGALG00000008285	-2.02434		NAPEPLD
Gga.1542.1.S1_at		-2.02453	-2.83502
GgaAffx.26407.3.S1_s_at	ENSGALG00000005108	-2.02666	-2.59574	CUL3	Cullin-3 (CUL-3). [Source:Uniprot/SWISSPROT;Acc:Q13618]
GgaAffx.9008.1.S1_s_at	ENSGALG00000014203	-2.02791		PARVG
Gga.4909.3.S1_s_at	ENSGALG00000007931	-2.02827		DLD
GgaAffx.22749.2.S1_s_at	ENSGALG00000000988	-2.02847	-2.07347	EFTUD2	elongation factor Tu GTP binding domain containing 2
Gga.13770.1.S1_s_at	ENSGALG00000010541	-2.02938	-2.54071	BIRC6	Baculoviral IAP repeat-containing protein 6 (Ubiquitin-conjugating BIR domain enzyme apollon). [Source:Uniprot/SWISSPROT;Acc:Q9NR09]
Gga.5571.1.S1_at		-2.03012		RPS27L
Gga.5330.1.S1_at		-2.03028	-2.20724	SUZ12	Polycomb protein SUZ12 (Suppressor of zeste 12 protein homolog) (Joined to JAZF1 protein) (Chromatin precipitated E2F target 9 protein) (ChET 9 protein). [Source:Uniprot/SWISSPROT;Acc:Q15022]
GgaAffx.11598.1.S1_s_at	ENSGALG00000008867	-2.03051		COMMD5
Gga.3157.1.S1_at	ENSGALG00000017211	-2.03062		MRE11A
Gga.17142.1.S1_at	ENSGALG00000012466	-2.03247		FKBP3
Gga.16394.1.S1_at	ENSGALG00000026646	-2.03275		CYP21A2
GgaAffx.5738.1.S1_at	ENSGALG00000009085	-2.0328	-2.21378	MTMR1	Myotubularin-related protein 1 (EC 3.1.3.-). [Source:Uniprot/SWISSPROT;Acc:Q13613]
Gga.1035.2.S1_a_at	ENSGALG00000028112	-2.03388	-2.2431	LMAN1	lectin, mannose-binding, 1
Gga.9770.2.S1_a_at	ENSGALG00000004068	-2.03525		C5orf3
Gga.4446.1.S2_at		-2.03554		GIT2
GgaAffx.11423.1.S1_at	ENSGALG00000004133	-2.0358	-2.39516	FUSIP1	FUS interacting protein (serine/arginine-rich) 1
Gga.8908.1.S1_at	ENSGALG00000006193	-2.03593		TXNRD3
Gga.8061.1.S1_at	ENSGALG00000005706	-2.03716		HSCB
Gga.5523.2.S1_a_at	ENSGALG00000009013	-2.03726		MKKS
GgaAffx.11891.1.S1_at	ENSGALG00000016122	-2.0373	-2.28879	EIF3S3	eukaryotic translation initiation factor 3, subunit H
Gga.5572.3.S1_s_at	ENSGALG00000002880	-2.03844		AARSD1
Gga.17609.1.S1_s_at	ENSGALG00000010716	-2.03853		AGA
Gga.1475.1.S1_at		-2.03866		DPM1
Gga.16905.1.S1_at	ENSGALG00000015607	-2.03988	-2.00043	NCOA2
Gga.6032.1.S1_at	ENSGALG00000010156	-2.0422	-3.56102	DOCK8	Dedicator of cytokinesis protein 8. [Source:Uniprot/SWISSPROT;Acc:Q8NF50]
Gga.3356.2.S1_a_at	ENSGALG00000011931	-2.04392	-2.08589	NHP2L1	NHP2-like protein 1 (High mobility group-like nuclear protein 2 homolog 1) (U4/U6.U5 tri-snRNP 15.5 kDa protein) (OTK27) (hSNU13). [Source:Uniprot/SWISSPROT;Acc:P55769]
GgaAffx.10174.1.S1_s_at	ENSGALG00000015959	-2.04512		SMAP1
GgaAffx.23391.1.S1_at	ENSGALG00000028648	-2.04544		CCDC59
GgaAffx.9549.1.S1_at	ENSGALG00000015051	-2.04695	-2.18013	CDC2L6	Cell division cycle 2-like protein kinase 6 (EC 2.7.11.22) (CDC2- related protein kinase 6) (Death-preventing kinase) (Cyclin-dependent kinase 11). [Source:Uniprot/SWISSPROT;Acc:Q9BWU1]
GgaAffx.20947.1.S1_at	ENSGALG00000014281	-2.04709		N4BP2
Gga.4158.2.S1_a_at	ENSGALG00000006531	-2.0474	-2.20974	SFRS10	transformer-2 beta [Source:RefSeq_peptide;Acc:NP_990009]
Gga.18638.1.S1_at		-2.04971		SERINC5
Gga.16743.1.S1_at	ENSGALG00000011697	-2.05056		SEC22A
Gga.13246.1.S1_at	ENSGALG00000018264	-2.05062	-2.12682	gga-let-7d	gga-let-7d [Source:miRBase;Acc:MI0001232]
Gga.16252.1.S1_at	ENSGALG00000017008	-2.05063		RCBTB1
Gga.8301.1.S1_at	ENSGALG00000013210	-2.05185		KIAA0528
Gga.9341.1.S1_at	ENSGALG00000007307	-2.05264	-2.58475	USP7	ubiquitin specific peptidase 7
Gga.15345.1.S1_s_at	ENSGALG00000015368	-2.05446		TMEM175
GgaAffx.12502.1.S1_s_at	ENSGALG00000016072	-2.05468	-2.52106	SLC25A32	solute carrier family 25, member 32
Gga.2689.2.S1_s_at	ENSGALG00000016363	-2.05511		ACP1
Gga.13480.1.S1_s_at	ENSGALG00000013916	-2.05552		SERF2
Gga.1068.1.S1_at	ENSGALG00000001634	-2.05671	-2.44002	RPL23	Ribosomal protein L23
GgaAffx.11925.1.S1_s_at	ENSGALG00000006780	-2.05776		ARL6IP1
Gga.4583.1.S1_a_at	ENSGALG00000015339	-2.05778	-2.13193	RPL24	ribosomal protein L24
Gga.8158.1.S1_at	ENSGALG00000004832	-2.05814		NUP62
Gga.2863.1.S1_at	ENSGALG00000012876	-2.0624		SSBP1
Gga.12258.1.S1_s_at	ENSGALG00000001792	-2.06293		MRPS34
Gga.4062.1.S1_at	ENSGALG00000011038	-2.06327		CBX3
Gga.16064.1.S1_a_at	ENSGALG00000008597	-2.06376		MRPL2
GgaAffx.7788.1.S1_at	ENSGALG00000012296	-2.06489	-2.56972	EIF3S6IP	eukaryotic translation initiation factor 3, subunit E interacting protein
GgaAffx.26668.1.S1_at	ENSGALG00000005927	-2.06494		ST5
Gga.9199.1.S2_at	ENSGALG00000005823	-2.06746	-2.51829	HDLBP	Vigilin. [Source:Uniprot/SWISSPROT;Acc:P81021]
Gga.11815.1.S1_at	ENSGALG00000015742	-2.06901		MRPL39
GgaAffx.12193.1.S1_s_at	ENSGALG00000014084	-2.07058	-3.2241	FGFR1OP2	FGFR1 oncogene partner 2
Gga.5262.1.S1_s_at	ENSGALG00000011637	-2.07212		TCP1
Gga.17585.2.S1_a_at	ENSGALG00000022570	-2.07225	-2.3184	HDGF	Hepatoma-derived growth factor (high-mobility group protein 1-like)
Gga.3315.1.S1_a_at	ENSGALG00000002605	-2.07241	-2.37454	MRPL17	39S ribosomal protein L17, mitochondrial precursor (L17mt) (MRP-L17) (LYST-interacting protein 2). [Source:Uniprot/SWISSPROT;Acc:Q9NRX2]
Gga.4763.1.S2_at	ENSGALG00000008590	-2.07594	-2.44651	EEF1B2	Elongation factor 1-beta (EF-1-beta). [Source:Uniprot/SWISSPROT;Acc:Q9YGQ1]
Gga.13551.1.S1_at	ENSGALG00000009045	-2.07722		EBNA1BP2
Gga.11441.1.S1_s_at	ENSGALG00000014942	-2.07729	-2.925		similar to TGF beta-inducible nuclear protein 1 (L-name related LNR42)
Gga.19265.1.S1_at	ENSGALG00000028648	-2.07813		CCDC59
Gga.6485.1.S1_at	ENSGALG00000002881	-2.08085	-2.09879	IHPK3	Inositol hexaphosphate kinase 3 (EC 2.7.4.21) (InsP6 kinase 3) (Inositol hexakisphosphate kinase 3). [Source:Uniprot/SWISSPROT;Acc:Q96PC2]
Gga.19253.1.S1_at	ENSGALG00000012888	-2.08184	-2.54189	PHLPP	PH domain and leucine rich repeat protein phosphatase
Gga.1514.1.S1_at		-2.08205	-2.15311
Gga.12029.1.S1_at	ENSGALG00000015002	-2.08327	-2.62356	MRPS27	Mitochondrial 28S ribosomal protein S27 (S27mt) (MRP-S27). [Source:Uniprot/SWISSPROT;Acc:Q92552]
Gga.2411.1.S1_at		-2.08328		EIF1B
Gga.5987.1.S1_at	ENSGALG00000000660	-2.08482		CYB5B
Gga.4526.1.S1_a_at	ENSGALG00000025999	-2.08589	-2.77887	NDUFA4	NADH dehydrogenase (ubiquinone) 1 alpha subcomplex, 4, 9kDa
GgaAffx.6269.1.S1_at	ENSGALG00000009978	-2.08614		C14orf126
GgaAffx.12127.1.S1_s_at	ENSGALG00000028342	-2.0869
GgaAffx.26290.1.S1_s_at	ENSGALG00000004707	-2.08786	-2.14078	CSE1L	Exportin-2 (Exp2) (Importin-alpha re-exporter) (Chromosome segregation 1-like protein) (Cellular apoptosis susceptibility protein). [Source:Uniprot/SWISSPROT;Acc:P55060]
GgaAffx.20709.1.S1_s_at	ENSGALG00000006020	-2.08981	-3.25904	BTBD1	BTB (POZ) domain containing 1
GgaAffx.12860.1.S1_at	ENSGALG00000012784	-2.09016		TXNDC5
GgaAffx.6792.1.S1_s_at	ENSGALG00000010761	-2.09087	-2.73964	MRPL37	39S ribosomal protein L37, mitochondrial precursor (L37mt) (MRP-L37). [Source:Uniprot/SWISSPROT;Acc:Q5ZI69]
Gga.15739.1.S1_at		-2.0932
GgaAffx.3273.3.S1_s_at	ENSGALG00000005229	-2.09333		gga-mir-1610	gga-mir-1610 [Source:miRBase;Acc:MI0007338]
Gga.5752.1.S1_at	ENSGALG00000028994	-2.09386	-2.29857	gga-mir-1778	gga-mir-1778 [Source:miRBase;Acc:MI0007521]
Gga.4764.2.S1_a_at	ENSGALG00000011651	-2.09403		ARL1
Gga.1362.1.S1_at		-2.09438	-2.12826	ZMYND8	zinc finger, MYND-type containing 8
Gga.10730.1.S1_at	ENSGALG00000004311	-2.09465	-2.77305	AGGF1	Angiogenic factor with G patch and FHA domains 1 (Angiogenic factor VG5Q) (Vasculogenesis gene on 5q protein) (hVG5Q). [Source:Uniprot/SWISSPROT;Acc:Q8N302]
GgaAffx.11818.1.S1_s_at	ENSGALG00000010093	-2.09553	-2.07196	BRMS1L	breast cancer metastasis-suppressor 1-like
GgaAffx.12545.1.S1_s_at	ENSGALG00000003072	-2.09706		RPA1
GgaAffx.12872.1.S1_s_at	ENSGALG00000011377	-2.09824		METAP2
Gga.9803.1.S1_at	ENSGALG00000027545	-2.09907		IMPA1
Gga.6236.1.S1_at		-2.10046	-3.89068	SWP70	Switch-associated protein 70 (SWAP-70). [Source:Uniprot/SWISSPROT;Acc:Q5F4B2]
GgaAffx.12323.1.S1_s_at	ENSGALG00000005588	-2.10111	-5.60698	EVI2A	ecotropic viral integration site 2A
Gga.6286.1.S1_at	ENSGALG00000010395	-2.10261	-4.13547	SIAH2	E3 ubiquitin-protein ligase SIAH2 (EC 6.3.2.-) (Seven in absentia homolog 2) (Siah-2) (hSiah2). [Source:Uniprot/SWISSPROT;Acc:O43255]
Gga.9553.2.S1_a_at		-2.10269	-2.15097
GgaAffx.20160.2.A1_at	ENSGALG00000025627	-2.10411	-3.0572
GgaAffx.1984.1.S1_s_at	ENSGALG00000003143	-2.10593	-2.35041	ZC3H7A	Zinc finger CCCH domain-containing protein 7A. [Source:Uniprot/SWISSPROT;Acc:Q8IWR0]
Gga.9727.1.S1_at	ENSGALG00000008146	-2.10649		MORF4L1
Gga.9788.1.S1_s_at		-2.10651	-2.18777		Truncated calcium binding protein. [Source:Uniprot/SPTREMBL;Acc:Q9UN54]
GgaAffx.11442.1.S1_at		-2.10698	-2.7445	NASP	nuclear autoantigenic sperm protein (histone-binding)
Gga.5534.1.S1_at	ENSGALG00000001162	-2.10999		PHB
Gga.4948.1.S1_at	ENSGALG00000027151	-2.11184		FKBP1A
Gga.1735.1.S1_s_at	ENSGALG00000021692	-2.11301		NDUFA11
GgaAffx.9818.2.S1_s_at	ENSGALG00000015405	-2.11307	-2.44983	PREP	prolyl endopeptidase
Gga.7123.1.S1_at		-2.11323	-2.33037
GgaAffx.12849.1.S1_at	ENSGALG00000016320	-2.11559		FBXO9
GgaAffx.7184.1.S1_s_at	ENSGALG00000011301	-2.11573		LRRC40
Gga.17375.1.S1_at		-2.11634
Gga.9283.1.S1_at	ENSGALG00000006841	-2.11744	-2.03085	POLR2L	DNA-directed RNA polymerase II 7.6 kDa polypeptide (EC 2.7.7.6) (RPB10) (RPB7.6) (RPABC5). [Source:Uniprot/SWISSPROT;Acc:P62875]
Gga.17013.1.S1_a_at	ENSGALG00000028409	-2.11748	-2.63597	FAM136A	small nuclear ribonucleoprotein polypeptide G
Gga.9192.1.S1_at		-2.11804		WDR85
Gga.4678.1.S1_s_at	ENSGALG00000010641	-2.11913	-2.07335	SCCPDH	saccharopine dehydrogenase (putative)
Gga.4778.1.S1_a_at	ENSGALG00000014310	-2.11962	-2.25164	NDUFV2	NADH dehydrogenase (ubiquinone) flavoprotein 2, 24kDa
Gga.6355.1.S1_at		-2.11975
Gga.4665.1.S1_s_at	ENSGALG00000003221	-2.12024		WDR61
Gga.2900.1.S1_at		-2.12068	-2.47894
Gga.16139.1.S1_s_at	ENSGALG00000011465	-2.12349	-2.67037	STT3B	STT3, subunit of the oligosaccharyltransferase complex, homolog B (S. cerevisiae)
GgaAffx.12128.1.S1_s_at	ENSGALG00000006457	-2.12469	-2.3126	RBMX	RNA binding motif protein, X-linked
GgaAffx.11836.1.S1_at	ENSGALG00000016073	-2.12525	-2.01773	WDSOF1	WD repeats and SOF1 domain containing
Gga.8376.1.S1_s_at	ENSGALG00000006596	-2.12538	-2.22375	SNRPD3	small nuclear ribonucleoprotein D3 polypeptide 18kDa
GgaAffx.26300.1.S1_at	ENSGALG00000004750	-2.12656		NOL8
GgaAffx.12457.1.S1_s_at	ENSGALG00000004197	-2.127		SUPV3L1
Gga.12455.1.S1_s_at	ENSGALG00000023294	-2.1273	-3.05477	RPLP0	60S acidic ribosomal protein P0 (L10E). [Source:Uniprot/SWISSPROT;Acc:P47826]
Gga.2337.1.S2_s_at	ENSGALG00000009327	-2.12748	-2.86078	SP3	Transcription factor Sp3. [Source:Uniprot/SWISSPROT;Acc:Q90WR8]
GgaAffx.21022.1.S1_s_at	ENSGALG00000002903	-2.12781		FAM44B
Gga.8338.1.S1_at	ENSGALG00000000650	-2.12816	-2.08062	NIP7	60S ribosome subunit biogenesis protein NIP7 homolog (KD93). [Source:Uniprot/SWISSPROT;Acc:Q9Y221]
GgaAffx.26068.1.S1_s_at	ENSGALG00000003947	-2.12819	-2.12635	HNRPH3	heterogeneous nuclear ribonucleoprotein H3 (2H9)
GgaAffx.13158.1.S1_at	ENSGALG00000016107	-2.12828	-2.98727	EBAG9	estrogen receptor binding site associated, antigen, 9
Gga.4495.1.S1_s_at	ENSGALG00000020973	-2.13024		SUMO3
GgaAffx.13202.1.S1_s_at	ENSGALG00000009494	-2.13037	-2.1288	THAP5	THAP domain containing 5
GgaAffx.11480.1.S1_s_at	ENSGALG00000017042	-2.13037		UFM1
Gga.4110.4.S1_x_at	ENSGALG00000021139	-2.13082	-4.04704	IGLL1	Ig lambda chain V-1 region precursor. [Source:Uniprot/SWISSPROT;Acc:P04210]
GgaAffx.26365.1.S1_at	ENSGALG00000004940	-2.1314		C3orf31
Gga.18073.1.S1_s_at	ENSGALG00000002338	-2.13234	-6.71257	ASPM	asp (abnormal spindle) homolog, microcephaly associated (Drosophila)
Gga.17060.1.S1_at	ENSGALG00000002624	-2.13247		BMS1
GgaAffx.7680.1.S1_s_at	ENSGALG00000012109	-2.13261	-2.24661	PCID1	eukaryotic translation initiation factor 3, subunit M
GgaAffx.23736.2.S1_s_at	ENSGALG00000012013	-2.13318		SLC25A17
GgaAffx.12577.1.S1_at	ENSGALG00000010716	-2.13366		AGA
Gga.1946.1.S1_at	ENSGALG00000003631	-2.13394	-2.10084		CDNA FLJ13231 fis, clone OVARC1000145. [Source:Uniprot/SPTREMBL;Acc:Q9H8T9]
GgaAffx.12074.1.S1_at		-2.134	-2.71733	ZBTB1	zinc finger and BTB domain containing 1
Gga.6088.1.S1_s_at	ENSGALG00000000629	-2.13547		NDUFA7
Gga.12316.1.S1_a_at	ENSGALG00000010142	-2.13587	-3.41407	C8orf40	Uncharacterized protein C8orf40. [Source:Uniprot/SWISSPROT;Acc:Q96E16]
Gga.16357.1.S1_s_at	ENSGALG00000004227	-2.13588		FAM20B
Gga.17377.1.S1_at		-2.13649	-4.06686
GgaAffx.12469.1.S1_at		-2.13688		ELOVL6
GgaAffx.12742.1.S1_s_at	ENSGALG00000005507	-2.13697	-2.55575	NONO	non-POU domain containing, octamer-binding
GgaAffx.1215.1.S1_s_at	ENSGALG00000001850	-2.13769		RARS
Gga.2325.2.S1_s_at	ENSGALG00000017111	-2.13841		NUPL1
Gga.4110.4.S1_a_at	ENSGALG00000021139	-2.14014	-5.26472	IGLL1	Ig lambda chain V-1 region precursor. [Source:Uniprot/SWISSPROT;Acc:P04210]
GgaAffx.21092.1.S1_s_at	ENSGALG00000002689	-2.14027	-2.65668	NUP35	Nucleoporin NUP53 (Nuclear pore complex protein Nup53) (Nucleoporin Nup35) (35 kDa nucleoporin) (Mitotic phosphoprotein 44) (MP-44). [Source:Uniprot/SWISSPROT;Acc:Q8NFH5]
Gga.1827.1.S1_s_at		-2.14092	-2.94455
Gga.9076.1.S1_a_at	ENSGALG00000015471	-2.14409	-2.09132	CCNC	Cyclin-C. [Source:Uniprot/SWISSPROT;Acc:P55168]
GgaAffx.26455.1.A1_at	ENSGALG00000005237	-2.14494	-2.56018	FGD3	FYVE, RhoGEF and PH domain-containing protein 3 (Zinc finger FYVE domain-containing protein 5). [Source:Uniprot/SWISSPROT;Acc:Q5JSP0]
GgaAffx.21710.1.S1_s_at	ENSGALG00000009448	-2.14525		IFRD1
Gga.15399.1.S1_s_at	ENSGALG00000011209	-2.1476	-3.24703	EVL	Enah/Vasp-like
Gga.13292.1.S1_at	ENSGALG00000004158	-2.14897	-2.16306	GPT2	Alanine aminotransferase 2 (EC 2.6.1.2) (ALT2) (Glutamic--pyruvic transaminase 2) (GPT 2) (Glutamic--alanine transaminase 2). [Source:Uniprot/SWISSPROT;Acc:Q8TD30]
Gga.1368.1.S2_at		-2.14901	-2.68337	LMNB1	Lamin-B1. [Source:Uniprot/SWISSPROT;Acc:P14731]
Gga.5273.1.S1_at	ENSGALG00000005518	-2.14945	-3.58315	ADRBK2	adrenergic, beta, receptor kinase 2
GgaAffx.23543.1.S1_at	ENSGALG00000011388	-2.14949	-2.56359	RABGGTB	Rab geranylgeranyltransferase, beta subunit
GgaAffx.12392.1.S1_s_at	ENSGALG00000006947	-2.14961	-2.26009	BDH1	D-beta-hydroxybutyrate dehydrogenase, mitochondrial precursor (EC 1.1.1.30) (BDH) (3-hydroxybutyrate dehydrogenase). [Source:Uniprot/SWISSPROT;Acc:Q5ZJZ5]
GgaAffx.25000.1.S1_at	ENSGALG00000016569	-2.14965	-4.29753	FANCB	Fanconi anemia group B protein (Protein FACB) (Fanconi anemia- associated polypeptide of 95 kDa) (FAAP95). [Source:Uniprot/SWISSPROT;Acc:Q8NB91]
Gga.4110.12.S1_a_at	ENSGALG00000021139	-2.15068	-5.46487	IGLL1	Ig lambda chain V-1 region precursor. [Source:Uniprot/SWISSPROT;Acc:P04210]
GgaAffx.11920.1.S1_s_at	ENSGALG00000009913	-2.15081	-2.49021	SMARCA5	SWI/SNF related, matrix associated, actin dependent regulator of chromatin, subfamily a, member 5
Gga.4374.1.S1_a_at	ENSGALG00000012830	-2.1519	-9.05019	IRF4	interferon regulatory factor 4 [Source:RefSeq_peptide;Acc:NP_989630]
Gga.12903.1.S1_at	ENSGALG00000006253	-2.15211		ILKAP
Gga.4718.2.S1_at	ENSGALG00000000533	-2.15216	-2.39586	SFRS3	Splicing factor, arginine/serine-rich 3 (Pre-mRNA-splicing factor SRP20). [Source:Uniprot/SWISSPROT;Acc:P84103]
GgaAffx.12597.1.S1_at	ENSGALG00000010957	-2.1532	-2.67901	USP1	ubiquitin specific peptidase 1
GgaAffx.13195.1.S1_at	ENSGALG00000003228	-2.15384	-2.04911	C6orf130	similar to Expressed sequence AI314976
Gga.16903.1.S1_at	ENSGALG00000025678	-2.15407		FAM122B
Gga.1151.1.S1_at		-2.15506	-2.27499
Gga.9818.1.S1_s_at	ENSGALG00000006921	-2.15588	-2.14848	DRG1	DRG1 (Fragment). [Source:Uniprot/SPTREMBL;Acc:Q5H7M6]
Gga.9705.1.S1_at	ENSGALG00000011941	-2.15834		EIF1B
Gga.3315.2.S1_x_at	ENSGALG00000002605	-2.15918	-3.08032	MRPL17	39S ribosomal protein L17, mitochondrial precursor (L17mt) (MRP-L17) (LYST-interacting protein 2). [Source:Uniprot/SWISSPROT;Acc:Q9NRX2]
GgaAffx.1402.1.S1_s_at	ENSGALG00000002119	-2.16003		C16orf62
Gga.15344.1.S1_at	ENSGALG00000000789	-2.16126
Gga.2607.2.S1_s_at	ENSGALG00000001602	-2.16154	-2.21966	NUTF2	nuclear transport factor 2
GgaAffx.12957.1.S1_s_at	ENSGALG00000007827	-2.16277		NMRAL1
Gga.9470.1.S1_a_at	ENSGALG00000014309	-2.16287	-2.38714	RPLP2	ribosomal protein, large, P2
Gga.14408.1.S1_at	ENSGALG00000006345	-2.16352		TMEM43
Gga.3498.2.S1_a_at	ENSGALG00000002315	-2.16392	-2.08769	PARL	Presenilins-associated rhomboid-like protein, mitochondrial precursor (EC 3.4.21.105) (Mitochondrial intramembrane cleaving protease PARL) [Contains: P-beta (Pbeta)]. [Source:Uniprot/SWISSPROT;Acc:Q9H300]
GgaAffx.7092.1.S1_at	ENSGALG00000011163	-2.1642	-2.25961	GNPAT	Glyceronephosphate O-acyl-transferase (Fragment). [Source:Uniprot/SPTREMBL;Acc:Q6JLA9]
GgaAffx.12466.1.S1_s_at	ENSGALG00000004352	-2.16434	-2.04427	PSMD9	proteasome (prosome, macropain) 26S subunit, non-ATPase, 9
Gga.12961.1.S1_at		-2.16505		PDCD1
Gga.4092.1.S1_at	ENSGALG00000010543	-2.16517	-2.28486	EPS15	epidermal growth factor receptor pathway substrate 15
Gga.12072.2.S1_a_at	ENSGALG00000006005	-2.16524		MED31
GgaAffx.22585.1.S1_s_at	ENSGALG00000008431	-2.1654		SMARCA1
GgaAffx.23029.1.S1_at		-2.16611	-3.11173
Gga.16526.1.S1_at	ENSGALG00000026653	-2.16642		ARL9
Gga.9350.1.S1_s_at	ENSGALG00000014801	-2.16691	-2.81804	KNTC2	Kinetochore protein Hec1 (Kinetochore-associated protein 2). [Source:Uniprot/SWISSPROT;Acc:Q76I89]
Gga.12501.1.S1_at	ENSGALG00000013423	-2.16804	-2.54747	DSN1	Dsn1 protein. [Source:Uniprot/SPTREMBL;Acc:Q1T768]
Gga.9321.1.S1_at	ENSGALG00000000366	-2.1683	-2.98181	RPS6KA1	Ribosomal protein S6 kinase 2 alpha (EC 2.7.11.1) (Ribosomal protein S6 kinase II alpha) (S6KII-alpha) (P90-RSK) (MAP kinase-activated protein kinase 1) (MAPK-activated protein kinase 1) (MAPKAP kinase 1) (MAPKAPK-1). [Source:Uniprot/SWISSPROT;Acc:P18652]
Gga.9948.1.S1_at		-2.16851	-2.68664	STT3B	STT3, subunit of the oligosaccharyltransferase complex, homolog B (S. cerevisiae)
Gga.202.1.S1_at	ENSGALG00000016546	-2.16875		RBBP7
GgaAffx.7901.1.S1_at	ENSGALG00000012452	-2.16941	-2.15243	C14orf106	Uncharacterized potential DNA-binding protein C14orf106 (P243). [Source:Uniprot/SWISSPROT;Acc:Q6P0N0]
Gga.1299.1.S1_at		-2.1709	-5.84337	BACH2
GgaAffx.12146.1.S1_at	ENSGALG00000007170	-2.17123	-2.43643	SNRPA1	small nuclear ribonucleoprotein polypeptide A'
Gga.9645.1.S1_a_at	ENSGALG00000005571	-2.17148	-2.24365	HCCS	holocytochrome c synthase (cytochrome c heme-lyase)
GgaAffx.11497.1.S1_at	ENSGALG00000004809	-2.17212	-2.29272	PPIF	peptidylprolyl isomerase F (cyclophilin F)
Gga.7044.3.S1_s_at	ENSGALG00000014857	-2.17234		SEPP1
Gga.3283.1.S1_s_at	ENSGALG00000002703	-2.17309	-2.00476	TFAM	transcription factor A, mitochondrial [Source:RefSeq_peptide;Acc:NP_989431]
GgaAffx.2556.3.S1_at	ENSGALG00000004119	-2.17311	-2.43885
Gga.13037.1.S1_at	ENSGALG00000007084	-2.17329	-2.40778	DUSP12	Dual specificity protein phosphatase 12 (EC 3.1.3.48) (EC 3.1.3.16) (Dual specificity tyrosine phosphatase YVH1). [Source:Uniprot/SWISSPROT;Acc:Q9UNI6]
Gga.4633.1.S1_at	ENSGALG00000003755	-2.17342		VDAC3
Gga.8068.1.S1_at	ENSGALG00000006307	-2.17352		NSMCE1
GgaAffx.26700.1.S1_s_at	ENSGALG00000006014	-2.17404	-2.36918	PRKCB1	Protein kinase C beta 1 (Fragment). [Source:Uniprot/SPTREMBL;Acc:Q6EE28]
Gga.4618.1.S1_at	ENSGALG00000003039	-2.17428	-2.19281	SRM	Spermidine synthase (EC 2.5.1.16) (Putrescine aminopropyltransferase) (SPDSY). [Source:Uniprot/SWISSPROT;Acc:P19623]
Gga.5958.1.S1_at	ENSGALG00000005699	-2.17442		NLK
GgaAffx.9504.1.S1_at	ENSGALG00000014960	-2.17649	-3.36142	C5orf37	CDNA FLJ35779 fis, clone TESTI2005380. [Source:Uniprot/SPTREMBL;Acc:Q8NA72]
Gga.4065.1.S1_at		-2.17827	-3.51971
GgaAffx.12917.1.S1_s_at	ENSGALG00000001691	-2.18074		CPSF3L
Gga.18555.1.S1_s_at	ENSGALG00000002080	-2.18273	-2.13269	DOCK2	Dedicator of cytokinesis protein 2. [Source:Uniprot/SWISSPROT;Acc:Q92608]
GgaAffx.21899.2.S1_at	ENSGALG00000006296	-2.18273	-2.83496	SON	SON protein (SON3) (Negative regulatory element-binding protein) (NRE- binding protein) (DBP-5) (Bax antagonist selected in saccharomyces 1) (BASS1). [Source:Uniprot/SWISSPROT;Acc:P18583]
Gga.3315.2.S1_a_at	ENSGALG00000002605	-2.1834	-3.22691	MRPL17	mitochondrial ribosomal protein L17
Gga.4110.10.S1_x_at	ENSGALG00000021139	-2.18418	-4.32878	IGLL1	Ig lambda chain V-1 region precursor. [Source:Uniprot/SWISSPROT;Acc:P04210]
Gga.4741.1.S1_s_at	ENSGALG00000004302	-2.18524		NDUFA10
Gga.5186.1.S1_at	ENSGALG00000003991	-2.18607		MRTO4
Gga.13579.1.S1_at	ENSGALG00000015459	-2.18662		ZIK1
Gga.2785.1.S1_s_at	ENSGALG00000014948	-2.19039	-3.22134	HMGCR	3-hydroxy-3-methylglutaryl-CoA reductase [Source:RefSeq_peptide;Acc:NP_989816]
GgaAffx.8990.1.S1_at		-2.19116	-2.21518	GPIAP1	Cytoplasmic activation-proliferation-associated protein 1. [Source:Uniprot/SPTREMBL;Acc:Q5XNV3]
Gga.1029.2.S1_a_at	ENSGALG00000003522	-2.19136	-2.25369	RBBP4	Histone-binding protein RBBP4 (Retinoblastoma-binding protein 4) (RBBP-4) (Retinoblastoma-binding protein p48) (Chromatin assembly factor 1 subunit C) (CAF-1 subunit C) (Chromatin assembly factor I p48 subunit) (CAF-I 48 kDa subunit) (CAF-I p48) (chCAF-1
GgaAffx.3496.1.S1_at	ENSGALG00000005575	-2.19265	-3.06128	AKAP1	A kinase anchor protein 1, mitochondrial precursor (Protein kinase A- anchoring protein 1) (PRKA1) (A-kinase anchor protein 149 kDa) (AKAP 149) (Dual specificity A-kinase-anchoring protein 1) (D-AKAP-1) (Spermatid A-kinase anchor protein 84) (S-AKAP84). [
Gga.12039.1.S1_a_at	ENSGALG00000016635	-2.1932	-2.3628	MXRA5	matrix-remodelling associated 5
GgaAffx.11797.1.S1_at	ENSGALG00000003882	-2.19326		SMARCE1
GgaAffx.9364.1.S1_at	ENSGALG00000026028	-2.19366		SFRS12IP1
GgaAffx.25291.1.S1_at	ENSGALG00000014142	-2.19392		VAPA
Gga.1485.1.S1_at	ENSGALG00000015802	-2.19512	-2.14715	N6AMT1	HemK methyltransferase family member 2 (EC 2.1.1.-) (M.HsaHemK2P). [Source:Uniprot/SWISSPROT;Acc:Q9Y5N5]
Gga.4525.1.S1_s_at	ENSGALG00000000542	-2.19569	-2.01409	ZNF593	zinc finger protein 593
Gga.6073.1.S1_at	ENSGALG00000002771	-2.1968		CRIP1
GgaAffx.23188.1.S1_at		-2.19696	-2.19551	NPM3
Gga.13351.1.S1_at	ENSGALG00000027258	-2.19697	-3.28196	CDC42SE2	CDC42 small effector 2 [Source:RefSeq_peptide;Acc:NP_064625]
Gga.4537.1.S1_at	ENSGALG00000006899	-2.19723	-2.38958	ATP5L	ATP synthase subunit g, mitochondrial (EC 3.6.3.14) (ATPase subunit g). [Source:Uniprot/SWISSPROT;Acc:O75964]
Gga.4665.3.S1_s_at	ENSGALG00000003221	-2.19753	-2.16777	WDR61	WD repeat protein 61. [Source:Uniprot/SWISSPROT;Acc:Q5ZJH5]
Gga.18952.1.S1_at		-2.19849		CCDC6
Gga.5209.1.S1_a_at	ENSGALG00000009228	-2.2008	-3.91517	PARP1	Poly [ADP-ribose] polymerase 1 (EC 2.4.2.30) (PARP-1) (ADPRT) (NAD(+) ADP-ribosyltransferase 1) (Poly[ADP-ribose] synthetase 1). [Source:Uniprot/SWISSPROT;Acc:P26446]
GgaAffx.5852.1.S1_at	ENSGALG00000009288	-2.20222		RNPS1
Gga.4847.3.S1_a_at	ENSGALG00000002197	-2.20281	-3.22142	NPM1	Nucleophosmin (NPM) (Nucleolar phosphoprotein B23) (Numatrin) (Nucleolar protein NO38). [Source:Uniprot/SWISSPROT;Acc:P16039]
Gga.16381.1.S1_at	ENSGALG00000010340	-2.20425	-2.56563	TTLL5	tubulin tyrosine ligase-like family, member 5
GgaAffx.26048.1.S1_at	ENSGALG00000003893	-2.20559		XPR1
GgaAffx.11457.1.S1_at	ENSGALG00000001580	-2.20678	-2.37449	ANP32B	acidic (leucine-rich) nuclear phosphoprotein 32 family, member B
Gga.17102.1.S1_s_at	ENSGALG00000015744	-2.20736		TPD52
Gga.5971.1.S1_at	ENSGALG00000015773	-2.20964		PTCD3
GgaAffx.25249.1.S1_at	ENSGALG00000017363	-2.21003	-3.5932	C16orf87	similar to RIKEN cDNA 4921524J17 (LOC388272), mRNA [Source:RefSeq_dna;Acc:NM_001001436]
GgaAffx.25254.1.S1_at	ENSGALG00000017396	-2.21165		TXNL4A
Gga.12001.1.S1_at	ENSGALG00000020488	-2.21322		C11orf24
Gga.9194.1.S1_at	ENSGALG00000010553	-2.21417	-2.23249	SCYE1	Multisynthetase complex auxiliary component p43 [Contains: Endothelial monocyte-activating polypeptide 2 (EMAP-II) (Small inducible cytokine subfamily E member 1)]. [Source:Uniprot/SWISSPROT;Acc:Q12904]
GgaAffx.24362.1.S1_s_at	ENSGALG00000014121	-2.21514	-2.04604	COX5A	Cytochrome c oxidase subunit 5A, mitochondrial precursor (EC 1.9.3.1) (Cytochrome c oxidase polypeptide Va). [Source:Uniprot/SWISSPROT;Acc:P20674]
Gga.12321.1.S1_at	ENSGALG00000017022	-2.21561		ALG11
Gga.2498.1.S1_at		-2.21643	-2.17343	SFRS2IP
Gga.5031.1.S1_s_at	ENSGALG00000012192	-2.21837	-2.25357	NT5C3	Cytosolic 5'-nucleotidase III (EC 3.1.3.5) (cN-III) (Pyrimidine 5'- nucleotidase 1) (P5'N-1) (P5N-1) (PN-I). [Source:Uniprot/SWISSPROT;Acc:Q5ZID6]
Gga.5193.1.S1_at	ENSGALG00000010140	-2.22024	-2.09877	EIF2B3	eukaryotic translation initiation factor 2B, subunit 3 gamma, 58kDa
Gga.5965.2.S1_a_at	ENSGALG00000008302	-2.22036		CIB1
GgaAffx.20642.1.S1_s_at	ENSGALG00000007965	-2.22062	-2.59617	HN1	hematological and neurological expressed 1
Gga.2001.1.S1_at	ENSGALG00000016501	-2.22079		PM14
Gga.16604.1.S1_at		-2.22102	-2.97104	ARIH1	ariadne homolog, ubiquitin-conjugating enzyme E2 binding protein, 1 (Drosophila)
Gga.7537.1.S1_at	ENSGALG00000003878	-2.22176		PIN4
GgaAffx.13138.1.S1_at	ENSGALG00000016852	-2.22394	-3.19431	TNFSF13B	tumor necrosis factor (ligand) superfamily, member 13b; B-cell-activating factor BAFF [Source:RefSeq_peptide;Acc:NP_989658]
Gga.4782.2.S1_at	ENSGALG00000014381	-2.22439	-2.10213	HNRPAB	single stranded D box binding factor [Source:RefSeq_peptide;Acc:NP_990659]
GgaAffx.11758.1.S1_s_at	ENSGALG00000014122	-2.22524	-2.09853	CYB5R3	similar to cytochrome b-5 reductase
Gga.17312.1.S1_at		-2.22584	-2.30526	ZNF292	Zinc finger protein 292. [Source:Uniprot/SWISSPROT;Acc:O60281]
Gga.11706.1.S1_at	ENSGALG00000004647	-2.22604		CCDC32
Gga.6735.1.S1_s_at	ENSGALG00000013597	-2.22744	-2.45534	AAAS	Aladin (Adracalin). [Source:Uniprot/SWISSPROT;Acc:Q9NRG9]
GgaAffx.988.1.S1_s_at	ENSGALG00000001513	-2.22767	-2.95808	CEP110	centrosomal protein 110kDa
Gga.11578.1.S1_s_at	ENSGALG00000008169	-2.22822	-2.0412	GDI2	Rab-GDP dissociation inhibitor [Source:RefSeq_peptide;Acc:NP_990335]
GgaAffx.7704.1.S1_at	ENSGALG00000012149	-2.22829	-2.0931	HERPUD2	HERPUD family member 2 [Source:RefSeq_peptide;Acc:NP_071768]
GgaAffx.21301.2.S1_s_at		-2.22836	-3.3723	LEMD2	LEM domain containing 2 [Source:RefSeq_peptide;Acc:NP_851853]
Gga.8094.1.S1_a_at	ENSGALG00000011738	-2.22861	-2.5263	ARHGDIB	Rho GDP-dissociation inhibitor 2 (Rho GDI 2) (Rho-GDI beta) (Ly-GDI). [Source:Uniprot/SWISSPROT;Acc:P52566]
GgaAffx.20442.1.S1_s_at	ENSGALG00000015155	-2.23263	-2.0388	C9orf41	similar to chromosome 9 open reading frame 41
GgaAffx.22807.1.S1_s_at	ENSGALG00000009111	-2.23315		CEP27
GgaAffx.12748.1.S1_s_at		-2.23375	-2.53089	ZBTB2	zinc finger and BTB domain containing 2
Gga.4446.1.S3_at		-2.23445		GIT2
Gga.5625.1.S1_s_at		-2.23615
Gga.12304.1.S1_at	ENSGALG00000013709	-2.23671		C18orf55
GgaAffx.7229.3.S1_s_at	ENSGALG00000011377	-2.23683	-2.03913	METAP2	methionyl aminopeptidase 2
Gga.2877.1.S1_at		-2.23812	-3.05846	DNAJC18	DnaJ homolog subfamily C member 18. [Source:Uniprot/SWISSPROT;Acc:Q9H819]
Gga.13432.1.S1_s_at	ENSGALG00000012246	-2.23925	-2.19403	R3HDM1	R3H domain containing 1
GgaAffx.21135.1.S1_s_at	ENSGALG00000005237	-2.23957	-2.89055	FGD3	FYVE, RhoGEF and PH domain-containing protein 3 (Zinc finger FYVE domain-containing protein 5). [Source:Uniprot/SWISSPROT;Acc:Q5JSP0]
Gga.12684.1.S1_s_at	ENSGALG00000003887	-2.24122		EXOSC2
Gga.4474.1.S1_s_at	ENSGALG00000016119	-2.24221	-2.87391	RAD21	RAD21 homolog (S. pombe)
GgaAffx.10484.1.S1_at	ENSGALG00000016373	-2.24333	-2.8704	ATAD2	ATPase family AAA domain-containing protein 2. [Source:Uniprot/SWISSPROT;Acc:Q6PL18]
Gga.1090.1.S1_s_at	ENSGALG00000009312	-2.24551	-3.29363	RPL22L1	Ribosomal protein L22-like 1. [Source:Uniprot/SWISSPROT;Acc:Q6P5R6]
Gga.4761.3.S1_a_at	ENSGALG00000027618	-2.24579	-3.20585
GgaAffx.22285.1.S1_s_at	ENSGALG00000007572	-2.24665	-2.7476	MMS19L	MMS19-like protein (hMMS19) (MET18 homolog). [Source:Uniprot/SWISSPROT;Acc:Q96T76]
GgaAffx.12275.1.S1_at		-2.24693	-3.31024	MCM6	minichromosome maintenance complex component 6
Gga.8823.1.S1_s_at	ENSGALG00000011488	-2.24734	-2.50588	CMTM7	CKLF-like MARVEL transmembrane domain containing 7
Gga.4759.1.S1_at	ENSGALG00000003400	-2.24743	-2.63374	STAG3L3	Multisynthetase complex auxiliary component p38 (Protein JTV-1). [Source:Uniprot/SWISSPROT;Acc:Q13155]
Gga.7003.1.S1_at		-2.24938	-2.19661
GgaAffx.20326.1.S1_s_at	ENSGALG00000025759	-2.2505	-3.46155
Gga.11667.1.S1_at		-2.25061
Gga.7011.1.S1_a_at		-2.25113		PKIG
GgaAffx.2421.1.S1_s_at	ENSGALG00000003876	-2.25181	-8.7447	TIMD4	T-cell immunoglobulin and mucin domain containing 4
Gga.11488.1.S1_s_at		-2.25358		SERHL2
Gga.4891.1.S1_s_at	ENSGALG00000011036	-2.25566	-2.33628	HNRPA2B1	heterogeneous nuclear ribonucleoprotein A2/B1
Gga.9199.1.S1_at	ENSGALG00000005823	-2.25825	-2.80457	HDLBP	Vigilin. [Source:Uniprot/SWISSPROT;Acc:P81021]
Gga.11393.1.S1_at	ENSGALG00000007792	-2.25871	-2.23284	PFDN4	Prefoldin subunit 4 (Protein C-1). [Source:Uniprot/SWISSPROT;Acc:Q9NQP4]
Gga.6031.1.S1_s_at	ENSGALG00000017362	-2.26019	-4.04976	RCJMB04_10h2	hepatitis A virus cellular receptor 1
GgaAffx.13151.1.S1_at	ENSGALG00000008078	-2.26057	-2.36266	FUT8	fucosyltransferase 8 (alpha (1,6) fucosyltransferase)
Gga.11107.1.S1_at	ENSGALG00000009501	-2.26122	-2.01241	C4orf43	CDNA FLJ11184 fis, clone PLACE1007507. [Source:Uniprot/SPTREMBL;Acc:Q9NUR7]
Gga.1101.1.S1_a_at		-2.26135	-2.25628	LSM3	U6 snRNA-associated Sm-like protein LSm3. [Source:Uniprot/SWISSPROT;Acc:P62310]
Gga.13466.1.S1_at	ENSGALG00000003947	-2.2617	-2.02651	HNRPH3	heterogeneous nuclear ribonucleoprotein H3 (2H9)
Gga.2761.1.S1_at		-2.26208	-2.17965	CDC2L6
GgaAffx.12888.1.S1_s_at	ENSGALG00000001473	-2.26309	-2.13154	MIB2	Ubiquitin ligase protein MIB2 (EC 6.3.2.-) (Mind bomb homolog 2). [Source:Uniprot/SWISSPROT;Acc:Q5ZIJ9]
GgaAffx.6414.1.S1_at	ENSGALG00000010197	-2.26483		COQ6
Gga.5407.1.S1_at	ENSGALG00000005976	-2.26485		TCEA2
GgaAffx.1650.1.S1_s_at	ENSGALG00000002460	-2.26508	-3.24127	WDR75	WD repeat domain 75
Gga.12294.1.S1_a_at	ENSGALG00000005239	-2.2652	-2.08026	CYBASC3	cytochrome b, ascorbate dependent 3 [Source:RefSeq_peptide;Acc:NP_705839]
[truncated: 1,660 more rows]

## Sheet: Spleen
The host response to infection with IBDV in the spleen
ID	Ensembl ID	Day2_fold_change	Day3_fold_change	Day4_fold_change	Gene Symbol	Description
Gga.4058.1.S1_at		3.66797	6.55288	4.20945	MARCKS	myristoylated alanine-rich C kinase substrate (MARCKS)
Gga.19558.1.S1_s_at	ENSGALG00000016687	3.62013	2.02255		P2RY8	P2Y purinoceptor 8 (P2Y8). [Source:Uniprot/SWISSPROT;Acc:Q5ZI82]
Gga.2929.1.S1_at		3.49293			IgH	IgG H-chain (HC36) D-J-C
GgaAffx.3989.1.S1_at	ENSGALG00000006425	3.40742	3.66556	3.27713	SLC6A6	solute carrier family 6 (neurotransmitter transporter, taurine), member 6
GgaAffx.13091.2.S1_s_at	ENSGALG00000017185	3.40523	5.32031	4.102	TMEM123	similar to pro-oncosis receptor inducing membrane injury gene; keratinocytes associated transmembrane protein 3
GgaAffx.13005.1.S1_at	ENSGALG00000016687	3.34683			P2RY8	P2Y purinoceptor 8 (P2Y8). [Source:Uniprot/SWISSPROT;Acc:Q5ZI82]
Gga.4888.1.S1_s_at	ENSGALG00000016271	3.31556			PTP4A1	protein tyrosine phosphatase type IVA, member 1
Gga.4110.7.S1_s_at		3.27034			IgH	IgG H-chain (HC36) D-J-C
Gga.16371.1.S1_s_at	ENSGALG00000001005	3.19699	2.01881	2.56132	STT3A	STT3, subunit of the oligosaccharyltransferase complex, homolog A (S. cerevisiae)
GgaAffx.3632.1.S1_at	ENSGALG00000005809	3.17742			NEDD5	Septin-2 (Protein NEDD5). [Source:Uniprot/SWISSPROT;Acc:Q15019]
GgaAffx.9243.3.S1_s_at	ENSGALG00000006026	2.93842			CNOT6	CCR4-NOT transcription complex subunit 6 (EC 3.1.-.-) (Cytoplasmic deadenylase) (Carbon catabolite repressor protein 4 homolog) (CCR4 carbon catabolite repression 4-like). [Source:Uniprot/SWISSPROT;Acc:Q9ULM6]
GgaAffx.7853.1.S1_s_at		2.90711	2.56743		B-LA	MHC class II antigen alpha /// MHC class II alpha chain
Gga.9893.1.S1_at		2.90362			MPZL1	Myelin protein zero-like 1
GgaAffx.4087.1.S1_at	ENSGALG00000006564	2.86633	3.9677	4.13916	DNAJB11	DnaJ homolog subfamily B member 11 precursor (ER-associated dnaJ protein 3) (ErJ3) (ER-associated Hsp40 co-chaperone) (hDj9) (PWP1- interacting protein 4). [Source:Uniprot/SWISSPROT;Acc:Q9UBS4]
GgaAffx.12601.1.S1_s_at	ENSGALG00000013464	2.83453			ANP32E	acidic (leucine-rich) nuclear phosphoprotein 32 family, member E
Gga.6034.2.S1_a_at	ENSGALG00000001118	2.82105	2.05619		NEK6	NIMA (never in mitosis gene a)-related kinase 6
Gga.2691.1.S1_at	ENSGALG00000001318	2.78495			CSK	Protein kinase (Fragment). [Source:Uniprot/SPTREMBL;Acc:Q90956]
GgaAffx.9403.1.S1_s_at	ENSGALG00000014805	2.76148	2.51535	2.32582	NAT13	N-acetyltransferase 13
Gga.2995.2.S1_s_at	ENSGALG00000000890	2.62469			SRPK1	Serine/threonine-protein kinase SRPK1 (EC 2.7.11.1) (Serine/arginine- rich protein-specific kinase 1) (SR-protein-specific kinase 1) (SFRS protein kinase 1). [Source:Uniprot/SWISSPROT;Acc:Q96SB4]
Gga.6009.1.S1_s_at	ENSGALG00000008437	2.6193	4.0872	2.54977	NET1	neuroepithelial cell transforming gene 1
Gga.3125.1.S1_at	ENSGALG00000016403	2.61477			ID2	inhibitor of DNA binding 2, dominant negative helix-loop-helix protein
Gga.445.2.S1_a_at		2.60978	2.23305	2.14695		similar to T cell receptor alpha
Gga.2942.3.S1_s_at	ENSGALG00000008572	2.60574			LAMP2	Lysosome-associated membrane glycoprotein 2 precursor (LAMP-2). [Source:Uniprot/SWISSPROT;Acc:Q90617]
Gga.804.1.S1_at	ENSGALG00000006038	2.60171			TGFBR3	transforming growth factor, beta receptor III (betaglycan, 300kDa) [Source:RefSeq_peptide;Acc:NP_989670]
Gga.4593.3.A1_a_at	ENSGALG00000003912	2.56397			CAP1	Adenylyl cyclase-associated protein 1 (CAP 1). [Source:Uniprot/SWISSPROT;Acc:Q01518]
GgaAffx.5668.1.S1_at	ENSGALG00000008983	2.54253			GNB4	Guanine nucleotide-binding protein subunit beta 4 (Transducin beta chain 4). [Source:Uniprot/SWISSPROT;Acc:Q9HAV0]
Gga.4715.2.S1_a_at	ENSGALG00000000489	2.53654			NACA	Nascent polypeptide-associated complex subunit alpha (NAC-alpha) (Alpha-NAC) (Hom s 2.02). [Source:Uniprot/SWISSPROT;Acc:Q13765]
Gga.226.2.S1_a_at	ENSGALG00000012802	2.5342	3.67385	2.72621	F13A1	Transglutaminase (Fragment). [Source:Uniprot/SPTREMBL;Acc:Q90714]
GgaAffx.7664.1.S1_at	ENSGALG00000012080	2.51928
GgaAffx.4490.1.S1_s_at	ENSGALG00000007169	2.51815	2.38232		EPC1	Enhancer of polycomb homolog 1. [Source:Uniprot/SWISSPROT;Acc:Q9H2F5]
GgaAffx.24282.1.S1_at	ENSGALG00000027886	2.51632			SRD5A2	steroid 5 alpha-reductase 2-like [Source:RefSeq_peptide;Acc:NP_078868]
GgaAffx.26236.1.S1_at	ENSGALG00000000523	2.51138			STK38	serine/threonine kinase 38
Gga.17326.1.S1_s_at	ENSGALG00000002433	2.50977	-2.35538	-2.19665	SLC40A1	solute carrier family 40 (iron-regulated transporter), member 1
Gga.576.1.S1_at		2.47558			ICOSLG	CD80-like protein precursor [Source:RefSeq_peptide;Acc:NP_990415]
GgaAffx.25416.2.S1_s_at	ENSGALG00000002172	2.4527	2.087		FAM168B	p20 (LOC130074), mRNA [Source:RefSeq_dna;Acc:NM_001009993]
Gga.6371.2.S1_a_at	ENSGALG00000026858	2.44771			BTG2	BTG2 protein (NGF-inducible anti-proliferative protein PC3). [Source:Uniprot/SWISSPROT;Acc:P78543]
GgaAffx.21672.1.S1_at		2.4467	2.85135	2.35072
Gga.4037.2.A1_s_at		2.43757	2.59816		B-LA	MHC class II antigen alpha
Gga.4954.2.S1_a_at	ENSGALG00000001143	2.42648			ETS1	Transforming protein p54/c-ets-1. [Source:Uniprot/SWISSPROT;Acc:P13474]
GgaAffx.20100.1.S1_at	ENSGALG00000007077	2.42067	2.40498	2.07329	CPT1A	Carnitine palmitoyltransferase I (EC 2.3.1.21). [Source:Uniprot/SPTREMBL;Acc:Q6B842]
Gga.4895.1.S2_at	ENSGALG00000008667	2.405	2.23521		DSTN	Destrin (Actin-depolymerizing factor) (ADF). [Source:Uniprot/SWISSPROT;Acc:P18359]
Gga.7985.1.S1_at	ENSGALG00000027905	2.38293	2.10759		CSRNP1	Uncharacterized protein [Source:UniProtKB/TrEMBL;Acc:E1C673]
Gga.4330.1.S1_at		2.37749		3.98941		Mu immunoglobulin heavy chain C region
GgaAffx.25485.2.S1_s_at	ENSGALG00000002433	2.37734	-2.11428	-2.20871	SLC40A1	solute carrier family 40 (iron-regulated transporter), member 1
Gga.4964.20.S1_x_at		2.37068			TRGV7	TRGV7 protein. [Source:Uniprot/SPTREMBL;Acc:Q6PIW0]
Gga.3035.1.S1_at	ENSGALG00000010005	2.35597			EPAS1	endothelial PAS domain protein 1 [Source:RefSeq_peptide;Acc:NP_990138]
Gga.392.1.S1_at	ENSGALG00000008756	2.35092	2.68075		PLEK	pleckstrin [Source:RefSeq_peptide;Acc:NP_990194]
GgaAffx.20724.1.S1_at	ENSGALG00000010368	2.34309			VASH1	vasohibin 1 [Source:HGNC Symbol;Acc:19964]
GgaAffx.5073.2.S1_s_at	ENSGALG00000008081	2.3237			PIK3CG	Phosphatidylinositol-4,5-bisphosphate 3-kinase catalytic subunit gamma isoform (EC 2.7.1.153) (PI3-kinase p110 subunit gamma) (PtdIns-3- kinase subunit p110) (PI3K) (PI3Kgamma) (p120-PI3K). [Source:Uniprot/SWISSPROT;Acc:P48736]
Gga.4964.54.S1_x_at		2.3217			TRGV7	TRGV7 protein. [Source:Uniprot/SPTREMBL;Acc:Q6PIW0]
Gga.9926.1.S1_at	ENSGALG00000001607	2.31838			C17orf62
GgaAffx.12066.1.S1_s_at	ENSGALG00000004086	2.31801	2.06921	2.00539	CHMP1B	Charged multivesicular body protein 1b (Chromatin-modifying protein 1b) (CHMP1b). [Source:Uniprot/SWISSPROT;Acc:Q5ZKX1]
GgaAffx.11650.1.S1_s_at	ENSGALG00000016831	2.31296			PCID2	PCI domain containing 2
Gga.1094.1.S1_at	ENSGALG00000006613	2.3073		4.11361	CTSD	Cathepsin D precursor (EC 3.4.23.5) [Contains: Cathepsin D light chain; Cathepsin D heavy chain]. [Source:Uniprot/SWISSPROT;Acc:Q05744]
GgaAffx.3713.1.S1_s_at	ENSGALG00000005966	2.29823		2.1402	SEC61A1	Protein transport protein Sec61 subunit alpha isoform 1 (Sec61 alpha- 1). [Source:Uniprot/SWISSPROT;Acc:P61619]
Gga.698.1.S1_at	ENSGALG00000005079	2.29684			VCL	Vinculin (Metavinculin). [Source:Uniprot/SWISSPROT;Acc:P12003]
Gga.5164.1.S1_at	ENSGALG00000006511	2.28997	8.93212	3.83509	BCL2A1	protein A1 [Source:RefSeq_peptide;Acc:NP_990197]
GgaAffx.2921.1.S1_s_at	ENSGALG00000004709	2.28991	2.04419		MSN
Gga.11133.1.S1_s_at	ENSGALG00000005700	2.28561			C20orf11	similar to BWK-1
Gga.2163.1.S1_at	ENSGALG00000001501	2.27162			MAPK1	mitogen-activated protein kinase 1 [Source:RefSeq_peptide;Acc:NP_989481]
GgaAffx.11975.1.S1_s_at	ENSGALG00000004769	2.26866			PSAP	Proactivator polypeptide precursor [Contains: Saposin A; Saposin B; Saposin C; Saposin D]. [Source:Uniprot/SWISSPROT;Acc:O13035]
GgaAffx.11785.1.S1_at	ENSGALG00000006378	2.26396	5.35791	5.53751	LIPA	lipase A, lysosomal acid, cholesterol esterase
Gga.17508.1.S2_at	ENSGALG00000014970	2.25229			FSTL1	Flik protein [Source:RefSeq_peptide;Acc:NP_989969]
GgaAffx.13221.1.S1_s_at	ENSGALG00000026497	2.24796			MTPN	Myotrophin (Protein V-1) (Granule cell differentiation protein). [Source:Uniprot/SWISSPROT;Acc:Q91955]
GgaAffx.23003.1.S1_at	ENSGALG00000009650	2.21654			PALLD	palladin, cytoskeletal associated protein
GgaAffx.5379.2.S1_s_at	ENSGALG00000008526	2.21104			BRD1	Bromodomain-containing protein 1 (BR140-like protein). [Source:Uniprot/SWISSPROT;Acc:O95696]
GgaAffx.5512.1.S1_at	ENSGALG00000008759	2.21061	2.3273		LAMP3	lysosomal-associated membrane protein 3
GgaAffx.11846.1.S1_s_at	ENSGALG00000011031	2.2082			JAK1	tyrosine kinase JAK1 [Source:RefSeq_peptide;Acc:NP_990201]
GgaAffx.11975.1.S1_at		2.19558
GgaAffx.22685.1.S1_at	ENSGALG00000008778	2.1931			SPRED2	Sprouty-related, EVH1 domain-containing protein 2 (Spred-2). [Source:Uniprot/SWISSPROT;Acc:Q7Z698]
GgaAffx.6712.2.S1_s_at	ENSGALG00000010612	2.19192			PRKD3	Serine/threonine-protein kinase D3 (EC 2.7.11.13) (Protein kinase C nu type) (nPKC-nu) (Protein kinase EPK2). [Source:Uniprot/SWISSPROT;Acc:O94806]
Gga.17590.1.S1_s_at	ENSGALG00000004730	2.18064	2.42699		CLIC2	chloride intracellular channel 2
Gga.14395.1.S1_s_at	ENSGALG00000001359	2.17741			NADK	NAD kinase
Gga.6848.2.S1_at	ENSGALG00000010224	2.17321			GLIPR1	GLI pathogenesis-related 1 (glioma)
Gga.4964.22.S1_x_at	ENSGALG00000019602	2.17214			TRGV7	TRGV7 protein. [Source:Uniprot/SPTREMBL;Acc:Q6PIW0]
GgaAffx.21502.1.S1_at		2.17194	3.59061	2.20762	B3GNT5	UDP-GlcNAc:betaGal beta-1,3-N-acetylglucosaminyltransferase 5 [Source:RefSeq_peptide;Acc:NP_114436]
GgaAffx.6712.1.S1_at	ENSGALG00000010612	2.16467			PRKD3	Serine/threonine-protein kinase D3 (EC 2.7.11.13) (Protein kinase C nu type) (nPKC-nu) (Protein kinase EPK2). [Source:Uniprot/SWISSPROT;Acc:O94806]
Gga.9347.3.S1_a_at	ENSGALG00000001250	2.15781			APLP2
GgaAffx.23882.1.S1_at	ENSGALG00000012380	2.15653			SPOPL	CDNA FLJ11857 fis, clone HEMBA1006807, moderately similar to Homo sapiens SPOP. [Source:Uniprot/SPTREMBL;Acc:Q9HAB2]
Gga.4964.17.S1_x_at	ENSGALG00000019602	2.14887			TRGV7	TRGV7 protein. [Source:Uniprot/SPTREMBL;Acc:Q6PIW0]
GgaAffx.9341.1.S1_at	ENSGALG00000014718	2.14492			MAP3K1	Mitogen-activated protein kinase kinase kinase 1 (EC 2.7.11.25) (MAPK/ERK kinase kinase 1) (MEK kinase 1) (MEKK 1) (Fragment). [Source:Uniprot/SWISSPROT;Acc:Q13233]
Gga.1193.1.S1_at	ENSGALG00000002192	2.14092			PTPRC	protein tyrosine phosphatase, receptor type, C [Source:RefSeq_peptide;Acc:NP_989748]
Gga.4964.4.S1_x_at	ENSGALG00000019602	2.1382			TRGV7	TRGV7 protein. [Source:Uniprot/SPTREMBL;Acc:Q6PIW0]
GgaAffx.21726.1.S1_at	ENSGALG00000014948	2.1335	2.14136	2.02752	HMGCR	3-hydroxy-3-methylglutaryl-CoA reductase [Source:RefSeq_peptide;Acc:NP_989816]
GgaAffx.907.1.S1_at	ENSGALG00000001359	2.12477			NADK	NAD kinase
Gga.4418.1.S1_at	ENSGALG00000005757	2.12249			IRF8	Interferon regulatory factor 8 (IRF-8) (Interferon consensus sequence- binding protein) (ICSBP). [Source:Uniprot/SWISSPROT;Acc:Q90871]
GgaAffx.24377.2.S1_s_at	ENSGALG00000014201	2.12023	2.70744		PARVB	Beta-parvin (Affixin). [Source:Uniprot/SWISSPROT;Acc:Q9HBI1]
GgaAffx.10882.1.S1_at	ENSGALG00000017001	2.11422			CYSLTR2	Cysteinyl leukotriene receptor 2 (CysLTR2) (HG57) (HPN321) (hGPCR21). [Source:Uniprot/SWISSPROT;Acc:Q9NS75]
GgaAffx.12715.1.S1_s_at	ENSGALG00000012208	2.10353			GMFB	glia maturation factor, beta
Gga.9879.1.S1_at	ENSGALG00000006378	2.09539	6.91307	6.72702	LIPA	lipase A, lysosomal acid, cholesterol esterase
Gga.398.1.S1_at	ENSGALG00000017183	2.09022	-3.84775	-3.1093	MMP13	Matrix metalloproteinase-13 (Fragment). [Source:Uniprot/SPTREMBL;Acc:O93363]
GgaAffx.8680.1.S1_at	ENSGALG00000013624	2.08446			C6orf32
GgaAffx.1068.1.S1_at	ENSGALG00000001631	2.07831			CD7	T-cell antigen CD7 precursor (GP40) (T-cell leukemia antigen) (TP41) (Leu-9). [Source:Uniprot/SWISSPROT;Acc:P09564]
GgaAffx.7909.1.S1_at	ENSGALG00000012472	2.07147			IL2RB	Interleukin-2 receptor subunit beta precursor (IL-2 receptor) (P70-75) (p75) (High affinity IL-2 receptor subunit beta) (CD122 antigen). [Source:Uniprot/SWISSPROT;Acc:P14784]
Gga.19858.1.S1_at		2.06893
Gga.4964.1.S1_x_at	ENSGALG00000019602	2.06505			TRGV7	TRGV7 protein. [Source:Uniprot/SPTREMBL;Acc:Q6PIW0]
GgaAffx.22281.1.S1_at	ENSGALG00000007569	2.06427	2.13146		KBTBD8	T-cell activation kelch repeat protein [Source:RefSeq_peptide;Acc:NP_115894]
GgaAffx.6177.1.S1_at	ENSGALG00000009856	2.06155	2.90542		GNS	N-acetylglucosamine-6-sulfatase precursor (EC 3.1.6.14) (G6S) (Glucosamine-6-sulfatase). [Source:Uniprot/SWISSPROT;Acc:P15586]
GgaAffx.11690.1.S1_s_at	ENSGALG00000016763	2.06006			TXNDC9	thioredoxin domain containing 9
Gga.4446.1.S1_at	ENSGALG00000005157	2.05985			GIT2	G protein-coupled receptor kinase-interactor 2 [Source:RefSeq_peptide;Acc:NP_989537]
Gga.2305.1.S1_at	ENSGALG00000012357	2.0568	2.32013	2.1564	CXCR4	chemokine receptor CXCR4 [Source:RefSeq_peptide;Acc:NP_989948]
GgaAffx.1642.1.S1_at	ENSGALG00000002452	2.05546			AQP3	Aquaporin-3 (AQP-3). [Source:Uniprot/SWISSPROT;Acc:Q92482]
Gga.16425.1.S1_at	ENSGALG00000010996	2.05516			IRF2BP2	interferon regulatory factor 2 binding protein 2 isoform B [Source:RefSeq_peptide;Acc:NP_001070865]
GgaAffx.2074.1.S1_at	ENSGALG00000003322	2.05475			TBC1D2B	TBC1 domain family, member 2B [Source:RefSeq_peptide;Acc:NP_055894]
GgaAffx.25485.1.S1_at	ENSGALG00000002433	2.05327	-2.25115	-2.25643	SLC40A1	solute carrier family 40 (iron-regulated transporter), member 1
Gga.3145.2.S1_a_at	ENSGALG00000004709	2.05294			MSN	similar to Moesin (Membrane-organizing extension spike protein)
Gga.16860.1.S1_at	ENSGALG00000001629	2.04326	10.6134	5.4333
Gga.16589.1.S1_at	ENSGALG00000006583	2.03971			LSP1	lymphocyte-specific protein 1
Gga.13442.1.S2_s_at	ENSGALG00000017153	2.03823			RDX	Radixin. [Source:Uniprot/SWISSPROT;Acc:Q9PU45]
Gga.9327.1.S1_at		2.03698			C4orf34	Uncharacterized protein C4orf34. [Source:Uniprot/SWISSPROT;Acc:Q96QK8]
Gga.4964.25.S1_x_at		2.02966			TRGV7	TRGV7 protein. [Source:Uniprot/SPTREMBL;Acc:Q6PIW0]
GgaAffx.20120.1.S1_s_at	ENSGALG00000006014	2.02483			PRKCB1	Protein kinase C beta 1 (Fragment). [Source:Uniprot/SPTREMBL;Acc:Q6EE28]
GgaAffx.22231.1.S1_at	ENSGALG00000007379	2.02472	2.24394		WAC	WW domain containing adaptor with coiled-coil
GgaAffx.6885.1.S1_at	ENSGALG00000010892	2.022			ANTXR2	anthrax toxin receptor 2
Gga.9327.2.S1_a_at	ENSGALG00000014321	2.0206			C4orf34	Uncharacterized protein C4orf34. [Source:Uniprot/SWISSPROT;Acc:Q96QK8]
GgaAffx.22703.1.S1_at	ENSGALG00000028587	2.01651			TXNDC13	Thioredoxin domain-containing protein 13 precursor. [Source:Uniprot/SWISSPROT;Acc:Q9H1E5]
GgaAffx.5322.1.S1_at	ENSGALG00000008447	2.01334			SH2D1A	SH2 domain-containing protein 1A (Signaling lymphocyte activation molecule-associated protein) (SLAM-associated protein) (T cell signal transduction molecule SAP) (Duncan disease SH2-protein). [Source:Uniprot/SWISSPROT;Acc:O60880]
GgaAffx.9870.1.S1_at	ENSGALG00000015503	2.01191			GGH	Gamma-glutamyl hydrolase precursor (EC 3.4.19.9) (Gamma-Glu-X carboxypeptidase) (Conjugase) (GH). [Source:Uniprot/SWISSPROT;Acc:Q92820]
Gga.16721.1.S1_at	ENSGALG00000010368	2.01187			VASH1	Vasohibin-1. [Source:Uniprot/SWISSPROT;Acc:Q7L8A9]
Gga.19410.1.S1_at	ENSGALG00000028795	-2.20162			CADM3	cell adhesion molecule 3 [Source:HGNC Symbol;Acc:17601]
Gga.1069.1.S1_at	ENSGALG00000000363	-2.65861	-3.20014	-3.01849	SMARCD2	SWI/SNF-related matrix-associated actin-dependent regulator of chromatin subfamily D member 2 (60 kDa BRG-1/Brm-associated factor subunit B) (BRG1-associated factor 60B). [Source:Uniprot/SWISSPROT;Acc:Q92925]
Gga.9103.1.S1_at	ENSGALG00000019141		97.5206	39.3973	LYG2	lysozyme G-like 2
GgaAffx.23017.1.S1_at	ENSGALG00000028284		84.7244		PTX3	PPTX. [Source:Uniprot/SPTREMBL;Acc:Q5UMH8]
GgaAffx.25059.1.S1_at	ENSGALG00000019141		84.1948	40.0231	LYG2	lysozyme G-like 2
GgaAffx.25487.1.S1_at	ENSGALG00000026655		62.3969	18.0407	AVR1	Avidin-related protein 2 precursor. [Source:Uniprot/SWISSPROT;Acc:P56732]
GgaAffx.10498.1.S1_at	ENSGALG00000016400		55.3279	22.8666	RSAD2	radical S-adenosyl methionine domain containing 2 [Source:RefSeq_peptide;Acc:NP_542388]
Gga.131.1.S1_at	ENSGALG00000016142		53.9013	38.4551	MX1	Interferon-induced GTP-binding protein Mx. [Source:Uniprot/SWISSPROT;Acc:Q90597]
Gga.801.1.S1_at	ENSGALG00000025984		49.9896	17.0885	IFNA	interferon
Gga.255.1.S1_at	ENSGALG00000000956		48.6498	17.9192	CCL16	chemokine K203 [Source:RefSeq_peptide;Acc:NP_990051]
GgaAffx.21915.1.S1_at	ENSGALG00000006384		43.1388	26.1005	IFIT5	interferon-induced protein with tetratricopeptide repeats 5
GgaAffx.5967.1.S1_at	ENSGALG00000009479		41.1129	16.5964	SAMD9L	sterile alpha motif domain containing 9-like
Gga.536.1.S1_a_at	ENSGALG00000013723		37.1496	25.5973	OASL	2',5'-oligo adenylate synthetase A [Source:RefSeq_peptide;Acc:NP_990372]
Gga.8244.1.S1_at	ENSGALG00000028982		36.4068	15.2268	CMPK2
Gga.12421.1.S1_at			31.5775	13.7588
GgaAffx.3997.1.S1_s_at	ENSGALG00000027166		30.7695	34.1601	ART1	ADP-ribosyltransferase 1
Gga.729.1.S1_at	ENSGALG00000023622		30.2652	8.29145	AVD	Avidin precursor. [Source:Uniprot/SWISSPROT;Acc:P02701]
Gga.1442.1.S1_at			29.3847	12.6324	PDIP1	Peroxisomal proliferator-activated receptor A-interacting complex 285 kDa protein (EC 3.6.1.-) (ATP-dependent helicase PRIC285) (PPAR-alpha- interacting complex protein 285) (PPAR-gamma DBD-interacting protein 1) (PDIP1). [Source:Uniprot/SWISSPROT;Acc:Q9B
GgaAffx.20966.1.S1_s_at			29.2181	15.333	CEBP1	similar to hect domain and RLD 5; cyclin-E binding protein 1
Gga.7800.1.S1_at	ENSGALG00000016556		28.97	19.8659	GVIN1	similar to very large inducible GTPase-1
GgaAffx.6546.1.S1_at			28.1814	15.1419	CEBP1	similar to hect domain and RLD 5; cyclin-E binding protein 1
GgaAffx.9976.1.S1_s_at	ENSGALG00000015662		27.3089	9.4824	LIPI	Lipase member I precursor (EC 3.1.1.-) (Membrane-associated phosphatidic acid-selective phospholipase A1-beta) (mPA-PLA1 beta) (LPD lipase). [Source:Uniprot/SWISSPROT;Acc:Q6XZB0]
Gga.916.1.S2_at	ENSGALG00000009903		27.216	11.9202	IFNG	Interferon gamma precursor (IFN-gamma). [Source:Uniprot/SWISSPROT;Acc:P49708]
Gga.9892.1.S1_at	ENSGALG00000016919		26.5161	13.6444	IRG1	similar to IMMUNE-RESPONSIVE PROTEIN 1
Gga.4409.1.S1_a_at	ENSGALG00000000951		25.6656	21.4064	CCL5	Small inducible cytokine A4 homolog precursor (Macrophage inflammatory protein 1-beta homolog). [Source:Uniprot/SWISSPROT;Acc:Q90826]
Gga.2769.1.S1_at	ENSGALG00000010915		25.5825	8.9877	IL6	mature ChIL-6 [Source:RefSeq_peptide;Acc:NP_989959]
GgaAffx.22018.1.S1_at	ENSGALG00000000081		24.7989	9.81777	LAO	L-amino-acid oxidase precursor (EC 1.4.3.2) (LAAO) (LAO) (Interleukin- 4-induced protein 1) (IL4-induced protein 1) (Protein Fig-1) (hFIG1). [Source:Uniprot/SWISSPROT;Acc:Q96RQ9]
Gga.3327.1.S1_at	ENSGALG00000005693		22.6932	8.2822	NOS2A	Nitric oxide synthase, inducible (EC 1.14.13.39) (NOS type II) (Inducible NO synthase) (Inducible NOS) (iNOS) (Macrophage NOS). [Source:Uniprot/SWISSPROT;Acc:Q90703]
Gga.8227.1.S1_s_at	ENSGALG00000021627		21.5801	15.601	ISG12-1	Putative ISG12(1) protein. [Source:Uniprot/SPTREMBL;Acc:Q6IEC6]
GgaAffx.12842.1.S1_s_at	ENSGALG00000016919		21.2589	7.62742	IRG1	similar to IMMUNE-RESPONSIVE PROTEIN 1
Gga.11337.1.S1_at	ENSGALG00000023709		21.095	10.3127	TOR1B	similar to Torsin B precursor (Torsin family 1 member B) (FKSG18 protein)
Gga.674.1.S1_at	ENSGALG00000012200		20.0828	8.11426	GCH1	GTP cyclohydrolase I (EC 3.5.4.16) (GTP-CH-I). [Source:Uniprot/SWISSPROT;Acc:P50141]
Gga.7228.1.S1_at			19.8812	8.20124	CMBL	carboxymethylenebutenolidase homolog (Pseudomonas)
GgaAffx.9569.1.S1_at	ENSGALG00000026779		19.2103	6.4494		similar to interferon-alpha
GgaAffx.6052.1.S1_s_at	ENSGALG00000009639		18.9659	17.7082	DDX60
GgaAffx.3825.1.S1_at	ENSGALG00000006138		18.723	9.52383	PR285	Peroxisomal proliferator-activated receptor A-interacting complex 285 kDa protein (EC 3.6.1.-) (ATP-dependent helicase PRIC285) (PPAR-alpha- interacting complex protein 285) (PPAR-gamma DBD-interacting protein 1) (PDIP1). [Source:Uniprot/SWISSPROT;Acc:Q9B
GgaAffx.3997.2.S1_at	ENSGALG00000027166		18.3372	16.5346	ART1	GPI-anchored ADP-ribosyltransferase. [Source:Uniprot/SPTREMBL;Acc:Q49L21]
Gga.12098.1.S1_a_at			18.2755	11.0283	C19orf12
Gga.1111.1.S1_a_at	ENSGALG00000013057		17.4038	12.8076	USP18	ubiquitin specific peptidase 18
GgaAffx.22996.1.S1_at	ENSGALG00000009639		17.0443	14.3122		similar to DEAD box protein 60
GgaAffx.9505.1.S1_at	ENSGALG00000014962		16.5037	4.66954	FAM26F	OTTHUMP00000017063 (Fragment). [Source:Uniprot/SPTREMBL;Acc:Q5R3K2]
Gga.11597.2.S1_s_at	ENSGALG00000007651		15.291	9.45716	STAT1	signal transducer and activator of transcription 1, 91kDa
GgaAffx.23767.1.S1_at	ENSGALG00000012057		14.5543	7.68702	TRANK1	Uncharacterized protein [Source:UniProtKB/TrEMBL;Acc:F1NFZ0]
Gga.16084.1.S1_at	ENSGALG00000001398		14.3976	6.4924	PML	Uncharacterized protein [Source:UniProtKB/TrEMBL;Acc:F1NJ15]
GgaAffx.7593.1.S1_at	ENSGALG00000011961		14.3903	4.80323	TNIP3	TNFAIP3-interacting protein 3 (Listeria-induced gene protein) (A20- binding inhibitor of NF-kappa-B activation 3) (ABIN-3). [Source:Uniprot/SWISSPROT;Acc:Q96KP6]
Gga.178.1.S1_s_at			14.2763	10.3289	GBP	guanylate binding protein
GgaAffx.26466.1.S1_at	ENSGALG00000005284		14.2534	5.88945	LRRC39	Leucine-rich repeat-containing protein 39 (Densin hlg). [Source:Uniprot/SWISSPROT;Acc:Q96DD0]
Gga.17642.1.S1_at	ENSGALG00000006988		14.1201	8.02652	C17orf27	CDNA FLJ13809 fis, clone THYRO1000270 (C17orf27 protein). [Source:Uniprot/SPTREMBL;Acc:Q9H8A9]
GgaAffx.23449.1.S1_at	ENSGALG00000011089		13.9231	8.79135	IFIH1	Interferon-induced helicase C domain-containing protein 1 (EC 3.6.1.-) (Interferon-induced with helicase C domain protein 1) (Helicase with 2 CARD domains) (Helicard) (Melanoma differentiation-associated protein 5) (MDA-5) (RNA helicase-DEAD box protein 1
Gga.4590.1.S2_at			13.8785	8.25423
Gga.11597.1.S1_s_at	ENSGALG00000007651		13.8254	9.08225	STAT1	signal transducer and activator of transcription 1, 91kDa
GgaAffx.2781.1.S1_at	ENSGALG00000004501		13.5544	8.00846		similar to cytochrome P450 1C1
GgaAffx.13227.1.S1_s_at	ENSGALG00000015868		13.5365	22.7766	ATP6V0D2	ATPase, H+ transporting, lysosomal 38kDa, V0 subunit D2
Gga.11503.1.S1_at	ENSGALG00000000731		13.1938	5.52274	C1orf38	Induced by contact to basement membrane 1 protein (Protein ICB-1). [Source:Uniprot/SWISSPROT;Acc:Q5TEJ8]
Gga.13146.1.S1_at	ENSGALG00000016964		13.0276	7.26103	EPSTI1	Epithelial stromal interaction 1 (breast)
GgaAffx.24375.2.S1_at	ENSGALG00000018977		12.7246	3.81933	PLA2G5	phospholipase A2, group V
Gga.1746.1.S1_s_at			12.5612	9.29678		similar to kinesin, putative
GgaAffx.22313.1.S1_s_at	ENSGALG00000007651		12.5034	9.5109	STAT1	signal transducer and activator of transcription 1, 91kDa
GgaAffx.25479.1.S1_at			12.4109	5.22907		similar to guanylate binding protein
GgaAffx.3605.1.S1_at	ENSGALG00000005759		12.3936	6.12828	IFNB	Interferon type B precursor. [Source:Uniprot/SWISSPROT;Acc:Q90873]
Gga.5387.1.S1_at	ENSGALG00000023821		12.2131	6.2591	LGP2	Probable ATP-dependent helicase LGP2 (EC 3.6.1.-) (Protein D11Lgp2 homolog). [Source:Uniprot/SWISSPROT;Acc:Q96C10]
GgaAffx.5500.1.S1_at	ENSGALG00000008739		12.0449	5.34482	C10orf97	CDNA FLJ13397 fis, clone PLACE1001351 (Novel protein) (Chromosome 10 open reading frame 97) (Hypothetical protein DKFZp547B174) (DERP5) (Dermal papilla derived protein 5). [Source:Uniprot/SPTREMBL;Acc:Q9H8M7]
GgaAffx.3968.1.S1_at	ENSGALG00000006375		11.9813	5.05928	TM4SF19	Transmembrane 4 L6 family member 19. [Source:Uniprot/SWISSPROT;Acc:Q96DZ7]
Gga.10351.2.S1_x_at			11.8448	8.66995	C19orf12
Gga.1182.1.S1_s_at	ENSGALG00000001558		11.6854	6.70674	MOV10	Mov10, Moloney leukemia virus 10, homolog (mouse)
GgaAffx.25830.1.S1_at	ENSGALG00000023821		11.6842	5.18974	KAT2A	Probable ATP-dependent helicase LGP2 (EC 3.6.1.-) (Protein D11Lgp2 homolog). [Source:Uniprot/SWISSPROT;Acc:Q96C10]
Gga.15364.1.S1_at			11.4056	6.87275
Gga.16219.1.S1_at	ENSGALG00000003577		11.3739	5.51311	IBRDC3	IBR domain-containing protein 3. [Source:Uniprot/SWISSPROT;Acc:Q6ZMZ0]
Gga.985.1.S1_s_at	ENSGALG00000023818		10.8907	3.91939	HSP25	heat shock protein 25
GgaAffx.26344.1.S1_at	ENSGALG00000004859		10.8747	7.83626	ZNFX1	NFX1-type zinc finger-containing protein 1. [Source:Uniprot/SWISSPROT;Acc:Q9P2E3]
Gga.12662.1.S1_at			10.65	7.95633	STAT1	signal transducer and activator of transcription 1, 91kDa
Gga.19049.1.S1_at			10.6102	4.91336	SDHD	interleukin 18
GgaAffx.20737.1.S1_at	ENSGALG00000026422		9.99196	5.28593	PARP14	similar to Poly [ADP-ribose] polymerase 14 (PARP-14) (B aggressive lymphoma protein 2)
Gga.16788.1.S1_at			9.81401	5.98386	KIAA0082
Gga.916.1.S1_at	ENSGALG00000009903		9.73614	3.85156	IFNG	Interferon gamma precursor (IFN-gamma). [Source:Uniprot/SWISSPROT;Acc:P49708]
Gga.1819.1.S1_at			9.72622	6.53322	DIO2	deiodinase, iodothyronine, type II [Source:RefSeq_peptide;Acc:NP_989445]
GgaAffx.24484.2.S1_s_at	ENSGALG00000014659		9.59402	8.51746	C1r	complement component 1, r subcomponent
GgaAffx.24287.1.S1_s_at	ENSGALG00000001478		9.5032	5.71055	PML	promyelocytic leukemia
GgaAffx.26344.3.S1_s_at	ENSGALG00000004859		9.49996	5.98022	ZNFX1	NFX1-type zinc finger-containing protein 1. [Source:Uniprot/SWISSPROT;Acc:Q9P2E3]
GgaAffx.20634.1.S1_at			9.42765	10.3435	GBP	guanylate binding protein
GgaAffx.3296.1.S1_at	ENSGALG00000027184		9.32995	5.97167	OLFML1	Olfactomedin-like protein 1 precursor. [Source:Uniprot/SWISSPROT;Acc:Q6UWY5]
Gga.915.1.S1_at			9.22832	3.73872	SOCS3	Suppressor of cytokine signaling 3 (SOCS-3). [Source:Uniprot/SWISSPROT;Acc:Q90X67]
Gga.10787.1.S1_at	ENSGALG00000009816		9.19673	4.50644	BATF3	Jun dimerization protein p21SNFT [Source:RefSeq_peptide;Acc:NP_061134]
GgaAffx.21754.1.S1_s_at	ENSGALG00000007874		9.12233	3.23567	IL18	Interleukin-18 precursor (IL-18). [Source:Uniprot/SWISSPROT;Acc:Q8QFQ8]
Gga.8752.1.S1_s_at	ENSGALG00000011046		8.99015	5.28813	SNX10	sorting nexin 10
Gga.9025.1.S1_at	ENSGALG00000014659		8.90399	8.66923	C1r	complement component 1, r subcomponent
Gga.9133.1.S1_at			8.81203	6.44494	CCLi7	Chemokine ah221. [Source:Uniprot/SPTREMBL;Acc:Q8QG56]
Gga.155.1.S1_s_at	ENSGALG00000012173		8.69781	4.52376	LGALS3	Galectin-3TR1 isoform containing transmembrane domain and truncated carbohydrate recognition domain (Fragment). [Source:Uniprot/SPTREMBL;Acc:Q8QGD8]
Gga.5164.1.S2_at	ENSGALG00000006511		8.66194	3.49427	BCL2A1	protein A1 [Source:RefSeq_peptide;Acc:NP_990197]
Gga.16457.1.S1_s_at	ENSGALG00000011089		8.62294	4.7729	IFIH1	Interferon-induced helicase C domain-containing protein 1 (EC 3.6.1.-) (Interferon-induced with helicase C domain protein 1) (Helicase with 2 CARD domains) (Helicard) (Melanoma differentiation-associated protein 5) (MDA-5) (RNA helicase-DEAD box protein 1
Gga.8245.1.S1_at			8.61557	3.86519
Gga.9930.1.S1_at			8.60048	7.20244		similar to guanylate binding protein
Gga.6201.1.S1_at	ENSGALG00000013575		8.48751	7.67354	ISG12-2	Putative ISG12(2) protein. [Source:Uniprot/SPTREMBL;Acc:Q6IEC5]
GgaAffx.21670.1.S1_at	ENSGALG00000028580		8.47537	4.68495	gga-mir-147	gga-mir-147 [Source:miRBase;Acc:MI0003696]
GgaAffx.11018.1.S1_s_at	ENSGALG00000019061		8.38594	3.62301	MMP1	matrix metallopeptidase 1 (interstitial collagenase)
GgaAffx.10735.1.S1_at	ENSGALG00000016759		8.25833	4.51112	MITD1	MIT domain-containing protein 1. [Source:Uniprot/SWISSPROT;Acc:Q8WV92]
Gga.16391.1.S1_at			8.16922	5.80703	C6orf129
Gga.19.1.S1_at	ENSGALG00000000534		8.05962	4.67038	IL1B	interleukin-1beta [Source:RefSeq_peptide;Acc:NP_989855]
Gga.9292.1.S1_at	ENSGALG00000010560		8.04212	5.11644	EIF2AK2	double-stranded RNA-activated protein kinase [Source:RefSeq_peptide;Acc:NP_989818]
GgaAffx.8585.3.S1_s_at	ENSGALG00000013468		7.89724	3.54177	TLR3	Toll-like receptor 3. [Source:Uniprot/SPTREMBL;Acc:Q0PQ88]
GgaAffx.7658.1.S1_at	ENSGALG00000012077		7.83943	4.02422	PARP9	poly (ADP-ribose) polymerase family, member 9
Gga.1114.1.S1_at	ENSGALG00000028318		7.73552	5.86133	CIP1	cdk inhibitor CIP1 (p21)
GgaAffx.9809.1.S1_at			7.72959	4.36776
GgaAffx.21915.1.A1_at			7.71667	5.23493	IFIT5
Gga.10351.1.S1_s_at	ENSGALG00000004480		7.67659	4.92534	C19orf12	C19orf12 protein. [Source:Uniprot/SPTREMBL;Acc:Q9BSL7]
Gga.12743.1.S1_at	ENSGALG00000000504		7.6471	3.87043	ETV7	Transcription factor ETV7 (Transcription factor Tel-2) (ETS-related protein Tel2) (Tel-related Ets factor). [Source:Uniprot/SWISSPROT;Acc:Q9Y603]
GgaAffx.7654.1.S1_s_at	ENSGALG00000026422		7.52109	3.54934	PARP14	similar to Poly [ADP-ribose] polymerase 14 (PARP-14) (B aggressive lymphoma protein 2)
Gga.13972.1.S1_s_at	ENSGALG00000012057		7.37885	4.31125	TRANK1	Uncharacterized protein [Source:UniProtKB/TrEMBL;Acc:F1NFZ0]
GgaAffx.20195.1.S1_at			7.3089	5.121	C19orf12
Gga.7639.2.S1_a_at	ENSGALG00000016572		7.17172	4.37789	C8orf80	CDNA FLJ26413 fis, clone KDN00221. [Source:Uniprot/SPTREMBL;Acc:Q6ZP73]
Gga.7829.2.S1_a_at	ENSGALG00000028580		7.16417	3.81408	gga-mir-147	gga-mir-147 [Source:miRBase;Acc:MI0003696]
Gga.17993.1.S1_at	ENSGALG00000013911		7.06164	4.38802	ZC3HAV1	zinc finger CCCH-type, antiviral 1
GgaAffx.11358.1.S1_s_at	ENSGALG00000013911		7.02263	4.55729	ZC3HAV1	zinc finger CCCH-type, antiviral 1
Gga.6239.1.S1_at	ENSGALG00000002549		6.97214	2.88168	RGS1	Regulator of G-protein signaling 1 (RGS1) (Early response protein 1R20) (B-cell activation protein BL34). [Source:Uniprot/SWISSPROT;Acc:Q08116]
GgaAffx.20099.1.S1_at	ENSGALG00000023818		6.94689	3.73341	HSP25	heat shock protein 25
GgaAffx.8807.1.S1_s_at	ENSGALG00000013868		6.78336		IL22RA2	Interleukin-22 receptor alpha-2 chain precursor (IL-22R-alpha-2) (Interleukin 22-binding protein) (IL22BP) (Cytokine receptor family class II member 10) (CRF2-10) (Cytokine receptor family type 2, soluble 1) (CRF2-S1). [Source:Uniprot/SWISSPROT;Acc:Q969J5
Gga.740.1.S1_at	ENSGALG00000024272		6.77695	6.99267	S100A9	Protein MRP-126. [Source:Uniprot/SWISSPROT;Acc:P28318]
GgaAffx.25677.1.S1_s_at	ENSGALG00000002869		6.71945	3.40063	ENPP3	Ectonucleotide pyrophosphatase/phosphodiesterase 3 (E-NPP 3) (Phosphodiesterase I/nucleotide pyrophosphatase 3) (Phosphodiesterase I beta) (PD-Ibeta) (CD203c antigen) [Includes: Alkaline phosphodiesterase I (EC 3.1.4.1); Nucleotide pyrophosphatase (EC 3.6
Gga.2922.1.S1_at	ENSGALG00000001470		6.70912	3.57323	STOML1	Stomatin-like protein 1 (SLP-1) (Stomatin-related protein) (STORP) (EPB72-like 1) (UNC24 homolog). [Source:Uniprot/SWISSPROT;Acc:Q9UBI4]
GgaAffx.20602.1.S1_at	ENSGALG00000013911		6.69312	4.17144	ZC3HAV1	zinc finger CCCH-type, antiviral 1
Gga.8873.1.S1_a_at	ENSGALG00000012480		6.66686	4.01045	NMI	N-myc-interactor (Nmi) (N-myc and STAT interactor). [Source:Uniprot/SWISSPROT;Acc:Q13287]
GgaAffx.10018.2.S1_s_at	ENSGALG00000015712		6.66202	5.91987	SLBP	Histone stem-loop bindng protein (Hypothetical protein). [Source:Uniprot/SPTREMBL;Acc:Q6B7Z7]
Gga.9765.1.S1_at	ENSGALG00000011376		6.62326	4.40345	ANKRD9	ankyrin repeat domain 9
Gga.9879.1.S1_s_at	ENSGALG00000006378		6.55616	6.59567	LIPA	lipase A, lysosomal acid, cholesterol esterase
Gga.10606.1.S1_at	ENSGALG00000007158		6.52987	4.39982	SOCS1	Suppressor of cytokine signaling 1 (SOCS-1) (JAK-binding protein) (JAB) (STAT-induced STAT inhibitor 1) (SSI-1) (Tec-interacting protein 3) (TIP-3). [Source:Uniprot/SWISSPROT;Acc:O15524]
Gga.415.1.S1_at	ENSGALG00000019553		6.51522	4.91765	MENT-1	heterochromatin-associated protein MENT [Source:RefSeq_peptide;Acc:NP_990228]
GgaAffx.871.1.S1_at	ENSGALG00000001304		6.50386	2.45576	TMEM52	transmembrane protein 52 [Source:RefSeq_peptide;Acc:NP_848640]
Gga.19664.1.S1_at			6.50373	4.71717
Gga.8260.1.S1_at	ENSGALG00000016572		6.38401	3.92184	C8orf80	CDNA FLJ26413 fis, clone KDN00221. [Source:Uniprot/SPTREMBL;Acc:Q6ZP73]
Gga.158.1.S1_a_at	ENSGALG00000006448		6.37744	2.93609	IRF10	Interferon regulatory factor 10. [Source:Uniprot/SPTREMBL;Acc:Q90WI0]
Gga.17638.1.S1_at	ENSGALG00000025887		6.37482	3.26719	ATF3	activating transcription factor 3
Gga.12454.1.S1_at	ENSGALG00000015028		6.3708	2.76573	RLX3	relaxin 3
Gga.5748.1.S1_at	ENSGALG00000020316		6.35112	3.33785	IL13RA2	Interleukin-13 receptor alpha 2 precursor. [Source:Uniprot/SPTREMBL;Acc:Q0KKP6]
GgaAffx.9628.1.S1_at	ENSGALG00000015141		6.33224	3.19079	GDA	Guanine deaminase (EC 3.5.4.3) (Guanase) (Guanine aminase) (Guanine aminohydrolase) (GAH) (p51-nedasin). [Source:Uniprot/SWISSPROT;Acc:Q9Y2T3]
GgaAffx.9401.1.S1_at	ENSGALG00000014811		6.29724	2.98551	SMCHD1	Uncharacterized protein [Source:UniProtKB/TrEMBL;Acc:E1C832]
Gga.17600.1.S1_s_at	ENSGALG00000010629		6.29506	3.58076	ZCCHC11	Zinc finger CCHC domain-containing protein 11. [Source:Uniprot/SWISSPROT;Acc:Q5TAX3]
Gga.4321.2.S1_s_at	ENSGALG00000003651		6.1473	3.29925	NT5C3L	5'-nucleotidase, cytosolic III-like
GgaAffx.7940.1.S1_at	ENSGALG00000025881		6.13617	2.99029	CD131	similar to cytokine receptor common beta chain precursor - human
Gga.11852.1.S1_at			6.11272	3.60773		similar to Zinc finger protein 147 (Tripartite motif protein 25) (Estrogen responsive finger protein) (Efp)
GgaAffx.7315.1.S1_at	ENSGALG00000011544		6.08774	4.06807	BCL2L14	Apoptosis facilitator Bcl-2-like 14 protein (Apoptosis regulator Bcl- G). [Source:Uniprot/SWISSPROT;Acc:Q9BZR8]
GgaAffx.9256.1.S1_s_at	ENSGALG00000014603		6.06771	6.03978	C1S	complement component 1, s subcomponent
GgaAffx.10679.1.S1_at	ENSGALG00000019147		6.03635	3.00286	CSF2R	similar to GM-CSF receptor
Gga.5073.1.S1_at			6.01926	7.41158	PI3	similar to Trappin-6
Gga.3459.1.S2_at	ENSGALG00000005628		5.94125	3.44061	COL9A3	Collagen alpha-3(IX) chain precursor. [Source:Uniprot/SWISSPROT;Acc:P32017]
Gga.9882.1.S1_at	ENSGALG00000019147		5.89675	2.47964	CSF2R	similar to GM-CSF receptor
GgaAffx.25763.1.S1_s_at	ENSGALG00000003144		5.89482	3.90492	TRIM25	Tripartite motif-containing protein 25 (Zinc finger protein 147) (Estrogen-responsive finger protein) (Efp) (RING finger protein 147). [Source:Uniprot/SWISSPROT;Acc:Q14258]
Gga.3236.1.S1_at	ENSGALG00000019094		5.81155	3.50445	PHF11	PHD finger protein 11 (BRCA1 C-terminus-associated protein) (Renal carcinoma antigen NY-REN-34). [Source:Uniprot/SWISSPROT;Acc:Q9UIL8]
GgaAffx.11747.1.S1_at	ENSGALG00000015712		5.73154	5.20527	SLBP	Histone stem-loop bindng protein (Hypothetical protein). [Source:Uniprot/SPTREMBL;Acc:Q6B7Z7]
Gga.3886.1.S1_at	ENSGALG00000012075		5.72673	3.54873	DTX3L	deltex 3-like (Drosophila)
GgaAffx.23276.2.S1_s_at	ENSGALG00000010629		5.71387	3.3308	ZCCHC11	Zinc finger CCHC domain-containing protein 11. [Source:Uniprot/SWISSPROT;Acc:Q5TAX3]
GgaAffx.7313.1.S1_at	ENSGALG00000011544		5.70918	3.21878	BCL2L14	Apoptosis facilitator Bcl-2-like 14 protein (Apoptosis regulator Bcl- G). [Source:Uniprot/SWISSPROT;Acc:Q9BZR8]
GgaAffx.2985.1.S1_s_at	ENSGALG00000004802		5.67684	2.84523	TRAFD1	TRAF-type zinc finger domain containing 1
Gga.4696.1.S1_at	ENSGALG00000018247		5.66511	2.92124	gga-mir-221	gga-mir-221 [Source:miRBase;Acc:MI0001178]
GgaAffx.11512.1.S1_at	ENSGALG00000004802		5.60564	2.97432	TRAFD1	TRAF-type zinc finger domain containing 1
GgaAffx.7654.2.S1_s_at	ENSGALG00000012072		5.56561	3.4347	PARP14	poly (ADP-ribose) polymerase family, member 14
Gga.19725.1.S1_at			5.50488
Gga.10720.1.S1_at	ENSGALG00000011706		5.48624	4.20402	CCRL1	C-C chemokine receptor type 11 (C-C CKR-11) (CC-CKR-11) (CCR-11) (CC chemokine receptor-like 1) (CCRL1) (CCX CKR). [Source:Uniprot/SWISSPROT;Acc:Q9NPB9]
Gga.10666.1.S1_at	ENSGALG00000002207		5.48285	3.2591	ATP6V1G3	Vacuolar ATP synthase subunit G 3 (EC 3.6.3.14) (V-ATPase G subunit 3) (Vacuolar proton pump G subunit 3) (V-ATPase 13 kDa subunit 3). [Source:Uniprot/SWISSPROT;Acc:Q96LB4]
Gga.12925.1.S1_at	ENSGALG00000014811		5.478	3.26964	SMCHD1	CDNA FLJ44350 fis, clone TRACH3006228. [Source:Uniprot/SPTREMBL;Acc:Q6ZTQ8]
GgaAffx.10526.2.S1_s_at	ENSGALG00000016446		5.45822	3.56647	ATP6V1C2	vacuolar H+ ATPase C2 isoform b [Source:RefSeq_peptide;Acc:NP_653184]
Gga.12006.1.S1_at	ENSGALG00000005666		5.45526	4.76158	ADM	ADM precursor [Contains: Adrenomedullin (AM); Proadrenomedullin N-20 terminal peptide (ProAM-N20) (ProAM N-terminal 20 peptide) (PAMP)]. [Source:Uniprot/SWISSPROT;Acc:P35318]
Gga.5128.1.S1_at	ENSGALG00000003003		5.45158	4.90819	CCL20	maacrophage inflammatory protein 3alpha [Source:RefSeq_peptide;Acc:NP_989769]
Gga.4974.1.S1_at	ENSGALG00000015624		5.43803	2.68789	VCAN	versican
GgaAffx.11785.1.S1_s_at	ENSGALG00000006378		5.40437	4.84674	LIPA	lipase A, lysosomal acid, cholesterol esterase
GgaAffx.10104.2.S1_s_at	ENSGALG00000015868		5.39758	5.90996	ATP6V0D2	ATPase, H+ transporting, lysosomal 38kDa, V0 subunit D2
GgaAffx.11993.1.S1_s_at	ENSGALG00000017019		5.39628	3.86511	WDFY2	WD repeat and FYVE domain containing 2
Gga.198.1.S1_at	ENSGALG00000006992		5.37118	2.85193	MMP9	matrix metallopeptidase 9 (gelatinase B, 92kDa gelatinase, 92kDa type IV collagenase)
Gga.791.1.S1_at			5.35586	3.91164	IRF1	Interferon regulatory factor 1 (IRF-1). [Source:Uniprot/SWISSPROT;Acc:Q90876]
Gga.8774.1.S1_s_at	ENSGALG00000009179		5.30792	2.7915	TNFSF10	tumor necrosis factor (ligand) superfamily, member 10; TNF-related apoptosis inducing ligand [Source:RefSeq_peptide;Acc:NP_989710]
Gga.1717.1.S1_at	ENSGALG00000004239		5.28935	3.78167	IFITM5	interferon induced transmembrane protein 5 [Source:RefSeq_peptide;Acc:NP_001020466]
Gga.15981.1.S1_at	ENSGALG00000008098		5.27253	2.99504	RCJMB04_6p13	pre-B-cell colony enhancing factor 1
Gga.6492.1.S1_at	ENSGALG00000010338		5.25452	6.05476	CXCL13	similar to chemokine CXCL13/BCA-1
Gga.19180.1.S1_s_at			5.23574	2.89652	MXI1	MAX interactor 1
GgaAffx.3518.1.S1_at	ENSGALG00000005609		5.23375	2.37704	OGFR	Opioid growth factor receptor (OGFr) (Zeta-type opioid receptor) (7-60 protein). [Source:Uniprot/SWISSPROT;Acc:Q9NZT2]
Gga.1087.1.S1_at	ENSGALG00000014297		5.19792	2.82455	IRF7	Interferon regulatory factor 7
Gga.14426.1.S1_at	ENSGALG00000006378		5.19589	5.74858	LIPA	lipase A, lysosomal acid, cholesterol esterase
Gga.6641.1.A1_at	ENSGALG00000001759		5.17227	3.47175	ELMO3	Engulfment and cell motility protein 3. [Source:Uniprot/SWISSPROT;Acc:Q96BJ8]
Gga.12326.1.S1_s_at	ENSGALG00000008555		5.1306	2.57062	MXI1	MAX interactor 1
GgaAffx.4953.2.S1_s_at	ENSGALG00000007902		5.12673	2.72614	ATP7A	Copper-transporting ATPase 1 (EC 3.6.3.4) (Copper pump 1) (Menkes disease-associated protein). [Source:Uniprot/SWISSPROT;Acc:Q04656]
Gga.8774.1.S2_s_at	ENSGALG00000009179		5.11093	2.80796	TNFSF10	tumor necrosis factor (ligand) superfamily, member 10; TNF-related apoptosis inducing ligand [Source:RefSeq_peptide;Acc:NP_989710]
Gga.14638.1.S1_at			5.1075
Gga.13502.1.S1_at	ENSGALG00000019094		5.08776	2.97122	PHF11	PHD finger protein 11
GgaAffx.21485.1.S1_at			5.08502	5.05186	SCA2	Lymphocyte antigen Ly-6E precursor (Stem cell antigen 2) (SCA-2). [Source:Uniprot/SWISSPROT;Acc:Q90986]
Gga.4974.1.S2_at	ENSGALG00000015624		5.06474	2.5163	VCAN	versican
Gga.11726.1.S1_a_at	ENSGALG00000028005		5.05804	2.01354	GADD45G	Growth arrest and DNA-damage-inducible, gamma
GgaAffx.1145.1.S1_at	ENSGALG00000001745		5.03537	2.0778	PSTPIP2	Proline-serine-threonine phosphatase-interacting protein 2. [Source:Uniprot/SWISSPROT;Acc:Q9H939]
Gga.2911.1.S1_at			5.01013	2.67896	SDC4	Syndecan-4 precursor. [Source:Uniprot/SWISSPROT;Acc:P49416]
Gga.1161.1.S1_at	ENSGALG00000007878		4.98712	2.44733	SDHD	succinate dehydrogenase complex, subunit D, integral membrane protein
GgaAffx.12231.1.S1_s_at	ENSGALG00000003651		4.98118	2.60043	NT5C3L	5'-nucleotidase, cytosolic III-like
Gga.11252.1.S1_at	ENSGALG00000028256		4.96204	4.74622	CCL19	Small inducible cytokine A19 precursor (CCL19) (Macrophage inflammatory protein 3 beta) (MIP-3-beta) (EBI1-ligand chemokine) (ELC) (Beta chemokine exodus-3) (CK beta-11). [Source:Uniprot/SWISSPROT;Acc:Q99731]
GgaAffx.11413.1.S1_s_at	ENSGALG00000014834		4.9612	2.92787	NCOA7	Nuclear receptor coactivator 7. [Source:Uniprot/SWISSPROT;Acc:Q5ZMS4]
GgaAffx.11933.1.S1_s_at	ENSGALG00000008098		4.91019	2.52507	RCJMB04_6p13	pre-B-cell colony enhancing factor 1
GgaAffx.8109.1.S1_s_at	ENSGALG00000012788		4.90947	2.98505	PARP12	poly (ADP-ribose) polymerase family, member 12
Gga.4384.1.S1_at	ENSGALG00000017186		4.88331	2.84964	BIRC2	Inhibitor of apoptosis protein (IAP) (Inhibitor of T-cell apoptosis protein). [Source:Uniprot/SWISSPROT;Acc:Q90660]
GgaAffx.10597.1.S1_at	ENSGALG00000016559		4.87181	3.38816	PIGA	phosphatidylinositol glycan anchor biosynthesis, class A (paroxysmal nocturnal hemoglobinuria)
Gga.4511.1.S1_at	ENSGALG00000003516		4.86184	3.72622	TCIRG1	T-cell, immune regulator 1, ATPase, H+ transporting, lysosomal V0 subunit A3
Gga.16751.1.S1_at			4.83456	2.93268	PARP12	poly (ADP-ribose) polymerase family, member 12
Gga.1171.1.S2_s_at	ENSGALG00000016152		4.7747	4.87409	LY6E	Lymphocyte antigen Ly-6E precursor (Stem cell antigen 2) (SCA-2). [Source:Uniprot/SWISSPROT;Acc:Q90986]
Gga.9471.1.S1_at	ENSGALG00000016083		4.77261	2.50506	ANGPT1	Angiopoietin-1 (Fragment). [Source:Uniprot/SPTREMBL;Acc:Q70UN6]
Gga.14171.1.S1_at			4.74924
Gga.11477.1.S1_at	ENSGALG00000012761		4.74063	2.37065	DRAM	damage-regulated autophagy modulator [Source:RefSeq_peptide;Acc:NP_060840]
GgaAffx.22458.1.S1_at	ENSGALG00000008098		4.73439	2.88989	RCJMB04_6p13	pre-B-cell colony enhancing factor 1
Gga.1098.1.S1_at			4.73028	2.06957
GgaAffx.11404.1.S1_at			4.72525	3.18262	MXI1	MAX interactor 1
Gga.1567.1.S1_a_at	ENSGALG00000028795		4.72328	3.57603	CADM3	cell adhesion molecule 3 [Source:HGNC Symbol;Acc:17601]
GgaAffx.20545.1.S1_at			4.70978
GgaAffx.21358.1.S1_s_at	ENSGALG00000001231		4.70763	2.4145	SAMHD1	SAM domain and HD domain 1
GgaAffx.22137.1.S1_at	ENSGALG00000007052		4.70718	2.83342	PXK	PX domain-containing protein kinase-like protein (Modulator of Na,K- ATPase) (MONaKA). [Source:Uniprot/SWISSPROT;Acc:Q7Z7A4]
Gga.12266.1.S1_at	ENSGALG00000000620		4.69839	4.5032	FABP3	Heart-type fatty acid binding protein (Fragment). [Source:Uniprot/SPTREMBL;Acc:Q6VYR1]
Gga.5386.1.S1_at	ENSGALG00000006106		4.69778		TNFRSF6B	Decoy receptor 3 (Fragment). [Source:Uniprot/SPTREMBL;Acc:Q7ZZY5]
Gga.9663.3.S1_a_at	ENSGALG00000006928		4.67545	2.51248	DALRD3	DALR anticodon binding domain containing 3 isoform 2 [Source:RefSeq_peptide;Acc:NP_060584]
Gga.3459.1.S1_at	ENSGALG00000005628		4.65588	3.81085	COL9A3	Collagen alpha-3(IX) chain precursor. [Source:Uniprot/SWISSPROT;Acc:P32017]
Gga.4384.1.S2_s_at	ENSGALG00000017186		4.65019	3.12788	BIRC2	Inhibitor of apoptosis protein (IAP) (Inhibitor of T-cell apoptosis protein). [Source:Uniprot/SWISSPROT;Acc:Q90660]
GgaAffx.9032.4.S1_s_at	ENSGALG00000014236		4.63144	2.56867	ATP8A1	Probable phospholipid-transporting ATPase IA (EC 3.6.3.1) (Chromaffin granule ATPase II) (ATPase class I type 8A member 1). [Source:Uniprot/SWISSPROT;Acc:Q9Y2Q0]
Gga.7838.1.S1_at			4.60264	2.58818	CSF2RA	colony stimulating factor 2 receptor, alpha, low-affinity (granulocyte-macrophage)
GgaAffx.7043.3.S1_s_at	ENSGALG00000003412		4.56126	2.6162	RALGDS	ral guanine nucleotide dissociation stimulator
Gga.14717.1.S1_at	ENSGALG00000026269		4.55425	2.8785	TAP1	Transporter associated with antigen processing 1
Gga.11640.1.S1_at	ENSGALG00000010362		4.55345	5.43621	SUCNR1	Succinate receptor 1 (G-protein coupled receptor 91) (P2Y purinoceptor 1-like). [Source:Uniprot/SWISSPROT;Acc:Q9BXA5]
Gga.14209.1.S1_at	ENSGALG00000025791		4.54778	2.21488	SLC9A5	Sodium/hydrogen exchanger 5 (Na(+)/H(+) exchanger 5) (NHE-5) (Solute carrier family 9 member 5). [Source:Uniprot/SWISSPROT;Acc:Q14940]
GgaAffx.2377.1.S1_at	ENSGALG00000026378		4.54752		IL28B	interleukin 28B (interferon, lambda 3)
Gga.2346.1.S1_s_at			4.54688	2.80049
GgaAffx.716.1.S1_at	ENSGALG00000001091		4.5336	2.61899	C1orf116	specifically androgen-regulated protein [Source:RefSeq_peptide;Acc:NP_076427]
GgaAffx.10259.1.S1_at	ENSGALG00000016083		4.51498		ANGPT1	angiopoietin 1
GgaAffx.9402.1.S1_at	ENSGALG00000014811		4.49525	2.30452	SMCHD1	structural maintenance of chromosomes flexible hinge domain containing 1
Gga.4291.1.S1_at	ENSGALG00000006236		4.49308	2.00166	TPH1	Tryptophan 5-hydroxylase 1 (EC 1.14.16.4) (Tryptophan 5-monooxygenase 1). [Source:Uniprot/SWISSPROT;Acc:P70080]
GgaAffx.21306.1.S1_s_at	ENSGALG00000028795		4.48726	4.07114	CADM3	cell adhesion molecule 3 [Source:HGNC Symbol;Acc:17601]
GgaAffx.23276.1.S1_at	ENSGALG00000010629		4.48001	2.68599	ZCCHC11	Zinc finger CCHC domain-containing protein 11. [Source:Uniprot/SWISSPROT;Acc:Q5TAX3]
Gga.3383.1.S1_at	ENSGALG00000003217		4.47987	2.77816	LITAF	Lipopolysaccharide-induced tumor necrosis factor-alpha factor homolog (LPS-induced TNF-alpha factor homolog) (Small integral membrane protein of lysosome/late endosome). [Source:Uniprot/SWISSPROT;Acc:Q8QGW7]
Gga.1931.1.S1_at	ENSGALG00000006324		4.46699	2.66511	PFKFB3	6-phosphofructo-2-kinase/fructose-2,6-biphosphatase 3
Gga.7070.1.S1_at			4.4615	2.93612
GgaAffx.11738.1.S1_s_at	ENSGALG00000007669		4.46058		EGR1	Early growth response protein 1 (EGR-1) (Zinc finger protein ZENK) (Fragment). [Source:Uniprot/SWISSPROT;Acc:O73691]
Gga.11631.1.S1_at			4.44812		PRAM1	PML-RARA regulated adaptor molecule 1
Gga.3474.1.S1_at	ENSGALG00000000516		4.39698		FANCA	Fanconi anemia group A protein (Protein FACA). [Source:Uniprot/SWISSPROT;Acc:O15360]
Gga.9109.1.S1_at	ENSGALG00000005857		4.37907	2.40139	ALOX5	Arachidonate 5-lipoxygenase (EC 1.13.11.34) (5-lipoxygenase) (5-LO). [Source:Uniprot/SWISSPROT;Acc:P09917]
GgaAffx.5126.1.S1_at	ENSGALG00000008166		4.37216	2.4251	TLR15	Toll-like receptor 15. [Source:Uniprot/SPTREMBL;Acc:Q2XQ10]
GgaAffx.5401.1.S1_at	ENSGALG00000008581		4.35919		DUSP5	Dual specificity protein phosphatase 5 (EC 3.1.3.48) (EC 3.1.3.16) (Dual specificity protein phosphatase hVH3). [Source:Uniprot/SWISSPROT;Acc:Q16690]
GgaAffx.9118.1.S1_at	ENSGALG00000014362		4.35104		CD86	CD86 protein precursor (Fragment). [Source:Uniprot/SPTREMBL;Acc:Q3BKZ3]
Gga.15028.1.S1_at	ENSGALG00000024075		4.33453	2.96942	IL10RA	interleukin 10 receptor, alpha
Gga.739.1.S1_at	ENSGALG00000024011		4.30665	2.63491	P20K	quiescence-specific protein
Gga.12462.1.S1_at			4.30186	2.65009	CD274	CD274 molecule
Gga.8408.2.S1_s_at			4.29089	2.13917	TNFSF10	tumor necrosis factor (ligand) superfamily, member 10; TNF-related apoptosis inducing ligand [Source:RefSeq_peptide;Acc:NP_989710]
Gga.9267.1.S1_at	ENSGALG00000012281		4.28173	2.55597	PLA2G6	85 kDa calcium-independent phospholipase A2 (EC 3.1.1.4) (iPLA2) (CaI- PLA2) (Group VI phospholipase A2) (GVI PLA2). [Source:Uniprot/SWISSPROT;Acc:O60733]
GgaAffx.24574.1.S1_at	ENSGALG00000015032		4.2608	2.12098	CD274	Programmed cell death 1 ligand 1 precursor (Programmed death ligand 1) (PD-L1) (PDCD1 ligand 1) (B7 homolog 1) (B7-H1) (CD274 antigen). [Source:Uniprot/SWISSPROT;Acc:Q9NZQ7]
GgaAffx.21713.1.S1_at	ENSGALG00000019605		4.25528	2.26823	RP9	Uncharacterized protein [Source:UniProtKB/TrEMBL;Acc:F1NGT7]
Gga.6526.1.S1_s_at	ENSGALG00000011395		4.25456	2.5824	TMEM66	transmembrane protein 66
GgaAffx.24810.1.S1_s_at	ENSGALG00000015925		4.25025	3.31932	C6orf150	Uncharacterized protein C6orf150. [Source:Uniprot/SWISSPROT;Acc:Q8N884]
Gga.14618.1.S1_at	ENSGALG00000012075		4.19898	2.35249	DTX3L	deltex 3-like (Drosophila)
Gga.3263.1.S1_at			4.19223	3.91712
GgaAffx.21224.1.S1_at			4.18627	2.75795
Gga.10795.1.S1_at			4.17647	2.09306		similar to ATL-derived PMA-responsive peptide
Gga.11658.1.S1_at	ENSGALG00000006756		4.16891	5.20496	BPI	bactericidal/permeability-increasing protein
GgaAffx.10006.1.S1_s_at	ENSGALG00000015693		4.15524	2.56652	USP25	Ubiquitin carboxyl-terminal hydrolase 25 (EC 3.1.2.15) (Ubiquitin thioesterase 25) (Ubiquitin-specific-processing protease 25) (Deubiquitinating enzyme 25) (USP on chromosome 21). [Source:Uniprot/SWISSPROT;Acc:Q9UHP3]
Gga.11602.1.S1_at			4.14855		NR4A3
GgaAffx.3623.1.S1_at	ENSGALG00000005857		4.14176	2.13758	ALOX5	Arachidonate 5-lipoxygenase (EC 1.13.11.34) (5-lipoxygenase) (5-LO). [Source:Uniprot/SWISSPROT;Acc:P09917]
Gga.13530.1.S1_s_at			4.1261	2.49373	NANP	N-acetylneuraminic acid phosphatase
GgaAffx.9032.5.S1_s_at	ENSGALG00000014236		4.12248	2.56664	ATP8A1	Probable phospholipid-transporting ATPase IA (EC 3.6.3.1) (Chromaffin granule ATPase II) (ATPase class I type 8A member 1). [Source:Uniprot/SWISSPROT;Acc:Q9Y2Q0]
Gga.4286.1.S1_at	ENSGALG00000022586		4.11586	6.28044	HPX	hemopexin
Gga.19412.1.S1_at			4.07254	2.41573	NAMPT
GgaAffx.21306.1.S1_at	ENSGALG00000028795		4.05797	3.42592	CADM3	cell adhesion molecule 3 [Source:HGNC Symbol;Acc:17601]
Gga.9052.1.S1_at			4.03708	2.57121	PIM3	Serine/threonine-protein kinase Pim-3 (EC 2.7.11.1). [Source:Uniprot/SWISSPROT;Acc:Q86V86]
GgaAffx.7940.2.S1_s_at	ENSGALG00000025881		4.03396	2.24709	CD131	similar to cytokine receptor common beta chain precursor - human
Gga.1035.1.S1_at	ENSGALG00000006775		4.02745	2.88641	TGM2	Protein-glutamine gamma-glutamyltransferase 2 (EC 2.3.2.13) (Tissue transglutaminase) (TGase C) (TGC) (TG(C)) (Transglutaminase-2). [Source:Uniprot/SWISSPROT;Acc:Q01841]
GgaAffx.26037.1.S1_at	ENSGALG00000003863		4.02329	2.33188	P2RX7	P2X purinoceptor 7 (ATP receptor) (P2X7) (Purinergic receptor) (P2Z receptor). [Source:Uniprot/SWISSPROT;Acc:Q99572]
GgaAffx.25232.1.S1_s_at	ENSGALG00000028005		4.02263		GADD45B	Growth arrest and DNA-damage-inducible protein GADD45 beta (Negative growth-regulatory protein MyD118) (Myeloid differentiation primary response protein MyD118). [Source:Uniprot/SWISSPROT;Acc:O75293]
Gga.296.1.S1_at	ENSGALG00000002329		4.02086	3.16575	CCL1	cytokine [Source:RefSeq_peptide;Acc:NP_990107]
Gga.2085.1.S1_at	ENSGALG00000015693		3.99204	2.64172	USP25	Ubiquitin carboxyl-terminal hydrolase 25 (EC 3.1.2.15) (Ubiquitin thioesterase 25) (Ubiquitin-specific-processing protease 25) (Deubiquitinating enzyme 25) (USP on chromosome 21). [Source:Uniprot/SWISSPROT;Acc:Q9UHP3]
Gga.7817.2.S1_a_at	ENSGALG00000011678		3.98681	2.44723	DNAJC13	DnaJ homolog subfamily C member 13 (Required for receptor-mediated endocytosis 8). [Source:Uniprot/SWISSPROT;Acc:O75165]
Gga.13357.1.S1_at	ENSGALG00000015306		3.97045	2.5795	OSTM1	osteopetrosis associated transmembrane protein 1
Gga.5743.1.S1_at	ENSGALG00000027598		3.9694	2.33068	LY96	Lymphocyte antigen 96 precursor (MD-2 protein) (ESOP-1). [Source:Uniprot/SWISSPROT;Acc:Q9Y6Y9]
Gga.4285.1.S1_at	ENSGALG00000008014		3.95968	2.36489	CEBPB	CCAAT/enhancer-binding protein beta (C/EBP beta) (Transcription factor NF-M) (CCR protein). [Source:Uniprot/SWISSPROT;Acc:Q05826]
GgaAffx.13196.1.S1_s_at	ENSGALG00000013495		3.95181	2.19996	GSDM1	gasdermin 1
Gga.15061.1.S1_at			3.94095		MRGPRH	MAS-related GPR, member H
Gga.11522.1.S1_at			3.92535	5.8149		similar to immunoglobulin-like receptor CHIR-B2 precursor /// similar to immunoglobulin-like receptor CHIR-AB1
Gga.196.1.S1_at	ENSGALG00000015912		3.92518	2.36222	NBN	Nibrin (Nijmegen breakage syndrome protein 1 homolog). [Source:Uniprot/SWISSPROT;Acc:Q9DE07]
Gga.11642.1.S1_at	ENSGALG00000028341		3.92339	5.932	MADCAM1	mucosal vascular addressin cell adhesion molecule 1 [Source:HGNC Symbol;Acc:6765]
GgaAffx.20601.1.S1_s_at	ENSGALG00000000865		3.91916	2.44288	TRIM68
Gga.6220.2.S1_a_at	ENSGALG00000007082		3.90493		CREM	ICER protein [Source:RefSeq_peptide;Acc:NP_989718]
Gga.6529.1.S1_at			3.888	2.44921	FCER1G	Fc fragment of IgE, high affinity I, receptor for; gamma polypeptide
Gga.2200.1.S1_at	ENSGALG00000008661		3.87894		CYR61	Protein CEF-10 precursor. [Source:Uniprot/SWISSPROT;Acc:P19336]
GgaAffx.20206.1.S1_at			3.87552	2.32405
Gga.4922.1.S2_at	ENSGALG00000007669		3.87201		EGR1	Early growth response protein 1 (EGR-1) (Zinc finger protein ZENK) (Fragment). [Source:Uniprot/SWISSPROT;Acc:O73691]
Gga.6770.2.S1_a_at	ENSGALG00000007668		3.86784		BMP7	bone morphogenetic protein 7 (osteogenic protein 1)
Gga.8235.1.S1_at			3.86438	2.25321
GgaAffx.22628.1.S1_at	ENSGALG00000008554		3.85763		IL17REL	CDNA FLJ41993 fis, clone SPLEN2017104. [Source:Uniprot/SPTREMBL;Acc:Q6ZVW7]
GgaAffx.24810.1.S1_at	ENSGALG00000015925		3.8478	2.95867	C6orf150	Uncharacterized protein C6orf150. [Source:Uniprot/SWISSPROT;Acc:Q8N884]
GgaAffx.26763.2.S1_s_at	ENSGALG00000006140		3.84566	2.47676	GGA2	ADP-ribosylation factor-binding protein GGA2 (Golgi-localized, gamma ear-containing, ARF-binding protein 2) (Gamma-adaptin-related protein 2) (VHS domain and ear domain of gamma-adaptin) (Vear). [Source:Uniprot/SWISSPROT;Acc:Q9UJY4]
Gga.6523.1.S1_at	ENSGALG00000000852		3.82363	2.45612	TMEM173	Transmembrane protein 173. [Source:Uniprot/SWISSPROT;Acc:Q86WV6]
Gga.17647.1.S1_at			3.80175	2.28234	NCF2	neutrophil cytosolic factor 2 (65kDa, chronic granulomatous disease, autosomal 2)
GgaAffx.10742.1.S1_at	ENSGALG00000016782		3.7944	2.0747	IL1R2	Interleukin-1 receptor type II precursor (IL-1R-2) (IL-1R-beta) (CD121b antigen) (CDw121b). [Source:Uniprot/SWISSPROT;Acc:P27930]
Gga.15359.1.S1_s_at	ENSGALG00000011531		3.7859	2.53973	APAF1	Apoptotic protease-activating factor 1 (Apaf-1). [Source:Uniprot/SWISSPROT;Acc:O14727]
Gga.16272.1.S1_s_at	ENSGALG00000013628		3.78514	2.58443	C6orf62
GgaAffx.21669.1.S1_at	ENSGALG00000012538		3.78407		NR4A2	Orphan nuclear receptor NR4A2 (Orphan nuclear receptor NURR1) (Immediate-early response protein NOT) (Transcriptionally-inducible nuclear receptor). [Source:Uniprot/SWISSPROT;Acc:P43354]
Gga.6220.1.S1_a_at	ENSGALG00000007082		3.77958		CREM	ICER protein [Source:RefSeq_peptide;Acc:NP_989718]
Gga.16908.1.S1_s_at	ENSGALG00000015693		3.77263	2.32558	USP25	Ubiquitin carboxyl-terminal hydrolase 25 (EC 3.1.2.15) (Ubiquitin thioesterase 25) (Ubiquitin-specific-processing protease 25) (Deubiquitinating enzyme 25) (USP on chromosome 21). [Source:Uniprot/SWISSPROT;Acc:Q9UHP3]
GgaAffx.11936.1.S1_s_at	ENSGALG00000008281		3.77132	2.90895	NEURL	neuralized homolog (Drosophila)
Gga.3641.1.S1_at	ENSGALG00000003770		3.76426		ANXA2	Annexin A2 (Annexin II) (Lipocortin II) (Calpactin I heavy chain) (Chromobindin-8) (p36) (Protein I) (Placental anticoagulant protein IV) (PAP-IV). [Source:Uniprot/SWISSPROT;Acc:P17785]
Gga.2865.1.S1_at	ENSGALG00000000181		3.76385	2.7568	TAP2	Transporter 2, ATP-binding cassette, sub-family B (MDR/TAP)
GgaAffx.21224.1.S1_s_at			3.75932	2.57312
Gga.10042.1.S1_a_at	ENSGALG00000019231		3.75105	3.52922	CD200R1	CD200 receptor precursor. [Source:Uniprot/SPTREMBL;Acc:Q2YHT7]
GgaAffx.23578.1.S1_at	ENSGALG00000011531		3.74629	2.34709	APAF1	Apoptotic protease-activating factor 1 (Apaf-1). [Source:Uniprot/SWISSPROT;Acc:O14727]
GgaAffx.3548.1.S1_at			3.74338	2.72419	MYO1G	myosin IG [Source:RefSeq_peptide;Acc:NP_149043]
GgaAffx.566.2.S1_s_at	ENSGALG00000000865		3.72967	2.15752	TRIM68
GgaAffx.13213.1.S1_at	ENSGALG00000013993		3.7172	3.68499	VNN2	vanin 2
GgaAffx.21123.1.S1_s_at	ENSGALG00000016666		3.71627	3.65418	CTSB	Cathepsin B precursor (EC 3.4.22.1) (Cathepsin B1) [Contains: Cathepsin B light chain; Cathepsin B heavy chain]. [Source:Uniprot/SWISSPROT;Acc:P43233]
GgaAffx.9810.1.S1_at	ENSGALG00000027419		3.71623
Gga.4035.1.S1_at	ENSGALG00000006337		3.71017	3.23065	K123	K123 protein [Source:RefSeq_peptide;Acc:NP_990350]
GgaAffx.12647.1.S1_at			3.7066	4.36138		similar to immunoglobulin-like receptor CHIR-B2 precursor
Gga.3366.1.S1_at	ENSGALG00000013869		3.70152	2.66479	IL20RA	Interleukin-20 receptor alpha chain precursor (IL-20R-alpha) (IL-20R1) (Cytokine receptor family 2 member 8) (Cytokine receptor class-II member 8) (CRF2-8) (ZcytoR7). [Source:Uniprot/SWISSPROT;Acc:Q9UHF4]
Gga.41.1.S1_at	ENSGALG00000005408		3.70078	2.4315	BCMO1	Beta,beta-carotene 15,15'-monooxygenase (EC 1.14.99.36) (Beta-carotene dioxygenase 1). [Source:Uniprot/SWISSPROT;Acc:Q9I993]
Gga.12574.1.S1_at	ENSGALG00000016205		3.68149		PDXK	similar to pyridoxal kinase
Gga.9972.1.S1_at	ENSGALG00000004860		3.68138		RASD1	Dexamethasone-induced ras-related 1. [Source:Uniprot/SPTREMBL;Acc:Q19NX1]
Gga.5069.1.S1_at			3.67588	3.61838	BF1	MHC class I antigen B-F minor heavy chain
Gga.12627.1.S1_at	ENSGALG00000015141		3.66027	2.14494
GgaAffx.12207.1.S1_at	ENSGALG00000012036		3.64634	2.34627	CAMK2D	calcium/calmodulin-dependent protein kinase (CaM kinase) II delta
Gga.13174.1.S1_at	ENSGALG00000021733		3.64554	2.53171	gga-mir-21	gga-mir-21 [Source:miRBase;Acc:MI0004994]
Gga.4791.1.S1_at	ENSGALG00000002832		3.61752	2.21893	IFI35	Interferon-induced 35 kDa protein (IFP 35). [Source:Uniprot/SWISSPROT;Acc:P80217]
Gga.1567.2.S1_at	ENSGALG00000028795		3.58168	2.79751	CADM3	cell adhesion molecule 3 [Source:HGNC Symbol;Acc:17601]
Gga.226.1.S1_at	ENSGALG00000012802		3.57307	2.57527	F13A1	Transglutaminase (Fragment). [Source:Uniprot/SPTREMBL;Acc:Q90714]
GgaAffx.10681.1.S1_at	ENSGALG00000016696		3.54365	2.30504	CRLF2	Cytokine receptor-like factor 2 precursor (Cytokine receptor-like 2) (CRL2) (IL-XR) (Thymic stromal lymphopoietin protein receptor) (TSLPR). [Source:Uniprot/SWISSPROT;Acc:Q9HC73]
Gga.10713.1.S1_at	ENSGALG00000013058		3.53612	2.31051	AKR1B10	similar to aldo-keto reductase
GgaAffx.7916.1.S1_at	ENSGALG00000012479		3.52187	2.49107	C2orf38	RNA-binding protein C2orf38 (RNA-binding motif protein C2orf38). [Source:Uniprot/SWISSPROT;Acc:Q6ZSC3]
GgaAffx.11373.1.S1_s_at	ENSGALG00000015306		3.51438	2.25353	OSTM1	osteopetrosis associated transmembrane protein 1
Gga.7288.1.S1_at			3.5136	2.68492
GgaAffx.4338.1.S1_at			3.50237		PFKP	phosphofructokinase, platelet
Gga.5253.1.S1_at	ENSGALG00000014236		3.48763	2.51276	ATP8A1
Gga.5092.1.S1_s_at	ENSGALG00000003770		3.4827		ANXA2	annexin A2
Gga.7204.1.S1_at			3.48059	2.94836
GgaAffx.21377.1.S1_s_at	ENSGALG00000003936		3.47986	2.1133	PPT1	palmitoyl-protein thioesterase 1
Gga.15789.1.S1_at			3.47973	2.39719
GgaAffx.12454.1.S1_s_at	ENSGALG00000003936		3.47863	2.30432	PPT1	palmitoyl-protein thioesterase 1
GgaAffx.3703.1.S1_at	ENSGALG00000005947		3.47027		MYD88	myeloid differentiation primary response gene (88)
Gga.9404.1.S1_at	ENSGALG00000008734		3.46584		PCSK2	Prohormone convertase2 (Fragment). [Source:Uniprot/SPTREMBL;Acc:Q75W80]
Gga.9708.2.S1_a_at	ENSGALG00000014711		3.45976		PPAP2A	Phosphatidic acid phosphatase type 2A
Gga.11522.1.S1_x_at			3.45934	5.43407		similar to immunoglobulin-like receptor CHIR-B2 precursor /// similar to immunoglobulin-like receptor CHIR-AB1
Gga.9935.1.S1_at			3.45765	2.43818	DMBT1	similar to deleted in malignant brain tumors 1
GgaAffx.24298.1.S1_s_at	ENSGALG00000013869		3.45668	2.38713	IL20RA	Interleukin-20 receptor alpha chain precursor (IL-20R-alpha) (IL-20R1) (Cytokine receptor family 2 member 8) (Cytokine receptor class-II member 8) (CRF2-8) (ZcytoR7). [Source:Uniprot/SWISSPROT;Acc:Q9UHF4]
GgaAffx.26231.1.S1_at			3.45594	2.16205
Gga.11157.1.S1_at	ENSGALG00000008758		3.44407	2.47355	B3GNT5	UDP-GlcNAc:betaGal beta-1,3-N-acetylglucosaminyltransferase 5
Gga.18620.1.S1_at			3.41335	2.32858	TAAR1	Trace amine-associated receptor 1 (Trace amine receptor 1) (TaR-1). [Source:Uniprot/SWISSPROT;Acc:Q96RJ0]
Gga.918.1.S1_at	ENSGALG00000002118		3.39613	2.18178	KCNMB1	calcium-activated potassium channel beta subunit [Source:RefSeq_peptide;Acc:NP_989933]
Gga.5753.1.S1_s_at	ENSGALG00000006939		3.39548	2.0504	PFKP	phosphofructokinase, platelet
Gga.1180.2.S1_a_at	ENSGALG00000002987		3.38344	2.66487	SERPINF2	Alpha-2-antiplasmin precursor (Alpha-2-plasmin inhibitor) (Alpha-2-PI) (Alpha-2-AP). [Source:Uniprot/SWISSPROT;Acc:P08697]
Gga.11948.2.S1_a_at	ENSGALG00000011528		3.36913		KNS2	Kinesin light chain. [Source:Uniprot/SPTREMBL;Acc:Q90707]
GgaAffx.25575.5.S1_s_at	ENSGALG00000002672		3.36223	2.18223	SBNO2	KIAA0963 [Source:RefSeq_peptide;Acc:NP_055778]
Gga.8801.1.S1_at			3.35586	3.30295	CXADR
Gga.1000.1.S1_at	ENSGALG00000008009		3.34453	2.26927	BCAP29	B-cell receptor-associated protein 29 (BCR-associated protein Bap29). [Source:Uniprot/SWISSPROT;Acc:Q9UHQ4]
Gga.9663.2.S1_a_at	ENSGALG00000006928		3.34218		DALRD3	DALR anticodon binding domain containing 3 isoform 2 [Source:RefSeq_peptide;Acc:NP_060584]
Gga.13152.1.S1_s_at	ENSGALG00000013993		3.32826	3.7288	VNN2	vanin 2
Gga.9813.1.S1_at			3.32448	2.24203
Gga.8033.1.S1_at	ENSGALG00000021475		3.32259	2.55542	ADAR	140 kDa DSRNA adenosine deaminase homolog/Z-DNA binding protein (Fragment). [Source:Uniprot/SPTREMBL;Acc:Q9PRS9]
Gga.16719.1.S1_at			3.31876		KCNJ2
Gga.7046.1.S1_s_at			3.30505		CD163	Deleted in malignant brain tumors 1
GgaAffx.20545.1.S1_s_at			3.29594
GgaAffx.21974.1.S1_at	ENSGALG00000000742		3.29321	2.11397	PIM1	Proto-oncogene serine/threonine-protein kinase Pim-1 (EC 2.7.11.1). [Source:Uniprot/SWISSPROT;Acc:P11309]
Gga.13636.1.S1_at			3.29193	2.46196	SRGAP2
Gga.13195.1.S1_at			3.29154	2.3141	PTDSS1
GgaAffx.8324.1.S1_s_at	ENSGALG00000013100		3.28987	2.08733	GRB10	Growth factor receptor-bound protein 10. [Source:Uniprot/SPTREMBL;Acc:Q5QJU5]
Gga.17093.1.S1_at			3.2879	2.76345
Gga.8777.1.S1_at			3.28513		MKLN1
GgaAffx.26465.1.S1_at	ENSGALG00000005282		3.27858		NKTR	natural killer-tumor recognition sequence
Gga.5385.1.S1_s_at	ENSGALG00000023689		3.26989		ASS1	argininosuccinate synthetase 1
Gga.972.1.S1_at	ENSGALG00000006527		3.26538	2.46941	CRTAM	Thymocyte activation and developmental protein. [Source:Uniprot/SPTREMBL;Acc:O57349]
GgaAffx.7657.1.S1_at	ENSGALG00000012076		3.25464		TIFA	TRAF-interacting protein with a forkhead-associated domain [Source:RefSeq_peptide;Acc:NP_443096]
Gga.15359.1.S1_at	ENSGALG00000011531		3.23881	2.10768	APAF1	Apoptotic protease-activating factor 1 (Apaf-1). [Source:Uniprot/SWISSPROT;Acc:O14727]
Gga.10321.1.S1_a_at	ENSGALG00000028284		3.23012		PTX3	PPTX. [Source:Uniprot/SPTREMBL;Acc:Q5UMH8]
GgaAffx.22701.1.S1_s_at	ENSGALG00000008847		3.21465	2.04372	VPS54	Vacuolar protein sorting-associated protein 54 (Tumor antigen SLP-8p) (Hepatocellular carcinoma protein 8). [Source:Uniprot/SWISSPROT;Acc:Q9P1Q0]
GgaAffx.20906.1.S1_s_at	ENSGALG00000006337		3.20842			K123 protein [Source:RefSeq_peptide;Acc:NP_990350]
GgaAffx.21444.1.S1_at	ENSGALG00000021325		3.1957	2.7039
Gga.17647.1.S1_s_at	ENSGALG00000004700		3.18908	2.1284	NCF2	Neutrophil cytosol factor 2 (NCF-2) (Neutrophil NADPH oxidase factor 2) (67 kDa neutrophil oxidase factor) (p67-phox) (NOXA2). [Source:Uniprot/SWISSPROT;Acc:P19878]
Gga.9293.1.S1_at	ENSGALG00000003578		3.18878		FN1	Fibronectin (FN) (Fragments). [Source:Uniprot/SWISSPROT;Acc:P11722]
Gga.1527.1.S1_at	ENSGALG00000006075		3.18796	2.43128	METTL7A	Methyltransferase-like protein 7A precursor (EC 2.1.1.-) (Protein AAM- B). [Source:Uniprot/SWISSPROT;Acc:Q9H8H3]
Gga.1171.1.S1_at	ENSGALG00000016152		3.16493	3.11054	LY6E	Lymphocyte antigen Ly-6E precursor (Stem cell antigen 2) (SCA-2). [Source:Uniprot/SWISSPROT;Acc:Q90986]
Gga.19950.1.S1_s_at	ENSGALG00000012802		3.15957	2.6295	F13A1	Transglutaminase (Fragment). [Source:Uniprot/SPTREMBL;Acc:Q90714]
Gga.4726.1.S1_at	ENSGALG00000004531		3.15628	2.29451	PLOD1	Procollagen-lysine,2-oxoglutarate 5-dioxygenase 1 precursor (EC 1.14.11.4) (Lysyl hydroxylase 1) (LH1). [Source:Uniprot/SWISSPROT;Acc:P24802]
Gga.12552.1.S1_at	ENSGALG00000003578		3.15155		FN1	Fibronectin (FN) (Fragments). [Source:Uniprot/SWISSPROT;Acc:P11722]
Gga.14445.1.S1_s_at			3.14126		SLC1A6	Excitatory amino acid transporter 4 (Sodium-dependent glutamate/aspartate transporter). [Source:Uniprot/SWISSPROT;Acc:P48664]
GgaAffx.2916.1.S1_at	ENSGALG00000004700		3.13616		NCF2	Neutrophil cytosol factor 2 (NCF-2) (Neutrophil NADPH oxidase factor 2) (67 kDa neutrophil oxidase factor) (p67-phox) (NOXA2). [Source:Uniprot/SWISSPROT;Acc:P19878]
Gga.12533.1.S1_at	ENSGALG00000026274		3.13089		PTPLAD2	protein tyrosine phosphatase-like A domain containing 2 [Source:RefSeq_peptide;Acc:NP_001010915]
Gga.5376.2.S1_a_at	ENSGALG00000028143		3.13004		GADD45B	growth arrest and DNA-damage-inducible, beta [Source:HGNC Symbol;Acc:4096]
Gga.8668.1.S1_at	ENSGALG00000009968		3.12216		OTUD4	OTU domain containing 4
Gga.3994.1.A1_s_at	ENSGALG00000003578		3.11915		FN1	Fibronectin (FN) (Fragments). [Source:Uniprot/SWISSPROT;Acc:P11722]
Gga.15468.1.S1_at	ENSGALG00000015925		3.09493	2.60933	C6orf150	Uncharacterized protein C6orf150. [Source:Uniprot/SWISSPROT;Acc:Q8N884]
GgaAffx.11761.1.S1_s_at	ENSGALG00000002414		3.09393		TSPAN14	tetraspanin 14
Gga.3476.1.S1_at	ENSGALG00000012921		3.09269		ETV6	Ets domain protein (Fragment). [Source:Uniprot/SPTREMBL;Acc:Q9YHW8]
GgaAffx.5953.1.S1_at	ENSGALG00000009443		3.09086	2.09026	TMEM168	transmembrane protein 168 (TMEM168), mRNA [Source:RefSeq_dna;Acc:NM_022484]
GgaAffx.12426.1.S1_s_at	ENSGALG00000006805		3.08627		PLSCR1	phospholipid scramblase 1
GgaAffx.13091.1.S1_s_at	ENSGALG00000017185		3.08088	2.60077	TMEM123	similar to pro-oncosis receptor inducing membrane injury gene; keratinocytes associated transmembrane protein 3
Gga.7604.1.S1_at	ENSGALG00000006805		3.07571		PLSCR1	phospholipid scramblase 1
Gga.3275.1.S1_a_at			3.07373	2.36106
Gga.9901.1.S1_at	ENSGALG00000008166		3.07326		TLR15	Toll-like receptor 15. [Source:Uniprot/SPTREMBL;Acc:Q2XQ10]
GgaAffx.23859.1.S1_s_at	ENSGALG00000012281		3.0725		PLA2G6	85 kDa calcium-independent phospholipase A2 (EC 3.1.1.4) (iPLA2) (CaI- PLA2) (Group VI phospholipase A2) (GVI PLA2). [Source:Uniprot/SWISSPROT;Acc:O60733]
GgaAffx.20998.1.S1_at	ENSGALG00000006016		3.0712		PASK	PAS domain-containing serine/threonine-protein kinase (EC 2.7.11.1) (PAS-kinase) (PASKIN) (hPASK). [Source:Uniprot/SWISSPROT;Acc:Q96RG2]
GgaAffx.1398.1.S1_at	ENSGALG00000002112		3.06979		CSF3R	colony stimulating factor 3 receptor (granulocyte)
Gga.7447.1.S1_at			3.05281	2.03874		similar to type I hair keratin KA31
GgaAffx.8324.2.S1_at	ENSGALG00000013100		3.05091		GRB10	growth factor receptor-bound protein 10
Gga.4412.1.S1_a_at	ENSGALG00000008022		3.04487	2.37001	TAPBP	Tapasin precursor (TPSN) (TPN) (TAP-binding protein) (TAP-associated protein). [Source:Uniprot/SWISSPROT;Acc:O73895]
GgaAffx.4338.1.S1_s_at	ENSGALG00000006939		3.04469		PFKP	phosphofructokinase, platelet
Gga.3854.1.S2_at			3.04071	3.22447	CTSB	Cathepsin B precursor (EC 3.4.22.1) (Cathepsin B1) [Contains: Cathepsin B light chain; Cathepsin B heavy chain]. [Source:Uniprot/SWISSPROT;Acc:P43233]
Gga.1536.2.S1_a_at	ENSGALG00000008847		3.03681		VPS54	Vacuolar protein sorting-associated protein 54 (Tumor antigen SLP-8p) (Hepatocellular carcinoma protein 8). [Source:Uniprot/SWISSPROT;Acc:Q9P1Q0]
Gga.8297.1.S1_at	ENSGALG00000011415		3.03171		SPINK2	serine peptidase inhibitor, Kazal type 2 (acrosin-trypsin inhibitor) [Source:HGNC Symbol;Acc:11245]
Gga.15832.1.S1_at	ENSGALG00000000690		3.03119		GDPD4	Glycerophosphodiester phosphodiesterase domain-containing protein 4 (EC 3.1.-.-) (Glycerophosphodiester phosphodiesterase 6) (UgpQ). [Source:Uniprot/SWISSPROT;Acc:Q6W3E5]
Gga.3723.1.S1_at	ENSGALG00000005065		3.02183	2.62709	PLA2G4A	Cytosolic phospholipase A2 (cPLA2) (Phospholipase A2 group IVA) [Includes: Phospholipase A2 (EC 3.1.1.4) (Phosphatidylcholine 2- acylhydrolase); Lysophospholipase (EC 3.1.1.5)]. [Source:Uniprot/SWISSPROT;Acc:P49147]
Gga.18805.1.S1_s_at	ENSGALG00000015352		3.01596		GAK	Cyclin G-associated kinase (EC 2.7.11.1). [Source:Uniprot/SWISSPROT;Acc:O14976]
GgaAffx.5612.1.S1_at	ENSGALG00000005650		3.01069		GIMAP1	GTPase, IMAP family member 1
Gga.16940.1.S1_at	ENSGALG00000014978		3.00222	2.05033	IQGAP2	similar to Ras GTPase-activating-like protein IQGAP2
Gga.4706.1.S1_at	ENSGALG00000001525		2.99851	2.11656	CALCOCO2	calcium binding and coiled-coil domain 2 [Source:RefSeq_peptide;Acc:NP_005822]
Gga.670.1.S1_at	ENSGALG00000002722		2.99789	2.63146	MST1	hepatocyte growth factor-like/macrophage stimulating protein [Source:RefSeq_peptide;Acc:NP_990544]
Gga.19506.1.S1_at			2.98578		NACC2
GgaAffx.20135.1.S1_s_at	ENSGALG00000003267		2.98298	2.20588	STAT3	signal transducer and activator of transcription 3 (acute-phase response factor)
Gga.7651.1.S1_at			2.98003
Gga.10040.2.S1_at			2.97685			similar to CCAAT/enhancer binding protein delta
Gga.7604.2.S1_a_at	ENSGALG00000006805		2.97386		PLSCR1	phospholipid scramblase 1
GgaAffx.4033.1.S1_at	ENSGALG00000026998		2.97213	2.03916	HTR7	5-hydroxytryptamine (serotonin) receptor 7 (adenylate cyclase-coupled)
Gga.19728.1.S1_at	ENSGALG00000013022		2.96686		CACNA1C
Gga.8103.3.S1_a_at	ENSGALG00000006956		2.96399		ARIH2	Protein ariadne-2 homolog (ARI-2) (Triad1 protein). [Source:Uniprot/SWISSPROT;Acc:O95376]
GgaAffx.21206.1.S1_s_at			2.96116	2.18669	PGAP1
Gga.16376.1.S1_at	ENSGALG00000013628		2.95355	2.04085	C6orf62
Gga.12516.1.S1_s_at	ENSGALG00000013869		2.95151	2.13318	IL20RA	Interleukin-20 receptor alpha chain precursor (IL-20R-alpha) (IL-20R1) (Cytokine receptor family 2 member 8) (Cytokine receptor class-II member 8) (CRF2-8) (ZcytoR7). [Source:Uniprot/SWISSPROT;Acc:Q9UHF4]
Gga.1753.1.S1_at	ENSGALG00000028795		2.94841	2.89937	CADM3	cell adhesion molecule 3 [Source:HGNC Symbol;Acc:17601]
Gga.4098.1.S1_at	ENSGALG00000003457		2.94527		CNP	2',3'-cyclic nucleotide 3' phosphodiesterase
GgaAffx.20998.1.S1_s_at	ENSGALG00000006016		2.94521		PASK	PAS domain-containing serine/threonine-protein kinase (EC 2.7.11.1) (PAS-kinase) (PASKIN) (hPASK). [Source:Uniprot/SWISSPROT;Acc:Q96RG2]
Gga.17348.1.S1_s_at	ENSGALG00000012036		2.94405		CAMK2D	calcium/calmodulin-dependent protein kinase (CaM kinase) II delta
Gga.13483.1.S1_at	ENSGALG00000001412		2.94356	2.0789	SEMA7A	Semaphorin 7A-2 variant (Fragment). [Source:Uniprot/SPTREMBL;Acc:Q0Q5V3]
Gga.16505.1.S1_s_at			2.94343	2.19539
Gga.12420.1.S1_at			2.93775	2.50738
Gga.16376.1.S1_x_at	ENSGALG00000013628		2.92088	2.03802	C6orf62
Gga.3729.1.S1_at	ENSGALG00000004011		2.91112		CAMKK2	Protein-tyrosine kinase (Fragment). [Source:Uniprot/SPTREMBL;Acc:Q90960]
GgaAffx.10407.1.S1_at	ENSGALG00000016286		2.91051		CXorf21	Uncharacterized protein CXorf21. [Source:Uniprot/SWISSPROT;Acc:Q9HAI6]
Gga.8174.1.S1_at	ENSGALG00000016844		2.90393	2.61207	RAB20	Ras-related protein Rab-20. [Source:Uniprot/SWISSPROT;Acc:Q9NX57]
Gga.3383.1.S2_at			2.90242		LITAF	Lipopolysaccharide-induced tumor necrosis factor-alpha factor homolog (LPS-induced TNF-alpha factor homolog) (Small integral membrane protein of lysosome/late endosome). [Source:Uniprot/SWISSPROT;Acc:Q8QGW7]
Gga.1994.1.S1_at	ENSGALG00000010478		2.89917	2.13862	STIL	SCL-interrupting locus protein (TAL-1-interrupting locus protein). [Source:Uniprot/SWISSPROT;Acc:Q15468]
GgaAffx.9808.1.S1_at	ENSGALG00000026299		2.89843		C3orf52	chromosome 3 open reading frame 52 [Source:HGNC Symbol;Acc:26255]
GgaAffx.23747.1.S1_s_at	ENSGALG00000012036		2.89436		CAMK2D	calcium/calmodulin-dependent protein kinase (CaM kinase) II delta
Gga.11629.1.S1_at			2.89042
Gga.13501.1.S1_at	ENSGALG00000011153		2.87894		LY75	DEC-205 protein precursor. [Source:Uniprot/SPTREMBL;Acc:Q4LDF5]
Gga.254.1.S1_at	ENSGALG00000004376		2.87842		KCNJ2	Inward rectifier potassium channel 2 (Potassium channel, inwardly rectifying subfamily J member 2) (Inward rectifier K(+) channel Kir2.1) (IRK1). [Source:Uniprot/SWISSPROT;Acc:P52186]
Gga.4540.1.S1_at	ENSGALG00000011132		2.87816	2.01498	RBMS1	MSSP-1 [Source:RefSeq_peptide;Acc:NP_990355]
GgaAffx.24135.1.S1_s_at	ENSGALG00000001412		2.87502	2.03741	SEMA7A	Semaphorin 7A-2 variant (Fragment). [Source:Uniprot/SPTREMBL;Acc:Q0Q5V3]
GgaAffx.24031.1.S1_at	ENSGALG00000012889		2.87222		ZCCHC2	Zinc finger CCHC domain-containing protein 2 (Fragment). [Source:Uniprot/SWISSPROT;Acc:Q9C0B9]
Gga.17397.1.S1_at	ENSGALG00000005947		2.86822		MYD88	myeloid differentiation primary response gene (88)
Gga.17361.1.S1_s_at	ENSGALG00000002525		2.86739		RASGEF1A	RasGEF domain family, member 1A
Gga.4973.1.S1_x_at	ENSGALG00000024372		2.86719	3.05978	BF2	Major class I glycoprotein precursor (Fragment). [Source:Uniprot/SPTREMBL;Acc:Q95593]
Gga.19025.1.S1_at	ENSGALG00000008581		2.86566		DUSP5	Dual specificity protein phosphatase 5 (EC 3.1.3.48) (EC 3.1.3.16) (Dual specificity protein phosphatase hVH3). [Source:Uniprot/SWISSPROT;Acc:Q16690]
Gga.17396.1.S1_at	ENSGALG00000006694		2.8637	2.31976	UPF2	Regulator of nonsense transcripts 2 (Nonsense mRNA reducing factor 2) (Up-frameshift suppressor 2 homolog) (hUpf2). [Source:Uniprot/SWISSPROT;Acc:Q9HAU5]
Gga.9046.1.S1_at			2.8546	2.19469	SLC25A25	solute carrier family 25, member 25 isoform b [Source:RefSeq_peptide;Acc:NP_001006642]
Gga.12614.1.S1_at	ENSGALG00000007174		2.85445		TNFSF15	Vascular endothelial growth inhibitor (Fragment). [Source:Uniprot/SPTREMBL;Acc:Q58G74]
GgaAffx.20662.1.S1_at			2.84928	3.35239	NARF	nuclear prelamin A recognition factor isoform a [Source:RefSeq_peptide;Acc:NP_036468]
Gga.8438.1.S1_a_at	ENSGALG00000006963		2.849		ENDOV	endonuclease V [Source:HGNC Symbol;Acc:26640]
Gga.3412.1.S1_at	ENSGALG00000000678		2.84732		CITED4	CBP/p300-interacting transactivator [Source:RefSeq_peptide;Acc:NP_990049]
GgaAffx.12659.1.S1_at			2.84349	2.05273	MXD1	MAX dimerization protein 1
Gga.7086.1.S1_at	ENSGALG00000002823		2.83639	2.39854	DTX3
GgaAffx.24289.1.S1_at	ENSGALG00000013839		2.83316		C14orf112	Uncharacterized protein C14orf112 precursor. [Source:Uniprot/SWISSPROT;Acc:Q9P0S2]
Gga.11632.1.S1_s_at	ENSGALG00000026852		2.83114		CALR	Calreticulin
GgaAffx.4536.1.S1_s_at	ENSGALG00000007254		2.82654	2.03447	ARHGAP12	Rho GTPase activating protein 12
Gga.5216.1.S1_at			2.81831	2.9188
GgaAffx.24551.1.S1_s_at			2.8109		COL4A3BP	Goodpasture antigen-binding protein (EC 2.7.11.9) (GPBP) (Collagen type IV alpha-3-binding protein) (StAR-related lipid transfer protein 11) (StARD11) (START domain-containing protein 11). [Source:Uniprot/SWISSPROT;Acc:Q9Y5P4]
Gga.4170.1.S1_at	ENSGALG00000013072		2.79581		AKR1B10	aldo-keto reductase [Source:RefSeq_peptide;Acc:NP_989960]
GgaAffx.22156.1.S1_at	ENSGALG00000007123		2.79228	2.09541
Gga.10215.1.S1_at			2.78017	2.03092
Gga.4120.1.S1_at	ENSGALG00000003706		2.7796		DUSP1	MAP kinase phosphatase-1 (Fragment). [Source:Uniprot/SPTREMBL;Acc:O42253]
GgaAffx.460.1.S1_at	ENSGALG00000000723		2.7745		STX12	Syntaxin-12. [Source:Uniprot/SWISSPROT;Acc:Q86Y82]
GgaAffx.22825.1.S1_at	ENSGALG00000009177		2.77284		FMR1	fragile X mental retardation 1
Gga.9708.1.S1_at			2.77059		PPAP2C	Lipid phosphate phosphohydrolase 2 (EC 3.1.3.4) (Phosphatidic acid phosphatase 2c) (Phosphatidate phosphohydrolase type 2c) (PAP2c) (PAP- 2c) (PAP2-gamma) (PAP2-G). [Source:Uniprot/SWISSPROT;Acc:O43688]
Gga.703.1.S1_at	ENSGALG00000003196		2.76756	2.16738	ANG	Angiogenin precursor (EC 3.1.27.-) (Ribonuclease A). [Source:Uniprot/SWISSPROT;Acc:P27043]
Gga.8340.1.S1_at	ENSGALG00000008197		2.76672		PGGT1B	Geranylgeranyl transferase type-1 subunit beta (EC 2.5.1.59) (Geranylgeranyl transferase type I subunit beta) (Type I protein geranyl-geranyltransferase subunit beta) (GGTase-I-beta). [Source:Uniprot/SWISSPROT;Acc:P53609]
Gga.13280.1.S1_at			2.76156	2.25764	FNIP1
GgaAffx.1151.1.S1_at	ENSGALG00000001759		2.7614		ELMO3	Engulfment and cell motility protein 3. [Source:Uniprot/SWISSPROT;Acc:Q96BJ8]
GgaAffx.8407.4.S1_s_at	ENSGALG00000002982		2.7575		SLC2A6	Solute carrier family 2, facilitated glucose transporter member 6 (Glucose transporter type 6) (Glucose transporter type 9). [Source:Uniprot/SWISSPROT;Acc:Q9UGQ3]
GgaAffx.3941.1.S1_at	ENSGALG00000006318		2.7567	3.10685	IL21R	interleukin 21 receptor
Gga.2533.1.S1_s_at	ENSGALG00000016325		2.75583	2.64704	GSTA1	Glutathione S-transferase (EC 2.5.1.18) (GST class-alpha). [Source:Uniprot/SWISSPROT;Acc:Q08392]
Gga.4724.1.S2_at			2.75444		HSP90B1	Endoplasmin precursor (Heat shock protein 90 kDa beta member 1) (Heat shock 108 kDa protein) (HSP108) (HSP 108) (Transferrin-binding protein). [Source:Uniprot/SWISSPROT;Acc:P08110]
Gga.2890.1.S1_at			2.75062		PGAP1
Gga.3204.1.S1_at	ENSGALG00000006633		2.74782		C7orf23	Uncharacterized protein C7orf23. [Source:Uniprot/SWISSPROT;Acc:Q9BU79]
Gga.3572.1.S2_at	ENSGALG00000007849		2.74612		CD44	CD44-like protein [Source:RefSeq_peptide;Acc:NP_990191]
Gga.7278.1.S1_at			2.74416	2.0369	SLC25A29	solute carrier family 25, member 29
Gga.3572.1.S2_s_at	ENSGALG00000007849		2.73807		CD44	CD44-like protein [Source:RefSeq_peptide;Acc:NP_990191]
Gga.9686.2.S1_a_at	ENSGALG00000026505		2.73441		RDH10	retinol dehydrogenase 10 [Source:RefSeq_peptide;Acc:NP_742034]
Gga.11531.1.S1_at			2.73277	2.02587
Gga.2606.1.S1_x_at	ENSGALG00000026505		2.72444		RDH10	retinol dehydrogenase 10 [Source:RefSeq_peptide;Acc:NP_742034]
Gga.14263.1.S1_at			2.71951
GgaAffx.8887.1.S1_s_at	ENSGALG00000013992		2.71867	2.7861	VNN2	vanin 1 /// vanin 2
GgaAffx.11575.1.S1_s_at	ENSGALG00000011798		2.71618	2.22198	HEBP1	heme binding protein 1
Gga.11643.2.S1_s_at	ENSGALG00000008827		2.71077	2.36719	C20orf42	Unc-112-related protein 1 (Kindlin-1) (Kindlerin) (Kindlin syndrome protein). [Source:Uniprot/SWISSPROT;Acc:Q9BQL6]
GgaAffx.7086.1.S1_at	ENSGALG00000011153		2.70319		LY75	DEC-205 protein precursor. [Source:Uniprot/SPTREMBL;Acc:Q4LDF5]
Gga.15781.1.S1_a_at	ENSGALG00000004011		2.70207	2.03979	CAMKK2
Gga.2606.1.S1_at	ENSGALG00000026505		2.701		RDH10	retinol dehydrogenase 10 [Source:RefSeq_peptide;Acc:NP_742034]
Gga.17063.1.S1_s_at	ENSGALG00000003971		2.69934	2.61143	TCEB3	transcription elongation factor B (SIII), polypeptide 3 (110kDa, elongin A)
Gga.11828.2.S1_a_at	ENSGALG00000026891		2.6955		NINJ1	Ninjurin-1 (Nerve injury-induced protein 1). [Source:Uniprot/SWISSPROT;Acc:Q92982]
GgaAffx.12522.1.S1_s_at			2.6936	2.01718	ADSS	Adenylosuccinate synthetase isozyme 2 (EC 6.3.4.4) (Adenylosuccinate synthetase, acidic isozyme) (IMP--aspartate ligase 2) (AdSS 2) (AMPSase 2). [Source:Uniprot/SWISSPROT;Acc:P30520]
Gga.8020.2.S1_a_at			2.69195
Gga.5359.1.S1_at	ENSGALG00000023485		2.68871
Gga.19233.1.S1_s_at	ENSGALG00000011094		2.68563		PDE4B	phosphodiesterase 4B, cAMP-specific (phosphodiesterase E4 dunce homolog, Drosophila)
GgaAffx.21131.1.S1_at			2.67831	2.10215	BACH1	Transcription regulator protein BACH1 (BTB and CNC homolog 1) (HA2303). [Source:Uniprot/SWISSPROT;Acc:O14867]
Gga.16363.1.S1_at	ENSGALG00000005282		2.67554		NKTR	natural killer-tumor recognition sequence
Gga.3994.3.A1_x_at			2.67532
Gga.3363.3.S1_a_at	ENSGALG00000010642		2.67081		IRF2	Interferon regulatory factor 2 (IRF-2). [Source:Uniprot/SWISSPROT;Acc:Q98925]
Gga.4039.1.S1_s_at	ENSGALG00000010961		2.67076		IGF2BP3	insulin-like growth factor 2 mRNA binding protein 3
Gga.4733.1.A1_at			2.67055	2.03235
Gga.1473.1.S1_at	ENSGALG00000010870		2.67019		JUN	Transcription factor AP-1 (Proto-oncogene c-jun). [Source:Uniprot/SWISSPROT;Acc:P18870]
Gga.13323.2.S1_s_at	ENSGALG00000010961		2.66698		IGF2BP3	insulin-like growth factor 2 mRNA binding protein 3
Gga.9005.2.S1_a_at	ENSGALG00000005964		2.6573		FAM162A	similar to growth and transformation-dependent protein
Gga.8567.1.S1_at	ENSGALG00000003267		2.64892		STAT3	signal transducer and activator of transcription 3 (acute-phase response factor)
Gga.197.1.S1_at	ENSGALG00000007015		2.64509		CD40	human CD40-homologue [Source:RefSeq_peptide;Acc:NP_989996]
GgaAffx.25847.1.S1_at	ENSGALG00000003407		2.6432		DUS2L	tRNA-dihydrouridine synthase 2-like (EC 1.-.-.-) (hDUS2) (Up-regulated in lung cancer) (URLC8). [Source:Uniprot/SWISSPROT;Acc:Q9NX74]
Gga.871.1.S1_at	ENSGALG00000014324		2.64183	2.10214	SLC2A3	Solute carrier family 2, facilitated glucose transporter member 3 (Glucose transporter type 3) (CEF-GT3). [Source:Uniprot/SWISSPROT;Acc:P28568]
GgaAffx.434.1.S1_at	ENSGALG00000000690		2.64158		GDPD4	Glycerophosphodiester phosphodiesterase domain-containing protein 4 (EC 3.1.-.-) (Glycerophosphodiester phosphodiesterase 6) (UgpQ). [Source:Uniprot/SWISSPROT;Acc:Q6W3E5]
Gga.5549.1.S1_at			2.62912
GgaAffx.20483.1.S1_at			2.62699
Gga.7298.1.S1_at	ENSGALG00000021569		2.62659		C1QA	complement component 1, q subcomponent, A chain
Gga.4581.1.S1_at	ENSGALG00000005678		2.62365		FLNB	Retina filamin (Fragment). [Source:Uniprot/SPTREMBL;Acc:Q7ZZR7]
Gga.7656.2.S1_s_at	ENSGALG00000010702		2.62201		ADSS	Adenylosuccinate synthetase isozyme 2 (EC 6.3.4.4) (Adenylosuccinate synthetase, acidic isozyme) (IMP--aspartate ligase 2) (AdSS 2) (AMPSase 2). [Source:Uniprot/SWISSPROT;Acc:P30520]
Gga.1027.1.S1_at	ENSGALG00000007210		2.62081		ARHGAP6	similar to Rho-GTPase-activating protein 6 (Rho-type GTPase-activating protein RhoGAPX-1)
GgaAffx.21621.1.S1_s_at			2.61337
GgaAffx.12372.1.S1_s_at	ENSGALG00000000845		2.6114		UVRAG	UV radiation resistance associated gene
Gga.14394.1.S1_at	ENSGALG00000006050		2.60789		CYP2R1	Cytochrome P450 2R1 (EC 1.14.14.-) (Vitamin D 25-hydroxylase). [Source:Uniprot/SWISSPROT;Acc:Q6VVX0]
Gga.3849.1.S1_at	ENSGALG00000006885		2.6063		HRAS	GTPase HRas precursor (Transforming protein p21) (p21ras) (H-Ras-1) (c-H-ras). [Source:Uniprot/SWISSPROT;Acc:P08642]
Gga.12087.1.S1_s_at	ENSGALG00000005282		2.60553		NKTR	natural killer-tumor recognition sequence
Gga.3363.2.S1_a_at	ENSGALG00000010642		2.60547		IRF2	Interferon regulatory factor 2 (IRF-2). [Source:Uniprot/SWISSPROT;Acc:Q98925]
GgaAffx.2139.1.S1_at	ENSGALG00000003433		2.60316	2.02381	DPEP2	dipeptidase 2
Gga.6713.1.S1_at	ENSGALG00000013548		2.60068	6.40752	GZMA	granzyme A [Source:RefSeq_peptide;Acc:NP_989788]
Gga.11795.1.S1_s_at	ENSGALG00000015865		2.59552		FAM46A	similar to C6orf37
GgaAffx.9788.1.S1_at	ENSGALG00000028448		2.59492		SH2D1B	SH2 domain containing 1B
GgaAffx.5116.1.S1_at	ENSGALG00000008162		2.59371		FBXO18	F-box only protein 18 (EC 3.6.1.-) (F-box DNA helicase 1). [Source:Uniprot/SWISSPROT;Acc:Q8NFZ0]
GgaAffx.20689.1.S1_at			2.58666		SPI1	Spi-1/PU.1 transcription factor [Source:RefSeq_peptide;Acc:NP_990354]
GgaAffx.13017.1.S1_at	ENSGALG00000001728		2.58665		BTBD14A	BTB (POZ) domain containing 14A
GgaAffx.2073.1.S1_at	ENSGALG00000003319		2.58632	2.01197	CENTA2	Centaurin-alpha 2. [Source:Uniprot/SWISSPROT;Acc:Q9NPF8]
Gga.19327.1.S1_at			2.58124
Gga.17518.1.S1_at			2.58084		NKTR	natural killer-tumor recognition sequence
Gga.5557.1.S1_s_at	ENSGALG00000015252		2.58074		ST3GAL6	alpha2,3-sialyltransferase [Source:RefSeq_peptide;Acc:NP_989810]
Gga.14571.1.S1_s_at	ENSGALG00000026111		2.56998		HPS5	AA=9 kDa reactive AA-type JOINT amyloid protein (Serum amyloid A protein). [Source:Uniprot/SPTREMBL;Acc:Q9PSM7]
Gga.7830.1.S1_at			2.56807		SMURF1
Gga.16285.1.S1_at			2.56792
Gga.3572.1.S1_at	ENSGALG00000007849		2.56675		CD44	CD44-like protein [Source:RefSeq_peptide;Acc:NP_990191]
Gga.2833.1.S1_at	ENSGALG00000016200		2.56538		SNF1LK	Serine/threonine-protein kinase SNF1-like kinase 2 (EC 2.7.11.1) (Qin- induced kinase). [Source:Uniprot/SWISSPROT;Acc:Q9IA88]
Gga.8407.1.S1_s_at	ENSGALG00000008827		2.56436	2.03108	C20orf42	Unc-112-related protein 1 (Kindlin-1) (Kindlerin) (Kindlin syndrome protein). [Source:Uniprot/SWISSPROT;Acc:Q9BQL6]
Gga.17631.1.S1_at			2.56243	2.166	ETNK1
Gga.9661.1.S1_at	ENSGALG00000009348		2.56207	2.02729	AKAP9	A-kinase anchor protein 9; hyperion protein, 419 kD isoform [Source:RefSeq_peptide;Acc:NP_997062]
GgaAffx.21772.1.S1_at	ENSGALG00000015941		2.56152		IL10RB	Interleukin-10 receptor 2. [Source:Uniprot/SPTREMBL;Acc:Q2PBB9]
GgaAffx.4434.1.S1_s_at	ENSGALG00000007093		2.55948		PSCD1	Cytohesin-1 (PH, SEC7 and coiled-coil domain-containing protein 1) (SEC7 homolog B2-1). [Source:Uniprot/SWISSPROT;Acc:Q15438]
Gga.17589.1.S1_at			2.55881
GgaAffx.21515.1.S1_s_at	ENSGALG00000015998		2.55829		PTDSS1	phosphatidylserine synthase 1
GgaAffx.8131.1.S1_s_at			2.55491
Gga.16689.1.S1_s_at	ENSGALG00000014201		2.55444		PARVB	Beta-parvin (Affixin). [Source:Uniprot/SWISSPROT;Acc:Q9HBI1]
GgaAffx.10727.2.S1_at	ENSGALG00000016746		2.54715		ATP10A	Probable phospholipid-transporting ATPase VA (EC 3.6.3.1) (ATPVA) (Aminophospholipid translocase VA). [Source:Uniprot/SWISSPROT;Acc:O60312]
Gga.9847.1.S1_s_at	ENSGALG00000016006		2.54252		ITSN1	intersectin 1 (SH3 domain protein)
Gga.10424.1.S1_at	ENSGALG00000008915		2.53404	2.08802
Gga.12042.1.S1_at	ENSGALG00000007253		2.53399	2.51514	IL1RAP	Interleukin 1 receptor accessory protein
Gga.3095.1.S1_a_at	ENSGALG00000011826		2.53013		LAML1	CDNA: FLJ22662 fis, clone HSI08080. [Source:Uniprot/SPTREMBL;Acc:Q9H625]
GgaAffx.20563.1.S1_at	ENSGALG00000015353		2.52994		BBX	bobby sox homolog (Drosophila)
Gga.8839.2.S1_a_at			2.52685	2.01115	TUBD1	Tubulin, delta 1
Gga.2461.1.S1_at			2.52608		STC2	Stanniocalcin-2 precursor (STC-2) (Stanniocalcin-related protein) (STCRP) (STC-related protein). [Source:Uniprot/SWISSPROT;Acc:O76061]
Gga.18051.1.S1_s_at			2.52508		E4F1	E4F transcription factor 1
Gga.12507.1.S1_s_at			2.52169		ZDHHC20	Probable palmitoyltransferase ZDHHC20 (EC 2.3.1.-) (Zinc finger DHHC domain-containing protein 20) (DHHC-20). [Source:Uniprot/SWISSPROT;Acc:Q5W0Z9]
Gga.3994.3.S1_x_at			2.52059		FN1	Fibronectin 1
Gga.5175.1.S1_s_at	ENSGALG00000012265		2.51796		MICALL1	MICAL-like 1
Gga.1758.1.S1_at	ENSGALG00000026781		2.51753		ALOX5AP	Arachidonate 5-lipoxygenase-activating protein (FLAP) (MK-886-binding protein). [Source:Uniprot/SWISSPROT;Acc:P20292]
GgaAffx.25742.1.S1_at	ENSGALG00000003111		2.51719		BFAR	Bifunctional apoptosis regulator (RING finger protein 47). [Source:Uniprot/SWISSPROT;Acc:Q9NZS9]
Gga.17640.1.S1_at	ENSGALG00000012891		2.51569		TNFRSF11A	tumor necrosis factor receptor superfamily, member 11a, NFKB activator [Source:HGNC Symbol;Acc:11908]
GgaAffx.3477.1.S1_at	ENSGALG00000005546		2.5123	2.27915	GPR35	G protein-coupled receptor 35
GgaAffx.8892.1.S1_at			2.51205	2.05197		similar to immunoglobulin-like receptor CHIR-A2
Gga.2039.1.S1_at	ENSGALG00000012550		2.51051	3.19452	HMOX1	Heme oxygenase 1 (EC 1.14.99.3) (HO-1). [Source:Uniprot/SWISSPROT;Acc:P14791]
Gga.1084.1.S1_at			2.50778
Gga.939.1.S1_at			2.50761	2.32316		Prominin-like protein (Fragment). [Source:Uniprot/SPTREMBL;Acc:Q90XC6]
Gga.11828.1.S1_at	ENSGALG00000026891		2.50759		NINJ1	Ninjurin-1 (Nerve injury-induced protein 1). [Source:Uniprot/SWISSPROT;Acc:Q92982]
GgaAffx.11590.1.S1_s_at	ENSGALG00000007093		2.50713		RCJMB04_2m10	pleckstrin homology, Sec7 and coiled-coil domains 1(cytohesin 1)
Gga.6390.3.S1_a_at	ENSGALG00000017239		2.5063	2.04841	CTSC	Dipeptidyl-peptidase 1 precursor (EC 3.4.14.1) (Dipeptidyl-peptidase I) (DPP-I) (DPPI) (Cathepsin C) (Cathepsin J) (Dipeptidyl transferase) [Contains: Dipeptidyl-peptidase 1 exclusion domain chain (Dipeptidyl- peptidase I exclusion domain chain); Dipeptid
Gga.14573.1.S1_at			2.4992		PPM1J	protein phosphatase 1J (PP2C domain containing) [Source:RefSeq_peptide;Acc:NP_005158]
Gga.13147.1.S1_at			2.49749		KNS2	Kinesin light chain 1
Gga.1313.1.S1_s_at	ENSGALG00000008127		2.48723		SPI1	Spi-1/PU.1 transcription factor [Source:RefSeq_peptide;Acc:NP_990354]
Gga.19531.1.S1_at			2.47585		GAK	Cyclin G-associated kinase (EC 2.7.11.1). [Source:Uniprot/SWISSPROT;Acc:O14976]
Gga.1025.1.S1_at			2.47426		TNFAIP3	Tumor necrosis factor, alpha-induced protein 3 (EC 3.-.-.-) (Putative DNA-binding protein A20) (Zinc finger protein A20). [Source:Uniprot/SWISSPROT;Acc:P21580]
Gga.8123.1.S1_at	ENSGALG00000004858		2.47383		FICD	Huntingtin interacting protein E [Source:RefSeq_peptide;Acc:NP_009007]
GgaAffx.8144.1.S1_at	ENSGALG00000019555		2.47235		SERPINB1	Leukocyte elastase inhibitor (LEI) (Serpin B1) (Monocyte/neutrophil elastase inhibitor) (M/NEI) (EI). [Source:Uniprot/SWISSPROT;Acc:P30740]
Gga.10928.1.S1_at	ENSGALG00000006352		2.4708		CH25H	Cholesterol 25-hydroxylase (EC 1.14.99.38) (Cholesterol 25- monooxygenase) (h25OH). [Source:Uniprot/SWISSPROT;Acc:O95992]
Gga.7995.1.S1_at			2.47016		PAK3
Gga.4787.1.S1_at	ENSGALG00000006829		2.46963		ARL6IP1	Serine/threonine-protein kinase SMG1 (EC 2.7.11.1) (SMG-1) (hSMG-1) (Lambda/iota protein kinase C-interacting protein) (Lambda-interacting protein) (61E3.4). [Source:Uniprot/SWISSPROT;Acc:Q96Q15]
Gga.1234.1.S1_s_at	ENSGALG00000013039		2.46714		BID	BH3-interacting domain death agonist. [Source:Uniprot/SWISSPROT;Acc:Q8JGM8]
Gga.19230.1.S1_s_at	ENSGALG00000011657		2.46676	6.95519	EAF2	ELL-associated factor 2. [Source:Uniprot/SWISSPROT;Acc:Q5ZHP7]
Gga.12884.1.S1_at	ENSGALG00000011149		2.46604	2.53439	PLA2R1	phospholipase A2 receptor 1, 180kDa
Gga.895.1.S1_at			2.46041		S100A6	Protein S100-A6 (S100 calcium-binding protein A6) (Calcyclin). [Source:Uniprot/SWISSPROT;Acc:Q98953]
Gga.14693.1.S1_s_at	ENSGALG00000012187		2.45306		MGAT5	Alpha-1,6-mannosylglycoprotein 6-beta-N-acetylglucosaminyltransferase V (EC 2.4.1.155) (Mannoside acetylglucosaminyltransferase 5) (Alpha- mannoside beta-1,6-N-acetylglucosaminyltransferase) (N- acetylglucosaminyl-transferase V) (GNT-V) (GlcNAc-T V). [Sou
GgaAffx.12703.1.S1_at	ENSGALG00000000774		2.45259		TLR21	similar to Toll-like receptor 21
GgaAffx.20985.1.S1_at	ENSGALG00000013628		2.45128		C6orf62	Uncharacterized protein C6orf62 (HBV X-transactivated gene 12 protein). [Source:Uniprot/SWISSPROT;Acc:Q9GZU0]
GgaAffx.12686.1.S1_at	ENSGALG00000015865		2.45117		FAM46A	similar to C6orf37
Gga.14715.1.S1_at	ENSGALG00000027621		2.44966		CEBPE	CCAAT/enhancer-binding protein epsilon (C/EBP epsilon). [Source:Uniprot/SWISSPROT;Acc:Q15744]
Gga.14.1.S1_at	ENSGALG00000013370		2.44865		SEMA3F	sema domain, immunoglobulin domain (Ig), short basic domain, secreted, (semaphorin) 3F
Gga.15176.1.S1_at			2.4484
GgaAffx.1493.1.S1_at			2.44008		DENND1B	DENN/MADD domain containing 1B [Source:RefSeq_peptide;Acc:NP_659414]
Gga.9873.1.S1_at			2.43788	2.22044	C1QC	Complement C1q subcomponent subunit C precursor. [Source:Uniprot/SWISSPROT;Acc:P02747]
GgaAffx.3525.1.S1_at	ENSGALG00000005619		2.43651	2.05547	F3	Tissue factor precursor (TF) (Coagulation factor III) (Thromboplastin) (CD142 antigen). [Source:Uniprot/SWISSPROT;Acc:P13726]
GgaAffx.10012.1.S1_at	ENSGALG00000015701		2.43475	2.72805	CXADR	Coxsackievirus and adenovirus receptor precursor (Coxsackievirus B- adenovirus receptor) (hCAR) (CVB3-binding protein) (HCVADR). [Source:Uniprot/SWISSPROT;Acc:P78310]
Gga.19614.1.S1_at	ENSGALG00000014810		2.43225		PAPD4	PAP associated domain containing 4 [Source:RefSeq_peptide;Acc:NP_776158]
Gga.8612.1.S1_at			2.43056
Gga.11554.1.S1_at	ENSGALG00000013573		2.42681		ALG2	Alpha-1,3-mannosyltransferase ALG2 (EC 2.4.1.-) (GDP- Man:Man(1)GlcNAc(2)-PP-dolichol mannosyltransferase). [Source:Uniprot/SWISSPROT;Acc:Q9H553]
Gga.6064.3.S1_a_at	ENSGALG00000028536		2.42678		MPEG1	macrophage expressed 1 [Source:HGNC Symbol;Acc:29619]
Gga.16930.1.S1_at	ENSGALG00000003433		2.42243	2.08659
GgaAffx.24485.1.S1_s_at	ENSGALG00000014684		2.42152		ERAP1	similar to Adipocyte-derived leucine aminopeptidase precursor (A-LAP) (ARTS-1) (Aminopeptidase PILS) (Puromycin-insensitive leucyl-specific aminopeptidase) (PILS-AP) (Type 1 tumor necrosis factor receptor shedding aminopeptidase regulator)...
Gga.17667.1.S1_at	ENSGALG00000000255		2.42064		MAN2A1	Alpha-mannosidase 2 (EC 3.2.1.114) (Alpha-mannosidase II) (Mannosyl- oligosaccharide 1,3-1,6-alpha-mannosidase) (MAN II) (Golgi alpha- mannosidase II) (Mannosidase alpha class 2A member 1). [Source:Uniprot/SWISSPROT;Acc:Q16706]
Gga.11227.1.S1_at	ENSGALG00000014509		2.42028		BST1	bone marrow stromal cell antigen 1
Gga.894.1.S1_at	ENSGALG00000026192		2.41826		ST8SIA4	sialyltransferase 8D (alpha-2, 8-polysialyltransferase) [Source:RefSeq_peptide;Acc:NP_989614]
GgaAffx.4487.1.S1_s_at	ENSGALG00000007181		2.41593		PGS1	phosphatidylglycerophosphate synthase 1
GgaAffx.11861.1.S1_at	ENSGALG00000002525		2.41515		RASGEF1A	RasGEF domain family, member 1A
Gga.552.1.S1_at			2.41405		DIO3	deiodinase, iodothyronine, type III (DIO3), mRNA [Source:RefSeq_dna;Acc:NM_001362]
Gga.19619.1.S1_at	ENSGALG00000005161		2.4132		PHF2	PHD finger protein 2
Gga.7176.1.S1_at			2.41182		MECR	Trans-2-enoyl-CoA reductase, mitochondrial precursor (EC 1.3.1.38) (HsNrbf-1) (NRBF-1). [Source:Uniprot/SWISSPROT;Acc:Q9BV79]
Gga.6064.3.S1_at	ENSGALG00000028536		2.40934		MPEG1	macrophage expressed 1 [Source:HGNC Symbol;Acc:29619]
Gga.9816.1.S1_s_at	ENSGALG00000004730		2.40871		CLIC2	chloride intracellular channel 2
GgaAffx.25575.1.S1_s_at	ENSGALG00000002672		2.40854		SBNO2	KIAA0963 [Source:RefSeq_peptide;Acc:NP_055778]
Gga.5199.1.S1_at	ENSGALG00000012827		2.40834		RIPK1	receptor (TNFRSF)-interacting serine-threonine kinase 1 [Source:RefSeq_peptide;Acc:NP_989733]
GgaAffx.3229.1.S1_s_at	ENSGALG00000005158		2.40667		WDFY1	WD repeat and FYVE domain containing 1
GgaAffx.21941.2.S1_s_at	ENSGALG00000006427		2.40444		CARS	Cysteinyl-tRNA synthetase, cytoplasmic (EC 6.1.1.16) (Cysteine--tRNA ligase) (CysRS). [Source:Uniprot/SWISSPROT;Acc:Q5F408]
Gga.9899.1.S1_at	ENSGALG00000005727		2.39861	2.83884	SLC7A3	Cationic amino acid transporter 3 (CAT-3) (Solute carrier family 7 member 3) (Cationic amino acid transporter y+). [Source:Uniprot/SWISSPROT;Acc:Q8WY07]
GgaAffx.8892.1.S1_x_at			2.39719			similar to immunoglobulin-like receptor CHIR-A2
GgaAffx.10745.1.S1_at	ENSGALG00000016786		2.39568		IL18R1	Interleukin-18 receptor 1 precursor (IL1 receptor-related protein) (IL-1Rrp) (CD218a antigen) (CDw218a). [Source:Uniprot/SWISSPROT;Acc:Q13478]
GgaAffx.11648.1.S1_at	ENSGALG00000007357		2.39287		BCL6	B-cell CLL/lymphoma 6 (zinc finger protein 51)
Gga.18161.1.S1_at	ENSGALG00000000996		2.39197		AP3D1	AP-3 complex subunit delta-1 (Adapter-related protein complex 3 subunit delta-1) (Delta-adaptin 3) (AP-3 complex subunit delta) (Delta-adaptin). [Source:Uniprot/SWISSPROT;Acc:O14617]
Gga.2582.1.S1_at	ENSGALG00000006319		2.38676		TGFBI	RGD-CAP [Source:RefSeq_peptide;Acc:NP_990367]
Gga.6962.2.S1_s_at	ENSGALG00000010843		2.38173		GPR137B	G protein-coupled receptor 137B
GgaAffx.23617.1.S1_at	ENSGALG00000011642		2.38132		ANKRD17	ankyrin repeat domain 17
GgaAffx.4780.1.S1_at	ENSGALG00000025974		2.38085		STAT1	signal transducer and activator of transcription 1, 91kDa /// signal transducer and activator of transcription 4
GgaAffx.20605.1.S1_s_at	ENSGALG00000000685		2.37759		MAP3K14	Mitogen-activated protein kinase kinase kinase 14
Gga.5630.1.S1_at	ENSGALG00000029157		2.37304		MBNL3
Gga.1140.1.S1_at	ENSGALG00000014684		2.37057		ERAP1	similar to Adipocyte-derived leucine aminopeptidase precursor (A-LAP) (ARTS-1) (Aminopeptidase PILS) (Puromycin-insensitive leucyl-specific aminopeptidase) (PILS-AP) (Type 1 tumor necrosis factor receptor shedding aminopeptidase regulator)...
GgaAffx.12658.1.S1_at	ENSGALG00000012520		2.37038		NCF4	neutrophil cytosolic factor 4, 40kDa
GgaAffx.11746.1.S1_s_at	ENSGALG00000015679		2.36904		SAMSN1	SAM domain, SH3 domain and nuclear localization signals 1
GgaAffx.12117.1.S1_s_at	ENSGALG00000021616		2.36506		MARCKSL1	MARCKS-like 1
Gga.17678.1.S1_at	ENSGALG00000017760		2.36324	2.15384		Similar to immunoglobulin-like receptor CHIR-A
GgaAffx.270.1.S1_at	ENSGALG00000000438		2.36002		KIAA1815	Probable peptidase KIAA1815 (EC 3.4.-.-). [Source:Uniprot/SWISSPROT;Acc:Q7Z2K6]
Gga.4173.1.S1_at	ENSGALG00000016829		2.35672	2.15802	LAMP1	Lysosome-associated membrane glycoprotein 1 precursor (LAMP-1) (Lysosome membrane glycoprotein LEP100). [Source:Uniprot/SWISSPROT;Acc:P05300]
Gga.9639.1.S1_at	ENSGALG00000010769		2.35508	2.40078	HPGD	15-hydroxyprostaglandin dehydrogenase [NAD+] (EC 1.1.1.141) (PGDH) (Prostaglandin dehydrogenase 1). [Source:Uniprot/SWISSPROT;Acc:P15428]
GgaAffx.10187.1.S1_at	ENSGALG00000015975		2.35501	2.57142	DPY19L4	dpy-19-like 4 [Source:RefSeq_peptide;Acc:NP_861452]
Gga.6962.1.S1_at	ENSGALG00000010843		2.35342		GPR137B	G protein-coupled receptor 137B /// similar to G protein-coupled receptor 137B
Gga.1712.1.S1_a_at			2.35255		ATP6V1A	A2 isoform of vacuolar H+-ATPase subunit A [Source:RefSeq_peptide;Acc:NP_990305]
Gga.17557.1.S1_at			2.35245		NCOA7	Nuclear receptor coactivator 7. [Source:Uniprot/SWISSPROT;Acc:Q5ZMS4]
GgaAffx.11584.1.S1_s_at	ENSGALG00000012712		2.35234		RBM24	RNA binding motif protein 24
Gga.5488.1.S1_at			2.35146		TNIP2
Gga.4074.1.S1_s_at	ENSGALG00000011903		2.35135		KIAA1143	Protein KIAA1143 homolog. [Source:Uniprot/SWISSPROT;Acc:Q5ZJ97]
Gga.16806.3.S1_at	ENSGALG00000003074		2.34683	2.04329	HOMER3	Homer homolog 3 (Drosophila)
Gga.854.1.S1_a_at	ENSGALG00000012420		2.34596		LGALS1	Beta-galactoside-binding lectin (14 kDa lectin) (C-14). [Source:Uniprot/SWISSPROT;Acc:P07583]
Gga.16320.1.S1_s_at	ENSGALG00000005158		2.34102		WDFY1	WD repeat and FYVE domain containing 1
Gga.8202.2.S1_a_at	ENSGALG00000003122		2.33742		ZFAND2A	AN1-type zinc finger protein 2A. [Source:Uniprot/SWISSPROT;Acc:Q8N6M9]
GgaAffx.11756.1.S1_at			2.33552		GPR137B	G protein-coupled receptor 137B
Gga.16544.1.S1_s_at	ENSGALG00000004730		2.32879		CLIC2	chloride intracellular channel 2
GgaAffx.21620.1.S1_at			2.32841	2.10293
GgaAffx.12051.1.S1_s_at	ENSGALG00000016339		2.32698		TMEM65	similar to 4930438D12Rik protein
GgaAffx.10124.2.S1_s_at	ENSGALG00000015899		2.32234		RIPK2	receptor-interacting serine-threonine kinase 2
GgaAffx.13049.1.S1_at	ENSGALG00000005158		2.3209		WDFY1	WD repeat and FYVE domain containing 1
Gga.7235.1.S1_at	ENSGALG00000004256		2.31996		DHRS3	Short-chain dehydrogenase/reductase 3 (EC 1.1.-.-) (Retinal short- chain dehydrogenase/reductase 1) (retSDR1) (DD83.1). [Source:Uniprot/SWISSPROT;Acc:O75911]
GgaAffx.25344.4.S1_s_at	ENSGALG00000001967		2.31933		ABCA3	ATP-binding cassette, sub-family A (ABC1), member 3
Gga.6064.1.S1_at	ENSGALG00000028536		2.3193		MPEG1	macrophage expressed 1 [Source:HGNC Symbol;Acc:29619]
GgaAffx.24778.1.S1_at	ENSGALG00000015813		2.31626		USP16	Ubiquitin carboxyl-terminal hydrolase 16 (EC 3.1.2.15) (Ubiquitin thioesterase 16) (Ubiquitin-specific-processing protease 16) (Deubiquitinating enzyme 16) (Ubiquitin-processing protease UBP-M). [Source:Uniprot/SWISSPROT;Acc:Q9Y5T5]
Gga.6369.1.S1_at	ENSGALG00000008936		2.31294		ENTPD8	Ectonucleoside triphosphate diphosphohydrolase 8 [Source:UniProtKB/TrEMBL;Acc:F1NV60]
Gga.10622.1.S1_at	ENSGALG00000028440		2.30893		GNA13	Guanine nucleotide-binding protein alpha-13 subunit (G alpha-13). [Source:Uniprot/SWISSPROT;Acc:Q14344]
Gga.1040.1.S1_at			2.30804		SLC2A1	Solute carrier family 2, facilitated glucose transporter member 1 (Glucose transporter type 1) (GT1). [Source:Uniprot/SWISSPROT;Acc:P46896]
GgaAffx.7674.1.S1_at	ENSGALG00000012097		2.30786	2.26316	AOAH	Acyloxyacyl hydrolase precursor (EC 3.1.1.77) [Contains: Acyloxyacyl hydrolase small subunit; Acyloxyacyl hydrolase large subunit]. [Source:Uniprot/SWISSPROT;Acc:P28039]
Gga.956.1.S1_at	ENSGALG00000015209		2.30163		NFIL3	bZIP protein E4BP4 [Source:RefSeq_peptide;Acc:NP_989949]
Gga.5736.1.S1_at	ENSGALG00000026360		2.30056		ANKRD57	ankyrin repeat domain 57
GgaAffx.10807.1.S1_at	ENSGALG00000016881		2.30044		EBI2	EBV-induced G-protein coupled receptor 2 (EBI2). [Source:Uniprot/SWISSPROT;Acc:P32249]
GgaAffx.21080.1.S1_at			2.29489
Gga.17535.1.S1_at	ENSGALG00000001569		2.29469		RHOC	GTP-binding protein. [Source:Uniprot/SPTREMBL;Acc:Q9PSX7]
Gga.7950.1.S1_at			2.29429	2.08478	NOD1
Gga.18932.1.S1_at	ENSGALG00000012889		2.29023		ZCCHC2	Zinc finger CCHC domain-containing protein 2 (Fragment). [Source:Uniprot/SWISSPROT;Acc:Q9C0B9]
Gga.17612.1.S1_at	ENSGALG00000026663		2.28665		CX3CL1	CX3C chemokine (Fragment). [Source:Uniprot/SPTREMBL;Acc:Q5UHA2]
Gga.5777.1.S1_at	ENSGALG00000002523		2.28606		CREB3	Cyclic AMP-responsive element-binding protein 3 (Luman protein) (Transcription factor LZIP-alpha). [Source:Uniprot/SWISSPROT;Acc:O43889]
GgaAffx.155.1.S1_at	ENSGALG00000000255		2.28279		MAN2A1	Alpha-mannosidase 2 (EC 3.2.1.114) (Alpha-mannosidase II) (Mannosyl- oligosaccharide 1,3-1,6-alpha-mannosidase) (MAN II) (Golgi alpha- mannosidase II) (Mannosidase alpha class 2A member 1). [Source:Uniprot/SWISSPROT;Acc:Q16706]
Gga.6319.2.S1_a_at	ENSGALG00000010811		2.28265	2.86568	LGMN	legumain
Gga.13525.1.S1_at			2.27649
GgaAffx.25775.1.S1_at			2.2701		BCL2L7P1	BCL2-antagonist/killer 1
Gga.8325.1.S1_at	ENSGALG00000009803		2.26938		MGST2	Microsomal glutathione S-transferase 2 (EC 2.5.1.18) (Microsomal GST- 2) (Microsomal GST-II). [Source:Uniprot/SWISSPROT;Acc:Q99735]
Gga.18885.1.S1_at			2.2677		ARHGAP12
GgaAffx.3750.1.S1_at	ENSGALG00000027905		2.26721		AXUD1	Axin-1 up-regulated gene 1 protein (TGF-beta-induced apoptosis protein 3) (TAIP-3) (URAX1 protein). [Source:Uniprot/SWISSPROT;Acc:Q96S65]
Gga.16560.2.S1_a_at	ENSGALG00000028249		2.26637		MCL1	myeloid cell leukemia sequence 1 (BCL2-related)
GgaAffx.11832.1.S1_at	ENSGALG00000006677		2.26592		P4HA2	Prolyl 4-hydroxylase alpha-2 subunit precursor (EC 1.14.11.2) (4-PH alpha-2) (Procollagen-proline,2-oxoglutarate-4-dioxygenase alpha-2 subunit). [Source:Uniprot/SWISSPROT;Acc:Q5ZLK5]
Gga.18573.1.S1_at	ENSGALG00000028473		2.26012		C22orf30	Novel protein (DJ694E4.2 protein). [Source:Uniprot/SPTREMBL;Acc:Q5THK1]
GgaAffx.12417.1.S1_at	ENSGALG00000023723		2.25855		PQLC2	PQ loop repeat containing 2
Gga.3363.1.S1_at	ENSGALG00000010642		2.25853		IRF2	Interferon regulatory factor 2 (IRF-2). [Source:Uniprot/SWISSPROT;Acc:Q98925]
Gga.12834.1.S1_s_at	ENSGALG00000014074		2.25781		CPEB4	cytoplasmic polyadenylation element binding protein 4 [Source:HGNC Symbol;Acc:21747]
GgaAffx.9429.1.S1_s_at	ENSGALG00000014836		2.25752		LPIN2	lipin 2
Gga.4973.2.S1_x_at	ENSGALG00000000178		2.25436	2.46983	BF2	Major class I glycoprotein precursor (Fragment). [Source:Uniprot/SPTREMBL;Acc:Q95593]
Gga.8506.1.S1_s_at	ENSGALG00000016457		2.25196		TRIB2	tribbles homolog 2 [Source:RefSeq_peptide;Acc:NP_989732]
Gga.9851.2.S1_a_at	ENSGALG00000003817		2.24699		IFFO2	Novel protein (Fragment). [Source:Uniprot/SPTREMBL;Acc:Q5TF58]
Gga.2510.1.S1_at	ENSGALG00000011509		2.24673		C3	complement component 3
GgaAffx.10727.3.S1_s_at	ENSGALG00000016746		2.24495		ATP10A	Probable phospholipid-transporting ATPase VA (EC 3.6.3.1) (ATPVA) (Aminophospholipid translocase VA). [Source:Uniprot/SWISSPROT;Acc:O60312]
Gga.10028.1.S1_at			2.2421		UBE3C	ubiquitin protein ligase E3C
Gga.14655.1.S1_at	ENSGALG00000015813		2.24157		USP16	Ubiquitin carboxyl-terminal hydrolase 16 (EC 3.1.2.15) (Ubiquitin thioesterase 16) (Ubiquitin-specific-processing protease 16) (Deubiquitinating enzyme 16) (Ubiquitin-processing protease UBP-M). [Source:Uniprot/SWISSPROT;Acc:Q9Y5T5]
Gga.5932.1.S1_s_at	ENSGALG00000007561		2.23709		CLCN7	chloride channel 7
GgaAffx.7943.1.S1_s_at	ENSGALG00000012520		2.2365		NCF4	neutrophil cytosolic factor 4, 40kDa
Gga.15002.1.S1_s_at	ENSGALG00000015009		2.23467		ZNF509	zinc finger protein 509
Gga.4942.1.S1_at	ENSGALG00000011715		2.23344		HSPA2	Heat shock 70 kDa protein (HSP70). [Source:Uniprot/SWISSPROT;Acc:P08106]
Gga.42.1.S1_at	ENSGALG00000009719		2.23051	2.02872	PCDH10	protocadherin 10
Gga.663.1.S1_at	ENSGALG00000016998		2.23018		P2RY5	Gallus gallus G protein-coupled receptor (LOC396118), mRNA. [Source:RefSeq_dna;Acc:NM_205199]
GgaAffx.9671.1.S1_at	ENSGALG00000015192		2.22992		GZMM	granzyme M (lymphocyte met-ase 1) [Source:HGNC Symbol;Acc:4712]
GgaAffx.12517.1.S1_at	ENSGALG00000008437		2.2283		NET1	neuroepithelial cell transforming gene 1
GgaAffx.8261.1.S1_at	ENSGALG00000013024		2.21904		IL17RA	Interleukin-17 receptor A precursor (IL-17 receptor) (CD217 antigen) (CDw217). [Source:Uniprot/SWISSPROT;Acc:Q96F46]
Gga.7809.1.S1_at	ENSGALG00000023936		2.21536
Gga.4724.1.S1_at	ENSGALG00000012726		2.21173		HSP90B1	Endoplasmin precursor (Heat shock protein 90 kDa beta member 1) (Heat shock 108 kDa protein) (HSP108) (HSP 108) (Transferrin-binding protein). [Source:Uniprot/SWISSPROT;Acc:P08110]
Gga.8732.2.S1_s_at	ENSGALG00000010129		2.20957		PLK3	Serine/threonine-protein kinase PLK3 (EC 2.7.11.21) (Polo-like kinase 3) (PLK-3) (Cytokine-inducible serine/threonine-protein kinase) (FGF- inducible kinase) (Proliferation-related kinase). [Source:Uniprot/SWISSPROT;Acc:Q9H4B4]
Gga.16560.2.S1_s_at	ENSGALG00000028249		2.20805		MCL1	Myeloid cell leukemia protein MCL-1 (Fragment). [Source:Uniprot/SPTREMBL;Acc:Q9W6F1]
GgaAffx.20443.1.S1_at	ENSGALG00000012265		2.20594		MICALL1	MICAL-like 1
GgaAffx.21941.1.S1_at	ENSGALG00000006427		2.20564		CARS	Cysteinyl-tRNA synthetase, cytoplasmic (EC 6.1.1.16) (Cysteine--tRNA ligase) (CysRS). [Source:Uniprot/SWISSPROT;Acc:Q5F408]
Gga.9173.1.S1_at			2.19555		JAK2
Gga.7412.1.S1_s_at	ENSGALG00000026622		2.19447
GgaAffx.23557.10.S1_s_at	ENSGALG00000011405		2.19248		SLC4A7	Sodium bicarbonate cotransporter 3 (Sodium bicarbonate cotransporter 2) (Sodium bicarbonate cotransporter 2b) (Bicarbonate transporter) (Solute carrier family 4 member 7). [Source:Uniprot/SWISSPROT;Acc:Q9Y6M7]
Gga.15362.1.S1_at	ENSGALG00000021143		2.19198		RGS18	Regulator of G-protein signaling 18 (RGS18). [Source:Uniprot/SWISSPROT;Acc:Q9NS28]
GgaAffx.21949.1.S1_at	ENSGALG00000006447		2.19149		PHLDA2	pleckstrin homology-like domain, family A, member 2
Gga.11405.1.S1_at	ENSGALG00000006955		2.18764		CCNJ	cyclin J [Source:RefSeq_peptide;Acc:NP_061957]
Gga.391.1.S1_at	ENSGALG00000015941		2.18655		IL10RB	Interleukin-10 receptor 2. [Source:Uniprot/SPTREMBL;Acc:Q2PBB9]
GgaAffx.1492.1.S1_at	ENSGALG00000002246		2.18653		DENND1B	DENN/MADD domain containing 1B [Source:RefSeq_peptide;Acc:NP_659414]
Gga.6025.1.S1_s_at	ENSGALG00000000775		2.18362		CTSS	cathepsin S
GgaAffx.11201.2.S1_s_at	ENSGALG00000027093		2.18152		TLR1	toll-like receptor 1 /// similar to toll-like receptor 1 /// Toll-like receptor 1 type 2 /// toll-like receptor 16
Gga.6848.2.S1_a_at	ENSGALG00000010224		2.17424		GLIPR1	GLI pathogenesis-related 1 (glioma)
GgaAffx.440.1.S1_at	ENSGALG00000000720		2.17419		GBP6	guanylate binding protein family, member 6
GgaAffx.10224.1.S1_at	ENSGALG00000016040		2.17323		MORC3	MORC family CW-type zinc finger 3
GgaAffx.2585.1.S1_at	ENSGALG00000004180		2.17267		TOR1B	Torsin B precursor (Torsin family 1 member B). [Source:Uniprot/SWISSPROT;Acc:O14657]
Gga.1722.1.S1_at	ENSGALG00000005160		2.1716		TMEM49	transmembrane protein 49 [Source:RefSeq_peptide;Acc:NP_112200]
Gga.13290.1.S1_at	ENSGALG00000005205		2.16882		RNFT1	PTD016 protein [Source:RefSeq_peptide;Acc:NP_057209]
GgaAffx.26781.1.S1_at	ENSGALG00000018387		2.16392
Gga.9254.1.S1_at			2.16203
GgaAffx.21373.1.S1_s_at	ENSGALG00000029157		2.15756		MBNL3
Gga.12955.1.S1_at			2.15634		RCJMB04_3p2	BCL2-antagonist/killer 1
Gga.17644.1.S1_at	ENSGALG00000000255		2.15595		MAN2A1	similar to mannosidase, alpha, class 2A, member 1
GgaAffx.20895.1.S1_at	ENSGALG00000011449		2.15556
GgaAffx.25957.1.S1_s_at			2.15249		CHD9	Chromodomain-helicase-DNA-binding protein 9 (EC 3.6.1.-) (ATP- dependent helicase CHD9) (CHD-9) (Chromatin-related mesenchymal modulator) (CReMM) (Chromatin remodeling factor CHROM1) (Peroxisomal proliferator-activated receptor A-interacting complex 320 k
GgaAffx.8685.1.S1_s_at	ENSGALG00000013628		2.15024		C6orf62	Uncharacterized protein C6orf62 (HBV X-transactivated gene 12 protein). [Source:Uniprot/SWISSPROT;Acc:Q9GZU0]
GgaAffx.22524.1.S1_at	ENSGALG00000028239		2.14936		CCDC146	CDNA FLJ31980 fis, clone NT2RP7008487, weakly similar to TRICHOHYALIN. [Source:Uniprot/SPTREMBL;Acc:Q96MS1]
GgaAffx.9983.1.S1_at	ENSGALG00000015666		2.14805		TNIP2	TNFAIP3 interacting protein 2
Gga.7060.1.S1_s_at	ENSGALG00000015809		2.14567		RNF103	ring finger protein 103
GgaAffx.25575.1.S1_at	ENSGALG00000002672		2.14057		SBNO2	KIAA0963 [Source:RefSeq_peptide;Acc:NP_055778]
Gga.1712.2.S1_a_at	ENSGALG00000014800		2.13949		ATP6V1A	A2 isoform of vacuolar H+-ATPase subunit A [Source:RefSeq_peptide;Acc:NP_990305]
Gga.18916.1.S1_at	ENSGALG00000002922		2.13853		NOTCH2	Notch homolog 2 (Drosophila)
GgaAffx.7332.1.S1_at	ENSGALG00000011572		2.13672		ASPG	asparaginase homolog (S. cerevisiae) [Source:HGNC Symbol;Acc:20123]
Gga.4846.1.S1_at			2.13351			anti-apoptotic NR13
Gga.11830.1.S1_at	ENSGALG00000005688		2.13231		DNASE1L3	DNase-gamma. [Source:Uniprot/SPTREMBL;Acc:Q3Y8N1]
GgaAffx.10727.5.S1_s_at	ENSGALG00000016746		2.1321		ATP10A	Probable phospholipid-transporting ATPase VA (EC 3.6.3.1) (ATPVA) (Aminophospholipid translocase VA). [Source:Uniprot/SWISSPROT;Acc:O60312]
GgaAffx.11201.3.S1_s_at	ENSGALG00000027093		2.13143		TLR1	toll-like receptor 1 /// similar to toll-like receptor 1 /// Toll-like receptor 1 type 2 /// toll-like receptor 16
Gga.14694.1.S1_at			2.12597		EHD4
Gga.17449.1.S1_at			2.12363
Gga.12961.1.S1_at			2.11825		PDCD1	Programmed cell death protein 1 precursor (Protein PD-1) (hPD-1) (CD279 antigen). [Source:Uniprot/SWISSPROT;Acc:Q15116]
Gga.19200.1.S1_at			2.11554
Gga.6140.1.A1_s_at	ENSGALG00000013878		2.11487		PCYOX1	Prenylcysteine oxidase precursor (EC 1.8.3.5) (PCL1). [Source:Uniprot/SWISSPROT;Acc:Q9UHG3]
Gga.990.1.S1_at	ENSGALG00000011190		2.11475
Gga.2748.1.S1_s_at	ENSGALG00000003371		2.11333	2.03135	ELL	elongation factor RNA polymerase II
Gga.6848.3.S1_a_at	ENSGALG00000010224		2.11321		GLIPR1	GLI pathogenesis-related 1 (glioma)
Gga.6250.1.S1_at	ENSGALG00000000866		2.11292		SELENBP1	selenium binding protein 1
GgaAffx.25015.1.A1_s_at			2.11219		MFSD11	CDNA FLJ20226 fis, clone COLF5064 (ET protein) (Hypothetical protein ET). [Source:Uniprot/SPTREMBL;Acc:Q9NXI5]
Gga.16009.1.S1_s_at			2.1118		ARHGAP12
GgaAffx.12325.1.S1_s_at	ENSGALG00000007040		2.11126		CENTB2	centaurin, beta 2
GgaAffx.20976.1.S1_at			2.11032
GgaAffx.23690.1.S1_s_at	ENSGALG00000011869		2.10828		KIAA1109	Fragile site-associated protein. [Source:Uniprot/SPTREMBL;Acc:Q2LD37]
Gga.7979.1.S1_at	ENSGALG00000002818		2.10612		VAT1	vesicle amine transport protein 1 homolog (T. californica)
Gga.8839.1.S1_at			2.10558	2.01856	TUBD1	Tubulin, delta 1
GgaAffx.21772.1.S1_s_at	ENSGALG00000015941		2.10212		IL10RB	Interleukin-10 receptor 2. [Source:Uniprot/SPTREMBL;Acc:Q2PBB9]
Gga.17538.1.S1_s_at	ENSGALG00000018509		2.09877	2.00622	CHMP2A	Charged multivesicular body protein 2a (Chromatin-modifying protein 2a) (CHMP2a). [Source:Uniprot/SWISSPROT;Acc:Q5ZHN1]
Gga.7773.1.S1_at			2.09711		ARHGEF18	Rho-specific guanine nucleotide exchange factor p114 [Source:RefSeq_peptide;Acc:NP_056133]
GgaAffx.22012.1.S1_at	ENSGALG00000006672		2.09551		LARP5	La ribonucleoprotein domain family, member 5 [Source:RefSeq_peptide;Acc:NP_055970]
GgaAffx.25344.1.S1_s_at	ENSGALG00000001967		2.09293		ABCA3	ATP-binding cassette, sub-family A (ABC1), member 3
Gga.5627.1.S1_at	ENSGALG00000002712		2.0917		LIPG	Endothelial lipase precursor (EC 3.1.1.3) (Endothelial cell-derived lipase) (EDL) (EL). [Source:Uniprot/SWISSPROT;Acc:Q9Y5X9]
Gga.7366.1.S1_at	ENSGALG00000007589		2.09145		DEDD	Death effector domain-containing protein (Death effector domain- containing testicular molecule) (DEDPro1) (FLDED-1). [Source:Uniprot/SWISSPROT;Acc:O75618]
Gga.12986.1.S1_at			2.08983		NKTR	natural killer-tumor recognition sequence
Gga.11436.1.S1_a_at	ENSGALG00000012066		2.08722		STARD3NL	MLN64 N-terminal domain homolog (STARD3 N-terminal-like protein). [Source:Uniprot/SWISSPROT;Acc:O95772]
GgaAffx.5069.1.S1_at	ENSGALG00000008074		2.08643		AMMECR1	AMME syndrome candidate gene 1 protein. [Source:Uniprot/SWISSPROT;Acc:Q9Y4X0]
Gga.1747.2.S1_a_at	ENSGALG00000001049		2.08541		CASP1	caspase-1 [Source:RefSeq_peptide;Acc:NP_990255]
Gga.6612.1.S1_a_at	ENSGALG00000026173		2.08506			NK-lysin
Gga.1810.1.S1_at	ENSGALG00000025915		2.08153		ARRDC3	Arrestin domain-containing protein 3. [Source:Uniprot/SWISSPROT;Acc:Q96B67]
GgaAffx.12188.1.S1_s_at	ENSGALG00000013036		2.07684		ATP6V1E1	ATPase, H+ transporting, lysosomal 31kDa, V1 subunit E1
Gga.988.1.S1_at	ENSGALG00000006503		2.07598		VDAC1	Voltage-dependent anion-selective channel protein 1 (VDAC-1) (hVDAC1) (Outer mitochondrial membrane protein porin 1) (Plasmalemmal porin) (Porin 31HL) (Porin 31HM). [Source:Uniprot/SWISSPROT;Acc:P21796]
Gga.19414.1.S1_at			2.07583		LY75	DEC-205 protein precursor. [Source:Uniprot/SPTREMBL;Acc:Q4LDF5]
Gga.6267.1.S1_at	ENSGALG00000001434		2.07388		STOM	Erythrocyte band 7 integral membrane protein (Stomatin) (Protein 7.2b). [Source:Uniprot/SWISSPROT;Acc:P27105]
Gga.14492.1.S1_at	ENSGALG00000016471		2.07359		RDH14	Retinol dehydrogenase 14 (EC 1.1.1.-) (Alcohol dehydrogenase PAN2). [Source:Uniprot/SWISSPROT;Acc:Q9HBH5]
Gga.8075.1.S1_at			2.07095		KIF5C	kinesin family member 5C
Gga.3723.1.S2_at	ENSGALG00000005065		2.06444		PLA2G4A	Cytosolic phospholipase A2 (cPLA2) (Phospholipase A2 group IVA) [Includes: Phospholipase A2 (EC 3.1.1.4) (Phosphatidylcholine 2- acylhydrolase); Lysophospholipase (EC 3.1.1.5)]. [Source:Uniprot/SWISSPROT;Acc:P49147]
GgaAffx.7309.1.S1_at	ENSGALG00000011535		2.0633		NOD1	nucleotide-binding oligomerization domain containing 1
GgaAffx.20610.1.S1_at			2.05985
GgaAffx.7559.1.S1_s_at	ENSGALG00000011889		2.0593		PRKCH	protein kinase C, eta
Gga.1095.1.S1_at	ENSGALG00000003282		2.05759		STAT5B	signal transducer and activator of transcription 5B [Source:RefSeq_peptide;Acc:NP_990110]
Gga.3371.1.S1_s_at	ENSGALG00000014890		2.057		TNFRSF1A	tumor necrosis factor receptor superfamily, member 1A
Gga.4058.1.S1_s_at			2.0516		LOC396473	myristoylated alanine-rich C kinase substrate (MARCKS)
GgaAffx.512.1.S1_at	ENSGALG00000000783		2.04628		PTAFR	Platelet-activating factor receptor (PAF-R). [Source:Uniprot/SWISSPROT;Acc:P25105]
Gga.7064.1.S1_at	ENSGALG00000000974		2.04606		VCAM1	Vascular cell adhesion protein 1 precursor (V-CAM 1) (CD106 antigen) (INCAM-100). [Source:Uniprot/SWISSPROT;Acc:P19320]
Gga.5940.1.S1_s_at	ENSGALG00000016348		2.04566		SAT1	Diamine acetyltransferase 1 (EC 2.3.1.57) (Spermidine/spermine N(1)- acetyltransferase 1) (SSAT) (SSAT-1) (Putrescine acetyltransferase) (Polyamine N-acetyltransferase 1). [Source:Uniprot/SWISSPROT;Acc:Q8AXL1]
Gga.7731.1.S1_at			2.04232
Gga.4367.1.S1_at	ENSGALG00000028249		2.04213		MCL1	Myeloid cell leukemia protein MCL-1 (Fragment). [Source:Uniprot/SPTREMBL;Acc:Q9W6F1]
Gga.12469.1.S1_at			2.03988
GgaAffx.11392.1.S1_s_at	ENSGALG00000006461		2.0361		UBE3C	ubiquitin protein ligase E3C
Gga.2722.1.S1_a_at	ENSGALG00000011511		2.03411		CKB	Creatine kinase B-type (EC 2.7.3.2) (Creatine kinase B chain) (B-CK). [Source:Uniprot/SWISSPROT;Acc:P05122]
Gga.6997.2.S1_s_at	ENSGALG00000005622		2.03137		ARF4	ADP-ribosylation factor 4
Gga.11496.1.S1_at	ENSGALG00000003399		2.02936		SELE	selectin E [Source:HGNC Symbol;Acc:10718]
GgaAffx.20759.1.S1_at			2.02733		SEPT8
GgaAffx.584.1.S1_at	ENSGALG00000023541		2.02685		SPHK1	Sphingosine kinase 1 (EC 2.7.1.-) (SK 1) (SPK 1). [Source:Uniprot/SWISSPROT;Acc:Q9NYA1]
Gga.16576.1.S1_at	ENSGALG00000008457		2.02334		RIN2	Ras and Rab interactor 2 (Ras interaction/interference protein 2) (Ras inhibitor JC265) (Ras association domain family 4). [Source:Uniprot/SWISSPROT;Acc:Q8WYP3]
Gga.10018.1.S1_at	ENSGALG00000010806		2.02333		RIN3	Ras and Rab interactor 3 (Ras interaction/interference protein 3). [Source:Uniprot/SWISSPROT;Acc:Q8TB24]
GgaAffx.12808.1.S1_s_at	ENSGALG00000004661		2.02291		SHISA5	similar to scotin
Gga.8508.1.S2_s_at	ENSGALG00000016234		2.0206		SLA	src-like adaptor [Source:RefSeq_peptide;Acc:NP_989722]
Gga.3983.1.S1_at	ENSGALG00000003391		2.01831		EIF2AK1	eukaryotic initiation factor 2 alpha kinase [Source:RefSeq_peptide;Acc:NP_989979]
GgaAffx.22126.1.S1_at	ENSGALG00000014582		2.01615		IGSF4	immunoglobulin superfamily, member 4D [Source:RefSeq_peptide;Acc:NP_055148]
Gga.2965.1.S1_at	ENSGALG00000027070		2.01515		TIMP2	TIMP metallopeptidase inhibitor 2
Gga.18533.1.S1_s_at	ENSGALG00000011149		2.01388		PLA2R1	yolk sac IgY receptor [Source:RefSeq_peptide;Acc:NP_996866]
Gga.902.1.A1_x_at			2.01292			Clone cDNA5AF, repeat region
Gga.12518.1.S1_at	ENSGALG00000006181		2.01153		NUB1	NEDD8 ultimate buster 1 (Negative regulator of ubiquitin-like proteins 1) (Renal carcinoma antigen NY-REN-18). [Source:Uniprot/SWISSPROT;Acc:Q9Y5A7]
Gga.4219.1.S1_at	ENSGALG00000001000		2.01092		HSPA5	78 kDa glucose-regulated protein precursor (GRP 78) (Heat shock 70 kDa protein 5) (Immunoglobulin heavy chain-binding protein) (BiP). [Source:Uniprot/SWISSPROT;Acc:Q90593]
Gga.1486.1.S1_at	ENSGALG00000009856		2.0078		GNS	glucosamine (N-acetyl)-6-sulfatase (Sanfilippo disease IIID)
GgaAffx.931.1.S1_at	ENSGALG00000026663		2.00498		CX3CL1	CX3CL1 chemokine
Gga.13989.1.S1_s_at	ENSGALG00000015938		2.001		IFNAR2	interferon alpha/beta receptor 2 [Source:RefSeq_peptide;Acc:NP_990189]
Gga.15812.1.S1_at			2.00019		CUGBP2
GgaAffx.21384.1.S1_s_at	ENSGALG00000023683		-2.00036		C12orf38	Tectonic-2 precursor. [Source:Uniprot/SWISSPROT;Acc:Q96GX1]
GgaAffx.12622.1.S1_s_at	ENSGALG00000010017		-2.00072		MCFD2	multiple coagulation factor deficiency 2
GgaAffx.13142.1.S1_at	ENSGALG00000008152		-2.00159		SPATS2L	spermatogenesis associated, serine-rich 2-like [Source:HGNC Symbol;Acc:24574]
Gga.5602.2.S1_s_at	ENSGALG00000004954		-2.01061		DUT	dUTP pyrophosphatase
Gga.1794.1.S1_at	ENSGALG00000007839		-2.01128		NCAM1	neural cell adhesion molecule 1
Gga.2027.1.A1_at	ENSGALG00000007124		-2.01187		POP5	Ribonuclease P/MRP protein subunit POP5 (EC 3.1.26.5) (hPop5). [Source:Uniprot/SWISSPROT;Acc:Q969H6]
Gga.12005.1.S1_at	ENSGALG00000006602		-2.01233		SYT8	Synaptotagmin-8 (Synaptotagmin VIII) (SytVIII). [Source:Uniprot/SWISSPROT;Acc:Q8NBV8]
GgaAffx.21308.1.S1_at			-2.013		DCBLD1	Discoidin, CUB and LCCL domain-containing protein 1 precursor. [Source:Uniprot/SWISSPROT;Acc:Q8N8Z6]
Gga.4345.1.S1_at	ENSGALG00000009241		-2.01573		SFRP2	Secreted frizzled-related protein 2 precursor (sFRP-2). [Source:Uniprot/SWISSPROT;Acc:Q9IA96]
Gga.1090.1.S1_s_at	ENSGALG00000009312		-2.0162		RPL22L1	Ribosomal protein L22-like 1. [Source:Uniprot/SWISSPROT;Acc:Q6P5R6]
Gga.4552.1.S1_at			-2.01641	-2.09251
Gga.4896.1.S1_at	ENSGALG00000004521		-2.0167	-2.10309	GPX3	similar to Glutathione peroxidase 3 precursor (GSHPx-3) (GPx-3) (Plasma glutathione peroxidase) (GSHPx-P)
Gga.12100.1.S1_at			-2.02462	-2.00664	SULF2	Extracellular sulfatase Sulf-2 precursor (EC 3.1.6.-) (HSulf-2). [Source:Uniprot/SWISSPROT;Acc:Q8IWU5]
Gga.19980.1.S1_at			-2.02786
Gga.19308.1.S1_at			-2.03267	-2.03258	NFIB
GgaAffx.20122.1.S1_at			-2.03307	-2.02058	EEF1	Eukaryotic translation elongation factor 1
Gga.6106.1.S1_a_at	ENSGALG00000004909		-2.04038		RARRES2	Retinoic acid receptor responder protein 2 precursor (Tazarotene- induced gene 2 protein) (RAR-responsive protein TIG2). [Source:Uniprot/SWISSPROT;Acc:Q99969]
Gga.12001.1.S1_at	ENSGALG00000020488		-2.04295		C11orf24	Uncharacterized protein C11orf24 precursor (Protein DM4E3). [Source:Uniprot/SWISSPROT;Acc:Q96F05]
Gga.17609.1.S1_s_at	ENSGALG00000010716		-2.04298		AGA	aspartylglucosaminidase
Gga.6031.1.S1_at	ENSGALG00000017362		-2.04442	-3.10697	HAVCR1	hepatitis A virus cellular receptor 1
GgaAffx.24016.1.A1_at	ENSGALG00000012857		-2.04711	-2.03892	DENND2A	DENN domain-containing protein 2A. [Source:Uniprot/SWISSPROT;Acc:Q9ULE3]
GgaAffx.23340.1.S1_at			-2.04809		ITPK1
Gga.944.1.S1_at	ENSGALG00000014788		-2.04826		CENPH	Centromere protein H (CENP-H). [Source:Uniprot/SWISSPROT;Acc:Q90ZF9]
GgaAffx.6729.1.S1_at	ENSGALG00000010646		-2.05144		STOX2	storkhead box 2 [Source:RefSeq_peptide;Acc:NP_064610]
Gga.19407.1.S1_at			-2.05497	-2.20477
GgaAffx.20643.1.S1_at			-2.05923		OLFML2B	olfactomedin-like 2B [Source:RefSeq_peptide;Acc:NP_056256]
GgaAffx.3841.1.S1_at	ENSGALG00000006153		-2.05976		ENDOGL1	Endonuclease G-like 1 (EC 3.1.30.-) (Endo G-like). [Source:Uniprot/SWISSPROT;Acc:Q9Y2C4]
Gga.9757.1.S1_at	ENSGALG00000026572		-2.06068	-3.02992	RGS5	Regulator of G-protein signaling 5 (RGS5). [Source:Uniprot/SWISSPROT;Acc:O15539]
Gga.9310.1.S1_at	ENSGALG00000007638		-2.0662		HMOX2	Heme oxygenase 2 (EC 1.14.99.3) (HO-2). [Source:Uniprot/SWISSPROT;Acc:P30519]
Gga.19209.1.S1_at			-2.06689	-2.02662	ZMIZ1	Zinc finger MIZ domain-containing protein 1 (Retinoic acid-induced protein 17) (PIAS-like protein Zimp10). [Source:Uniprot/SWISSPROT;Acc:Q9ULJ6]
Gga.13326.1.S1_at			-2.06941		SPECC1
Gga.4643.1.S1_at	ENSGALG00000016991		-2.07029		ESD	S-formylglutathione hydrolase (EC 3.1.2.12) (FGH) (Esterase D). [Source:Uniprot/SWISSPROT;Acc:P10768]
GgaAffx.8877.1.S1_s_at	ENSGALG00000013968		-2.07244		SGCB	sarcoglycan, beta (43kDa dystrophin-associated glycoprotein)
Gga.13426.1.S1_s_at	ENSGALG00000009516		-2.07246		TACC2	transforming, acidic coiled-coil containing protein 2
Gga.2087.1.S1_s_at	ENSGALG00000019315		-2.07336		CSNK1E	casein kinase 1, epsilon [Source:RefSeq_peptide;Acc:NP_989708]
Gga.18101.1.S1_at			-2.07529
Gga.3225.1.S1_at	ENSGALG00000006520		-2.07568		MYH11	Myosin-11 (Myosin heavy chain, gizzard smooth muscle). [Source:Uniprot/SWISSPROT;Acc:P10587]
GgaAffx.11290.1.S1_at	ENSGALG00000026914		-2.07725	-3.40548	DOK3	docking protein 3
Gga.4357.1.A1_at			-2.08281	-2.28748
Gga.7364.1.S1_a_at	ENSGALG00000008206		-2.08546		TESC	tescalcin (TESC), mRNA [Source:RefSeq_dna;Acc:NM_017899]
Gga.6031.1.S1_s_at	ENSGALG00000017362		-2.08882	-2.93911	RCJMB04_10h2	hepatitis A virus cellular receptor 1
GgaAffx.12960.1.S1_at	ENSGALG00000014464		-2.08903		MTR	5-methyltetrahydrofolate-homocysteine methyltransferase
Gga.16057.1.S1_s_at	ENSGALG00000004023		-2.0902		E2F8	E2F family member 8 [Source:RefSeq_peptide;Acc:NP_078956]
Gga.12075.1.S1_at			-2.09026	-2.25003	LRRC51	similar to GLP_608_34837_33056
Gga.4727.1.S1_at	ENSGALG00000014106		-2.09032		PPFIBP1	PTPRF interacting protein, binding protein 1 (liprin beta 1)
GgaAffx.5399.1.S1_at	ENSGALG00000008579		-2.09414		OIP5	Opa-interacting protein 5. [Source:Uniprot/SWISSPROT;Acc:O43482]
Gga.3402.1.S2_at	ENSGALG00000002515		-2.09584	-2.3123	OLFM1	Noelin precursor (Neuronal olfactomedin-related ER localized protein) (Olfactomedin-1) (Pancortin). [Source:Uniprot/SWISSPROT;Acc:Q9IAK4]
GgaAffx.20424.1.S1_s_at			-2.09836	-2.42147	ACSBG2
GgaAffx.23325.1.S1_s_at	ENSGALG00000010803		-2.09856	-2.23191	LRRC51	similar to GLP_608_34837_33056
Gga.718.1.S1_at	ENSGALG00000016281		-2.09912		DMD	Dystrophin. [Source:Uniprot/SWISSPROT;Acc:P11533]
GgaAffx.21278.1.S1_at	ENSGALG00000007866		-2.10071	-3.78789	BCL11A	B-cell CLL/lymphoma 11A (zinc finger protein)
Gga.12076.1.S1_at	ENSGALG00000004613		-2.10126	-3.58798	P2RX5	P2X5 receptor. [Source:Uniprot/SPTREMBL;Acc:Q90W80]
Gga.2433.1.S1_at	ENSGALG00000015663		-2.10265	-2.23787	HSDL2	hydroxysteroid dehydrogenase like 2 [Source:RefSeq_peptide;Acc:NP_115679]
GgaAffx.26446.2.S1_s_at	ENSGALG00000005204		-2.10542		GSTT1	similar to Glutathione S-transferase theta 1
Gga.3683.1.S1_at	ENSGALG00000026713		-2.10695		H2AFV	H2A histone family, member V [Source:HGNC Symbol;Acc:20664]
Gga.11404.1.S1_at			-2.10782	-2.73037
Gga.16668.1.S1_at			-2.10935	-2.46037
Gga.4213.1.S2_at			-2.11039		TWSG1	twisted gastrulation homolog 1 [Source:RefSeq_peptide;Acc:NP_989529]
Gga.5869.1.S1_s_at	ENSGALG00000002667		-2.1107		OLFML2B	olfactomedin-like 2B [Source:RefSeq_peptide;Acc:NP_056256]
Gga.5965.2.S1_a_at	ENSGALG00000008302		-2.11149	-2.27826	CIB1	Calcium and integrin-binding protein 1 (Calmyrin) (DNA-PKcs- interacting protein) (Kinase-interacting protein) (KIP) (CIB) (SNK- interacting protein 2-28) (SIP2-28). [Source:Uniprot/SWISSPROT;Acc:Q99828]
Gga.1308.2.S1_at	ENSGALG00000003263		-2.11261		SFXN1	Sideroflexin-1 (Tricarboxylate carrier protein) (TCC). [Source:Uniprot/SWISSPROT;Acc:Q9H9B4]
Gga.9513.1.S2_at			-2.11364	-2.15635	CXCL12	stromal cell derived factor 1 [Source:RefSeq_peptide;Acc:NP_989841]
GgaAffx.11849.1.S1_s_at	ENSGALG00000008439		-2.11382		CD36	CD36 molecule (thrombospondin receptor)
Gga.1247.1.S2_at	ENSGALG00000015461		-2.11403	-7.95745	B6.1	B6.1 [Source:RefSeq_peptide;Acc:NP_990513]
Gga.12594.1.S1_at	ENSGALG00000012055		-2.12213			similar to TGF-beta type II receptor
Gga.107.1.S1_at	ENSGALG00000002595		-2.12251		GPX4	glutathione peroxidase 4 (phospholipid hydroperoxidase) [Source:RefSeq_peptide;Acc:NP_989551]
GgaAffx.12794.1.S1_at	ENSGALG00000009901		-2.12266	-2.36515	DYRK2	similar to DYRK2 protein
Gga.5002.1.S1_at	ENSGALG00000008367		-2.12354	-3.05423	MDK	Midkine precursor (Retinoic acid-induced heparin-binding protein) (RI- HB). [Source:Uniprot/SWISSPROT;Acc:P24052]
Gga.9377.1.S1_at	ENSGALG00000012354		-2.12399	-2.24669	VOPP1	Uncharacterized protein [Source:UniProtKB/TrEMBL;Acc:F1NGU5]
Gga.18710.1.S1_at			-2.12433
Gga.595.1.S1_at	ENSGALG00000009601		-2.12561	-2.01683	NELL2	Protein NEL precursor (93 kDa protein). [Source:Uniprot/SWISSPROT;Acc:Q90827]
GgaAffx.24019.2.S1_at	ENSGALG00000012857		-2.12643	-2.32616	DENND2A	DENN/MADD domain containing 2A
GgaAffx.1691.1.A1_at	ENSGALG00000026572		-2.12684	-3.12085	RGS5	Regulator of G-protein signaling 5 (RGS5). [Source:Uniprot/SWISSPROT;Acc:O15539]
GgaAffx.9549.1.S1_at	ENSGALG00000015051		-2.12792		CDC2L6	Cell division cycle 2-like protein kinase 6 (EC 2.7.11.22) (CDC2- related protein kinase 6) (Death-preventing kinase) (Cyclin-dependent kinase 11). [Source:Uniprot/SWISSPROT;Acc:Q9BWU1]
Gga.12364.1.S1_at	ENSGALG00000009868		-2.12986	-2.19708	ZNF330	Zinc finger protein 330 (Nucleolar cysteine-rich protein) (Nucleolar autoantigen 36). [Source:Uniprot/SWISSPROT;Acc:Q9Y3S2]
Gga.1281.1.S1_at	ENSGALG00000001506		-2.13264		PTTG1	pituitary tumor-transforming 1
GgaAffx.10422.1.S1_at	ENSGALG00000016292		-2.13294		COL21A1	collagen, type XXI, alpha 1 precursor [Source:RefSeq_peptide;Acc:NP_110447]
Gga.8816.1.S1_s_at	ENSGALG00000009373		-2.13333	-2.09148	CTSO	cathepsin O
Gga.5585.1.S1_at	ENSGALG00000022316		-2.14107	-4.7513	CLEC17A	Uncharacterized protein [Source:UniProtKB/TrEMBL;Acc:H9L2G9]
Gga.6031.2.S1_s_at			-2.14152	-2.97309	HAVCR2	hepatitis A virus cellular receptor 1
Gga.2971.2.S1_s_at			-2.14153		C3orf64	Glycosyltransferase. [Source:Uniprot/SPTREMBL;Acc:Q5NDL3]
GgaAffx.20969.1.S1_at			-2.14194	-11.0269	DCLK1
Gga.9700.2.S1_a_at	ENSGALG00000016251		-2.1461		TSPAN7	Tetraspanin-7 (Tspan-7) (Transmembrane 4 superfamily member 2) (Cell surface glycoprotein A15) (T-cell acute lymphoblastic leukemia- associated antigen 1) (TALLA-1) (Membrane component, X chromosome, surface marker 1) (CD231 antigen). [Source:Uniprot/SWIS
Gga.4695.1.S1_a_at			-2.14701
Gga.12174.1.S1_at	ENSGALG00000014042		-2.1473		SSPN	Sarcospan (K-ras oncogene-associated protein) (Kirsten-ras-associated protein). [Source:Uniprot/SWISSPROT;Acc:Q14714]
GgaAffx.21159.1.S1_at	ENSGALG00000015377		-2.14827		PLCXD2	Pleckstrin homology-like domain family B member 2 (Protein LL5-beta). [Source:Uniprot/SWISSPROT;Acc:Q86SQ0]
GgaAffx.7930.2.S1_at	ENSGALG00000012494		-2.15349	-2.83108	CD1D	CD1-1 antigen splice variant 7. [Source:Uniprot/SPTREMBL;Acc:Q58S63]
GgaAffx.5600.1.S1_at	ENSGALG00000008906		-2.15733		EHBP1	EH domain binding protein 1
Gga.18167.1.S1_at			-2.15901		UAP1L1	UDP-N-acteylglucosamine pyrophosphorylase 1-like 1 [Source:RefSeq_peptide;Acc:NP_997192]
Gga.883.1.S1_at	ENSGALG00000001298		-2.15901		RFC2	Replication factor C subunit 2 (Replication factor C 40 kDa subunit) (RF-C 40 kDa subunit) (RFC40) (Activator 1 40 kDa subunit) (A1 40 kDa subunit). [Source:Uniprot/SWISSPROT;Acc:P53033]
Gga.3972.1.S1_at	ENSGALG00000006563		-2.16002		SEMA3D	Semaphorin-3D precursor (Collapsin-2) (COLL-2). [Source:Uniprot/SWISSPROT;Acc:Q90663]
Gga.1941.1.S1_at	ENSGALG00000017242		-2.16132		FZD4	Frizzled-4 precursor (Fz-4) (cFz-4). [Source:Uniprot/SWISSPROT;Acc:Q9IA05]
GgaAffx.12839.1.S1_at	ENSGALG00000015315		-2.16432	-2.05837	TRIM14	tripartite motif-containing 14
Gga.15866.2.S1_a_at	ENSGALG00000009545		-2.16463		SLC25A12	solute carrier family 25 (mitochondrial carrier, Aralar), member 12
Gga.9288.1.S1_at			-2.16554
Gga.18991.1.S1_at			-2.16704	-2.09571
Gga.13129.1.S1_s_at			-2.16764
Gga.14235.1.S1_at			-2.169	-3.64937	PTPRZ1
Gga.2721.1.S1_at	ENSGALG00000012034		-2.1694		ADSL	Adenylosuccinate lyase (EC 4.3.2.2) (Adenylosuccinase) (ASL) (ASASE). [Source:Uniprot/SWISSPROT;Acc:P21265]
GgaAffx.10064.1.S1_at	ENSGALG00000015812		-2.16962	-2.02297	C6orf162	Uncharacterized protein C6orf162. [Source:Uniprot/SWISSPROT;Acc:Q96KF7]
Gga.5407.1.S1_at	ENSGALG00000005976		-2.17656		TCEA2	Transcription elongation factor A protein 2 (Transcription elongation factor S-II protein 2) (Testis-specific S-II) (Transcription elongation factor TFIIS.l). [Source:Uniprot/SWISSPROT;Acc:Q15560]
GgaAffx.12510.1.S1_at			-2.18023		DAK
GgaAffx.2421.1.S1_s_at	ENSGALG00000003876		-2.18124	-3.02742	TIMD4	T-cell immunoglobulin and mucin domain containing 4
GgaAffx.3712.1.S1_s_at	ENSGALG00000005961		-2.18444		DAK
Gga.718.2.S1_a_at	ENSGALG00000016281		-2.18575		DMD	Dystrophin. [Source:Uniprot/SWISSPROT;Acc:P11533]
Gga.10619.1.S1_at	ENSGALG00000009354		-2.18582	-2.72024	GUCY1A3	guanylate cyclase 1, soluble, alpha 3
Gga.8949.1.S1_at	ENSGALG00000002302		-2.18966		YEATS2	YEATS domain containing 2 [Source:HGNC Symbol;Acc:25489]
GgaAffx.11527.1.S1_at			-2.19236		DDT	D-dopachrome tautomerase
Gga.4223.1.S1_at			-2.19379	-2.3862		glutathione S-transferases CL2
Gga.181.1.S1_at	ENSGALG00000006367		-2.19422		PCBD2	Pterin-4-alpha-carbinolamine dehydratase 2 (EC 4.2.1.96) (PHS 2) (4- alpha-hydroxy-tetrahydropterin dehydratase 2) (DcoH-like protein DCoHm) (Hepatocyte nuclear factor 1a dimerization cofactor isoform) (DCoH-alpha). [Source:Uniprot/SWISSPROT;Acc:Q9DG45]
Gga.12140.2.S1_s_at	ENSGALG00000002420		-2.19736	-2.04472	EGFL7	EGF-like-domain, multiple 7
Gga.6221.1.S1_at	ENSGALG00000026517		-2.19786		RFC5	replication factor C (activator 1) 5, 36.5kDa [Source:HGNC Symbol;Acc:9973]
Gga.2855.1.S1_at	ENSGALG00000012628		-2.19964		HABP4	Intracellular hyaluronan-binding protein 4 (IHABP4). [Source:Uniprot/SWISSPROT;Acc:Q9I9R0]
GgaAffx.21422.1.S1_at			-2.20521	-2.18803
Gga.12234.1.S1_at	ENSGALG00000014897		-2.20735		TYMS	Thymidylate synthase (EC 2.1.1.45) (TS) (TSase). [Source:Uniprot/SWISSPROT;Acc:P04818]
Gga.4965.2.S1_at			-2.21234	-2.44338	COL12A1	Collagen alpha-1(XII) chain precursor (Fibrochimerin). [Source:Uniprot/SWISSPROT;Acc:P13944]
Gga.10303.1.S1_at	ENSGALG00000009396		-2.21239		CAV2	Caveolin-2. [Source:Uniprot/SWISSPROT;Acc:P51636]
Gga.16352.1.S1_at			-2.21394	-2.16021		similar to choline transporter-like protein 1, splice
Gga.4700.1.S1_a_at	ENSGALG00000018595		-2.21445		HRSP12	Ribonuclease UK114 (EC 3.1.-.-) (14.5 kDa translational inhibitor protein) (p14.5) (UK114 antigen homolog). [Source:Uniprot/SWISSPROT;Acc:P52758]
Gga.13103.1.S1_s_at	ENSGALG00000009062		-2.21468	-2.88416	CDK14	Uncharacterized protein [Source:UniProtKB/TrEMBL;Acc:E1BS76]
Gga.9692.1.S1_at			-2.21499	-2.08909
Gga.19012.1.S1_at	ENSGALG00000006174		-2.21656	-2.16981	C10orf72	CDNA FLJ31737 fis, clone NT2RI2007084. [Source:Uniprot/SPTREMBL;Acc:Q96MX7]
Gga.3298.1.S1_at	ENSGALG00000027469		-2.22046		GCSH	glycine cleavage system protein H (aminomethyl carrier)
GgaAffx.20853.1.S1_at			-2.22253
GgaAffx.9790.1.S1_s_at			-2.22502			LOC418413
GgaAffx.13185.1.S1_at			-2.22736
Gga.6284.2.S1_a_at	ENSGALG00000006690		-2.22876		ECHDC3	enoyl Coenzyme A hydratase domain containing 3 [Source:RefSeq_peptide;Acc:NP_078969]
Gga.1247.1.S1_at	ENSGALG00000015461		-2.23481	-8.02033	B6.1	B6.1 [Source:RefSeq_peptide;Acc:NP_990513]
Gga.13084.2.S1_a_at	ENSGALG00000011894		-2.23709		CYP2D6	cytochrome P450, family 2, subfamily D, polypeptide 6 [Source:HGNC Symbol;Acc:2625]
Gga.870.2.S1_a_at	ENSGALG00000003311		-2.24145		FGFR1	Basic fibroblast growth factor receptor 1 precursor (EC 2.7.10.1) (FGFR-1) (bFGF-R) (Fms-like tyrosine kinase 2) (c-fgr) (CD331 antigen). [Source:Uniprot/SWISSPROT;Acc:P11362]
Gga.13001.1.S1_s_at	ENSGALG00000029175		-2.24591	-3.00213	EFNB2	ephrin-B2 [Source:RefSeq_peptide;Acc:NP_990155]
Gga.15345.1.S1_s_at	ENSGALG00000015368		-2.2466		TMEM175
Gga.3677.1.S1_at			-2.24783		CAPN2	Calpain-2 catalytic subunit precursor (EC 3.4.22.53) (Calpain-2 large subunit) (Calcium-activated neutral proteinase 2) (CANP 2) (Calpain M- type) (M-calpain) (Millimolar-calpain). [Source:Uniprot/SWISSPROT;Acc:Q92178]
GgaAffx.11543.1.S1_s_at	ENSGALG00000008508		-2.25069		PYGB	phosphorylase, glycogen; brain
GgaAffx.11527.1.S1_s_at	ENSGALG00000006350		-2.25082		DDT	D-dopachrome tautomerase
Gga.18457.1.S1_at	ENSGALG00000007346		-2.25805	-3.08055	KIAA1462	Novel protein. [Source:Uniprot/SPTREMBL;Acc:Q5T992]
Gga.15899.1.S1_at	ENSGALG00000004528		-2.26115		TSHZ3	Teashirt homolog 3 (Zinc finger protein 537). [Source:Uniprot/SWISSPROT;Acc:Q63HK5]
Gga.14374.1.S1_at			-2.26124	-2.09953
Gga.2343.1.S1_at			-2.26197		C20orf194
Gga.13583.1.S1_at			-2.26775		CD36	CD36 molecule (thrombospondin receptor)
Gga.12347.1.S1_at	ENSGALG00000010847		-2.26818	-2.68299	VEGFC	Vascular endothelial growth factor C precursor (VEGF-C) (Vascular endothelial growth factor-related protein) (VRP) (Flt4 ligand) (Flt4- L). [Source:Uniprot/SWISSPROT;Acc:P49767]
Gga.8241.1.S1_at	ENSGALG00000029024		-2.27057		TCF21	Transcription factor 21 (Podocyte-expressed 1) (Pod-1) (Epicardin) (Capsulin). [Source:Uniprot/SWISSPROT;Acc:O43680]
Gga.5316.2.S1_s_at	ENSGALG00000012505		-2.27205	-2.345	LRFN5	leucine rich repeat and fibronectin type III domain containing 5
Gga.9700.4.S1_a_at	ENSGALG00000016251		-2.27247		TSPAN7	Tetraspanin-7 (Tspan-7) (Transmembrane 4 superfamily member 2) (Cell surface glycoprotein A15) (T-cell acute lymphoblastic leukemia- associated antigen 1) (TALLA-1) (Membrane component, X chromosome, surface marker 1) (CD231 antigen). [Source:Uniprot/SWIS
Gga.5568.1.S1_at			-2.27343
Gga.13509.1.S1_at			-2.27681	-2.31743	SEMA5A
Gga.713.1.S1_at	ENSGALG00000009963		-2.27921	-2.25512	LYZ	Lysozyme C precursor (EC 3.2.1.17) (1,4-beta-N-acetylmuramidase C) (Allergen Gal d 4) (Gal d IV). [Source:Uniprot/SWISSPROT;Acc:P00698]
Gga.2749.1.S1_at	ENSGALG00000015451		-2.28525		ZNF462	Zinc finger protein 462. [Source:Uniprot/SWISSPROT;Acc:Q96JM2]
Gga.17004.1.S1_at	ENSGALG00000015749		-2.28782	-2.29821	ST3GAL5	ST3 beta-galactoside alpha-2,3-sialyltransferase 5
GgaAffx.12241.1.S1_s_at	ENSGALG00000013626		-2.29607		GMNN	geminin, DNA replication inhibitor
GgaAffx.24858.1.S1_at	ENSGALG00000027390		-2.29625	-2.30631	COLEC10	Collectin 1 precursor. [Source:Uniprot/SPTREMBL;Acc:Q2LK95]
Gga.4800.3.S1_a_at	ENSGALG00000007403		-2.29794		PEBP1	Phosphatidylethanolamine-binding protein 1 (PEBP-1) (Prostatic-binding protein) (HCNPpp) (Neuropolypeptide h3) (Raf kinase inhibitor protein) (RKIP) [Contains: Hippocampal cholinergic neurostimulating peptide (HCNP)]. [Source:Uniprot/SWISSPROT;Acc:P30086]
GgaAffx.12136.1.S1_s_at	ENSGALG00000015461		-2.3004	-9.4258	B6.3	B6.3 protein (Bu-1)
Gga.12140.2.S1_a_at	ENSGALG00000002420		-2.30216	-2.44318	EGFL7	EGF-like-domain, multiple 7
GgaAffx.21094.1.S1_s_at	ENSGALG00000008226		-2.30582	-2.52875	NIF3L1	NIF3-like protein 1 (Amyotrophic lateral sclerosis 2 chromosomal region candidate gene 1 protein). [Source:Uniprot/SWISSPROT;Acc:Q9GZT8]
GgaAffx.12436.1.S1_s_at	ENSGALG00000006809		-2.30625		POU2AF1	POU domain, class 2, associating factor 1 [Source:RefSeq_peptide;Acc:NP_989506]
GgaAffx.21555.1.S1_s_at	ENSGALG00000013081		-2.30933	-2.52733	VWC2	von Willebrand factor C domain containing 2 [Source:RefSeq_peptide;Acc:NP_940972]
Gga.4753.1.S1_a_at	ENSGALG00000011918		-2.30959		CCDC134	coiled-coil domain containing 134
Gga.4682.1.S2_at			-2.31052		UNG	uracil-DNA glycosylase [Source:RefSeq_peptide;Acc:NP_989520]
Gga.8915.1.S1_s_at			-2.31518		C20orf108
GgaAffx.10137.1.S1_at	ENSGALG00000015915		-2.31571	-2.21416	TMEM64	transmembrane protein 64 [Source:RefSeq_peptide;Acc:NP_001008495]
Gga.16475.1.S1_at			-2.32057	-2.53576	NTRK2
Gga.9397.1.S1_at	ENSGALG00000010857		-2.32143		DAB1	disabled homolog 1 [Source:RefSeq_peptide;Acc:NP_989569]
Gga.19192.1.S1_at	ENSGALG00000027027		-2.32542	-2.01848	FBXL7
Gga.11739.1.S1_at	ENSGALG00000013155		-2.32619	-2.20561	PCBP3	poly(rC) binding protein 2
Gga.2585.1.S1_at			-2.32747	-2.42602
Gga.1964.1.S1_at	ENSGALG00000012954		-2.33232	-2.25934	MYO10	Myosin-10 (Myosin X). [Source:Uniprot/SWISSPROT;Acc:Q9HD67]
Gga.13168.1.S1_at			-2.33243
Gga.16846.1.S1_s_at			-2.33842		C20orf194
Gga.12514.1.S1_a_at			-2.34177	-2.1592	GSTA	Glutathione S-transferase class-alpha
GgaAffx.10275.1.S1_at			-2.34483		SAMD12	sterile alpha motif domain containing 12 [Source:RefSeq_peptide;Acc:NP_997389]
Gga.16833.1.S1_at	ENSGALG00000015987		-2.34493		TP53INP1	tumor protein p53 inducible nuclear protein 1
GgaAffx.20131.1.S1_s_at			-2.34511	-2.49747		Ribosomal protein L18
Gga.7231.1.S1_at			-2.34784		SOX17	SRY (sex determining region Y)-box 17
Gga.16213.1.S1_at	ENSGALG00000005331		-2.34792
Gga.13105.1.S1_at			-2.34878	-2.21709	ITM2C	Integral membrane protein 2C (Transmembrane protein BRI3) (Cerebral protein 14) [Contains: CT-BRI3]. [Source:Uniprot/SWISSPROT;Acc:Q9NQX7]
Gga.17103.1.S1_at	ENSGALG00000005389		-2.35124	-2.04724
GgaAffx.2637.2.S1_s_at	ENSGALG00000014471		-2.35149	-2.06469	CAT	catalase
GgaAffx.23757.5.S1_s_at	ENSGALG00000012044		-2.35348	-2.5715	ANK2	Ankyrin 2 (Fragment). [Source:Uniprot/SPTREMBL;Acc:Q90716]
Gga.12271.1.S1_a_at	ENSGALG00000008291		-2.35495	-2.37058	AP3S2	AP-3 complex subunit sigma-2 (Adapter-related protein complex 3 sigma- 2 subunit) (Sigma-adaptin 3b) (AP-3 complex sigma-3B subunit) (Sigma- 3B-adaptin). [Source:Uniprot/SWISSPROT;Acc:P59780]
GgaAffx.12013.1.S1_at	ENSGALG00000014471		-2.35595		CAT	catalase
Gga.8435.1.S1_at	ENSGALG00000016800		-2.35721	-2.50042		Similar to Ecrg4-A protein
Gga.16657.1.S1_at			-2.36504
Gga.2324.1.S1_s_at	ENSGALG00000006334		-2.36728	-2.01363	LAP3	leucine aminopeptidase 3
Gga.2352.1.S2_at	ENSGALG00000010857		-2.37231		DAB1	disabled homolog 1 [Source:RefSeq_peptide;Acc:NP_989569]
GgaAffx.12013.1.S1_s_at	ENSGALG00000014471		-2.38886		CAT	catalase
Gga.4712.1.S1_a_at			-2.39998		OXCT1	3-oxoacid CoA transferase 1
Gga.1790.1.S1_at			-2.40285	-2.31111
GgaAffx.20450.1.S1_at			-2.40438	-2.19482
Gga.8144.3.S1_at	ENSGALG00000008593		-2.40619		ATP1B4	X,K-ATPase beta-m subunit. [Source:Uniprot/SPTREMBL;Acc:Q2HZ96]
GgaAffx.7251.1.S1_at	ENSGALG00000011418		-2.40697	-4.42354	CCR6	chemokine (C-C motif) receptor 6
Gga.1322.2.A1_at			-2.42153	-2.44341	PPP3CA	Protein phosphatase 3 (formerly 2B), catalytic subunit, alpha isoform
Gga.2136.1.S1_at	ENSGALG00000025738		-2.43037		RHOU	similar to GTP-binding protein SB128
Gga.3332.1.S1_at	ENSGALG00000001561		-2.4318		MXRA8	plasma membrane protein 1B3 [Source:RefSeq_peptide;Acc:NP_989967]
Gga.4194.1.S1_at	ENSGALG00000026736		-2.43294		OGN	Mimecan precursor (Osteoglycin). [Source:Uniprot/SWISSPROT;Acc:Q9W6H0]
Gga.17858.1.S1_at			-2.43591	-2.12354
GgaAffx.20264.1.S1_at			-2.4375	-2.03089	FAM84B
Gga.9304.1.S1_s_at	ENSGALG00000017135		-2.44335		CRYL1	crystallin, lambda 1
Gga.9216.1.S1_at	ENSGALG00000025926		-2.44938		MZB1	marginal zone B and B1 cell-specific protein [Source:HGNC Symbol;Acc:30125]
GgaAffx.12815.1.S1_at			-2.45107	-2.11646	C20orf108
Gga.2739.1.S1_at			-2.4516
GgaAffx.21767.1.S1_s_at	ENSGALG00000001475		-2.45809		STMN1	Stathmin. [Source:Uniprot/SWISSPROT;Acc:P31395]
Gga.9278.1.S1_at	ENSGALG00000014648		-2.46517		CETN3	Centrin-3. [Source:Uniprot/SWISSPROT;Acc:O15182]
GgaAffx.10422.3.S1_s_at	ENSGALG00000016292		-2.46759		COL21A1	collagen, type XXI, alpha 1 precursor [Source:RefSeq_peptide;Acc:NP_110447]
Gga.3676.1.S1_at	ENSGALG00000009704		-2.47658		GALNAC4S-6ST	N-acetylgalactosamine 4-sulfate 6-O-sulfotransferase (EC 2.8.2.33) (GalNAc4S-6ST) (B-cell RAG-associated gene protein) (hBRAG). [Source:Uniprot/SWISSPROT;Acc:Q7LFX5]
Gga.5927.1.S1_at	ENSGALG00000028564		-2.47679	-4.29454		Gastrin-releasing peptide (GRP) (Proventricular peptide) [Contains: Neuromedin C (GRP-10)]. [Source:Uniprot/SWISSPROT;Acc:P01295]
Gga.10418.1.S1_at	ENSGALG00000015683		-2.47935	-3.07551	GNG10	guanine nucleotide binding protein (G protein), gamma 10
Gga.17542.1.S1_at			-2.48026	-2.61524
GgaAffx.21157.1.S1_s_at			-2.48773	-2.12197	SH3PXD2A
Gga.12388.1.S1_at	ENSGALG00000007879		-2.49026		FANCL	Fanconi anemia protein FANCL. [Source:Uniprot/SPTREMBL;Acc:Q3MUH5]
Gga.18062.1.S1_at	ENSGALG00000016292		-2.49044		COL21A1	collagen, type XXI, alpha 1 precursor [Source:RefSeq_peptide;Acc:NP_110447]
GgaAffx.20624.1.S1_at	ENSGALG00000016933		-2.49076		DACH1	dachshund homolog 1 [Source:RefSeq peptide;Acc:NP_001186375]
Gga.1226.1.S1_s_at	ENSGALG00000004465		-2.49379		KIAA1274	paladin [Source:RefSeq_peptide;Acc:NP_989440]
GgaAffx.20504.1.S1_at	ENSGALG00000027943		-2.49663		RWDD3	RWD domain-containing protein 3. [Source:Uniprot/SWISSPROT;Acc:Q9Y3V2]
Gga.13353.1.S1_at	ENSGALG00000017244		-2.50202	-2.88713	PRSS23	Serine protease 23 precursor (EC 3.4.21.-) (Putative secreted protein ZSIG13). [Source:Uniprot/SWISSPROT;Acc:O95084]
Gga.1226.3.S1_s_at	ENSGALG00000004465		-2.50255	-2.02433	KIAA1274	paladin [Source:RefSeq_peptide;Acc:NP_989440]
Gga.6332.1.S1_at			-2.50547			similar to complement regulatory soluble protein
Gga.18379.1.S1_at			-2.51137	-2.02432
Gga.311.1.S1_at			-2.51223	-2.15307	FZ-8	Frizzled-8
Gga.7623.1.S1_at	ENSGALG00000010151		-2.51537		C6orf129	C6orf129 protein (Fragment). [Source:Uniprot/SPTREMBL;Acc:Q9BTQ9]
Gga.79.1.S1_at	ENSGALG00000016933		-2.52199		DACH1	Dachshund 1 (Fragment). [Source:Uniprot/SPTREMBL;Acc:Q8QHJ0]
Gga.2999.1.S1_at	ENSGALG00000010780		-2.52356		ETV1	ets domain protein [Source:RefSeq_peptide;Acc:NP_990248]
GgaAffx.10503.1.S1_at	ENSGALG00000016413		-2.524	-2.33447	DEPDC6	DEP domain containing 6 [Source:RefSeq_peptide;Acc:NP_073620]
Gga.6877.1.S1_at	ENSGALG00000015519		-2.53108	-2.69044	ROBO2	Roundabout2 protein (Fragment). [Source:Uniprot/SPTREMBL;Acc:Q90Z41]
GgaAffx.9521.1.S1_at	ENSGALG00000014995		-2.53234		PGM5	phosphoglucomutase 5
Gga.15966.1.S1_at	ENSGALG00000012044		-2.53677	-2.41038	ANK2	Ankyrin 2 (Fragment). [Source:Uniprot/SPTREMBL;Acc:Q90716]
Gga.19798.1.S1_at	ENSGALG00000007410		-2.54721
Gga.11423.1.S1_at			-2.54843	-2.36735
Gga.13183.1.S1_at	ENSGALG00000012044		-2.55402	-2.20593	ANK2	Ankyrin 2 (Fragment). [Source:Uniprot/SPTREMBL;Acc:Q90716]
Gga.8160.1.S1_at			-2.55566	-2.8834	C16orf45	similar to Uncharacterized protein C16orf45 homolog
Gga.18078.1.S1_at			-2.55584	-2.96827
Gga.3242.1.S1_at	ENSGALG00000007796		-2.55673	-2.02649	BCAS1	Breast carcinoma amplified sequence 1 (Novel amplified in breast cancer 1) (Amplified and overexpressed in breast cancer). [Source:Uniprot/SWISSPROT;Acc:O75363]
GgaAffx.24188.1.S1_at	ENSGALG00000001433		-2.55932	-2.63567	B3GNTL1	UDP-GlcNAc:betaGal beta-1,3-N-acetylglucosaminyltransferase-like 1 [Source:RefSeq_peptide;Acc:NP_001009905]
GgaAffx.21544.1.S1_at			-2.55964	-2.03271
Gga.2698.1.S1_at	ENSGALG00000000585		-2.56403	-2.81031	MYL4	Myosin light chain, embryonic (L23). [Source:Uniprot/SWISSPROT;Acc:P09540]
Gga.4207.1.S1_at	ENSGALG00000012121		-2.56952		RCN1	Reticulocalbin-1 precursor. [Source:Uniprot/SWISSPROT;Acc:Q15293]
Gga.9700.1.S1_at	ENSGALG00000016251		-2.57085		TSPAN7	Tetraspanin-7 (Tspan-7) (Transmembrane 4 superfamily member 2) (Cell surface glycoprotein A15) (T-cell acute lymphoblastic leukemia- associated antigen 1) (TALLA-1) (Membrane component, X chromosome, surface marker 1) (CD231 antigen). [Source:Uniprot/SWIS
GgaAffx.24100.1.S1_s_at	ENSGALG00000013051		-2.57737	-2.3207	SEMA5A	sema domain, seven thrombospondin repeats (type 1 and type 1-like), transmembrane domain (TM) and short cytoplasmic domain, (semaphorin) 5A
Gga.2883.1.S1_at	ENSGALG00000026757		-2.57791		DHFR	dihydrofolate reductase
Gga.2856.1.S1_a_at	ENSGALG00000024481		-2.59151		APITD1	similar to Apoptosis-inducing, TAF9-like domain 1
GgaAffx.20511.1.S1_at			-2.59831	-2.55935	SH3PXD2A
Gga.9513.2.S2_at	ENSGALG00000028136		-2.59982	-2.25421	CXCL12	stromal cell derived factor 1 [Source:RefSeq_peptide;Acc:NP_989841]
GgaAffx.12439.1.S1_s_at	ENSGALG00000004266		-2.60109		TNFAIP8L1	tumor necrosis factor, alpha-induced protein 8-like 1
Gga.11966.1.S1_a_at	ENSGALG00000016709		-2.60324		DSCR1L1	Calcipressin-2 (Thyroid hormone-responsive protein ZAKI-4) (Down syndrome candidate region 1-like 1) (Myocyte-enriched calcineurin- interacting protein 2) (MCIP2). [Source:Uniprot/SWISSPROT;Acc:Q14206]
Gga.10960.1.S1_at	ENSGALG00000014910		-2.60557		COLEC12	Collectin 1 CL-3. [Source:Uniprot/SPTREMBL;Acc:Q2LK54]
Gga.1479.1.S1_at			-2.60614	-2.60783	PTN	Pleiotrophin (PTN) (Heparin-binding growth-associated molecule) (HB- GAM) (Heparin-binding growth factor 8) (HBGF-8) (Osteoblast-specific factor 1) (OSF-1) (Heparin-binding neutrophic factor) (HBNF) (Heparin- binding brain mitogen) (HBBM). [Source:Uniprot
Gga.2814.1.S1_at			-2.60688		TRIM2
Gga.7859.1.S1_at	ENSGALG00000010566		-2.60785		NPNT	nephronectin [Source:RefSeq_peptide;Acc:NP_001028219]
Gga.9655.1.S1_at	ENSGALG00000009212		-2.61094	-2.35778	MND1	GAJ protein [Source:RefSeq_peptide;Acc:NP_115493]
Gga.2957.1.S1_s_at	ENSGALG00000017274		-2.61205		CD9	CD9 antigen [Source:RefSeq_peptide;Acc:NP_990093]
Gga.1542.1.S1_at			-2.61366	-5.62188
Gga.3652.1.S1_at	ENSGALG00000011883		-2.62934	-4.97614	CLEC3B	tetranectin [Source:RefSeq_peptide;Acc:NP_989997]
Gga.1455.1.S1_at			-2.63168		SCD5	stearoyl-CoA desaturase 4 isoform a [Source:RefSeq_peptide;Acc:NP_001032671]
Gga.13819.1.S1_at			-2.63186	-2.88207
Gga.3074.1.S1_a_at	ENSGALG00000029043		-2.63236	-2.28119	C-16	16 kDa beta-galactoside-binding lectin (C-16) (Galectin CG-16). [Source:Uniprot/SWISSPROT;Acc:P23668]
GgaAffx.20845.1.S1_at	ENSGALG00000011096		-2.63969		ABCB10	ATP-binding cassette sub-family B member 10, mitochondrial precursor (ATP-binding cassette transporter 10) (ABC transporter 10 protein) (Mitochondrial ATP-binding cassette 2) (M-ABC2). [Source:Uniprot/SWISSPROT;Acc:Q9NRK6]
Gga.4318.1.S1_at	ENSGALG00000014866		-2.64039		FABP7	Fatty acid-binding protein, retina (R-FABP). [Source:Uniprot/SWISSPROT;Acc:Q05423]
GgaAffx.22678.1.S1_at	ENSGALG00000008741		-2.64458	-4.30079	PROKR2	prokineticin receptor 2
Gga.17208.1.S1_s_at			-2.6564	-2.90868	FAM89A	Protein FAM89A. [Source:Uniprot/SWISSPROT;Acc:Q96GI7]
Gga.4556.1.S1_at	ENSGALG00000003570		-2.6582	-2.0514	ATIC	Bifunctional purine biosynthesis protein PURH [Includes: Phosphoribosylaminoimidazolecarboxamide formyltransferase (EC 2.1.2.3) (AICAR transformylase); IMP cyclohydrolase (EC 3.5.4.10) (Inosinicase) (IMP synthetase) (ATIC)]. [Source:Uniprot/SWISSPROT;Acc:
GgaAffx.11200.1.S1_at			-2.67273	-2.88503
Gga.6265.1.S1_at	ENSGALG00000005204		-2.67875	-2.08789	GSTT1	similar to Glutathione S-transferase theta 1
Gga.3115.1.S1_at	ENSGALG00000028136		-2.69968	-2.49003	CXCL12	stromal cell-derived factor 1 precursor [Source:RefSeq peptide;Acc:NP_989841]
Gga.2072.1.S1_a_at			-2.70712		CA8	carbonic anhydrase VIII
Gga.12104.1.S1_at	ENSGALG00000024449		-2.71398	-2.4336	RAMP2	receptor (G protein-coupled) activity modifying protein 2
Gga.8180.1.S1_s_at	ENSGALG00000015880		-2.71835	-2.59663	HMGN3	High mobility group nucleosome-binding domain-containing protein 3. [Source:Uniprot/SWISSPROT;Acc:Q5ZIR5]
GgaAffx.8277.2.S1_s_at	ENSGALG00000013051		-2.73123	-2.13957	SEMA5A	sema domain, seven thrombospondin repeats (type 1 and type 1-like), transmembrane domain (TM) and short cytoplasmic domain, (semaphorin) 5A
Gga.3697.1.S1_at	ENSGALG00000013244		-2.7372	-2.44802	ABCC9	ATP-binding cassette transporter sub-family C member 9 (Sulfonylurea receptor 2). [Source:Uniprot/SWISSPROT;Acc:O60706]
Gga.1710.1.S1_at			-2.7538	-3.10934
Gga.2536.1.S1_at	ENSGALG00000007732		-2.75641	-2.26959	RTN4R	reticulon 4 receptor
Gga.3219.1.S1_at	ENSGALG00000016558		-2.75757		FIGF	c-fos induced growth factor (vascular endothelial growth factor D)
Gga.15978.1.S1_at			-2.75877	-2.53451
Gga.7476.1.S1_at	ENSGALG00000011709		-2.76263		TMEM108	Transmembrane protein 108 precursor. [Source:Uniprot/SWISSPROT;Acc:Q6UXF1]
Gga.5640.1.S1_at			-2.76338	-2.8743	PRSS23	Serine protease 23 precursor (EC 3.4.21.-) (Putative secreted protein ZSIG13). [Source:Uniprot/SWISSPROT;Acc:O95084]
Gga.5916.1.S1_s_at	ENSGALG00000014523		-2.76714	-2.61714	MATN2	matrilin 2
Gga.1378.1.S1_s_at			-2.76817	-3.43833	HDAC9	histone deacetylase 9
Gga.12849.1.S1_at	ENSGALG00000011205		-2.76842	-2.2004	SMOC2	SPARC-related modular calcium-binding protein 2 precursor (Secreted modular calcium-binding protein 2) (SMOC-2) (Smooth muscle-associated protein 2) (SMAP-2). [Source:Uniprot/SWISSPROT;Acc:Q9H3U7]
Gga.7894.1.S1_at	ENSGALG00000028685		-2.779	-2.22714	SEMA5A	sema domain, seven thrombospondin repeats (type 1 and type 1-like), transmembrane domain (TM) and short cytoplasmic domain, (semaphorin) 5A
Gga.19906.1.S1_at			-2.78973	-4.83525
GgaAffx.24144.4.S1_s_at	ENSGALG00000013207		-2.78984	-2.05567	CTNNAL1	Alpha-catulin (Catenin alpha-like protein 1) (Alpha-catenin-related protein) (ACRP). [Source:Uniprot/SWISSPROT;Acc:Q9UBT7]
Gga.9513.1.S1_a_at	ENSGALG00000028136		-2.80473	-2.77983	CXCL12	stromal cell derived factor 1 [Source:RefSeq_peptide;Acc:NP_989841]
Gga.4078.1.S1_at	ENSGALG00000011271		-2.80689	-2.16587	LUM	Lumican precursor (Keratan sulfate proteoglycan lumican) (KSPG lumican). [Source:Uniprot/SWISSPROT;Acc:P51890]
Gga.15998.1.S1_at			-2.81036	-2.08344	COLEC12	Collectin 1 CL-3. [Source:Uniprot/SPTREMBL;Acc:Q2LK54]
Gga.5691.1.S1_at	ENSGALG00000028560		-2.81564	-2.52835	OC3	uncharacterized protein LOC417943 precursor [Source:RefSeq peptide;Acc:NP_001188315]
Gga.18841.1.S1_at			-2.81911		PURG
Gga.19199.1.S1_at	ENSGALG00000013244		-2.82931	-2.5041	ABCC9	ATP-binding cassette transporter sub-family C member 9 (Sulfonylurea receptor 2). [Source:Uniprot/SWISSPROT;Acc:O60706]
Gga.4965.1.S1_at	ENSGALG00000015908		-2.84652	-2.81166	COL12A1	Collagen alpha-1(XII) chain precursor (Fibrochimerin). [Source:Uniprot/SWISSPROT;Acc:P13944]
Gga.5139.1.S1_at	ENSGALG00000012613		-2.86041	-2.18402	FBP1	Fructose-1,6-bisphosphatase (EC 3.1.3.11) (Fragment). [Source:Uniprot/SPTREMBL;Acc:Q9I8D4]
Gga.4941.1.S1_at	ENSGALG00000005278		-2.86374	-2.47491	CDH11	cadherin 11, type 2, OB-cadherin (osteoblast)
Gga.7900.2.S1_a_at	ENSGALG00000023904		-2.86457	-2.11381	FIBIN	similar to RIKEN cDNA 1110018M03 (LOC387758), mRNA [Source:RefSeq_dna;Acc:NM_203371]
Gga.2136.1.S1_a_at			-2.86956	-2.30074	RHOU	similar to GTP-binding protein SB128
Gga.9356.3.S1_at			-2.87363	-3.30924	POLR2B
Gga.2844.2.S1_s_at	ENSGALG00000001475		-2.8777	-2.172	STMN1	Stathmin. [Source:Uniprot/SWISSPROT;Acc:P31395]
GgaAffx.7823.1.S1_s_at	ENSGALG00000012351		-2.88321	-3.47951	STK17A	serine/threonine kinase 17a
Gga.3477.1.S2_at	ENSGALG00000009495		-2.89482		FGFR2	Fibroblast growth factor receptor 2 precursor (EC 2.7.10.1) (FGFR-2) (Tyrosine kinase receptor CEK3). [Source:Uniprot/SWISSPROT;Acc:P18461]
GgaAffx.1208.3.S1_s_at	ENSGALG00000001840		-2.89791	-2.6439	TEK	TEK tyrosine kinase, endothelial (venous malformations, multiple cutaneous and mucosal)
GgaAffx.24443.2.S1_s_at	ENSGALG00000014523		-2.91135	-3.07746	MATN2	matrilin 2
GgaAffx.20200.1.S1_at			-2.93391	-2.88942	ANKH
Gga.1563.1.S1_at	ENSGALG00000010793		-2.94568	-3.39657	SLC24A4	Uncharacterized protein [Source:UniProtKB/TrEMBL;Acc:E1BZM8]
Gga.6268.1.S1_at			-2.96663	-2.55785	PMEPA1
Gga.16422.1.S1_at			-2.98445	-2.34902	C10orf72	CDNA FLJ31737 fis, clone NT2RI2007084. [Source:Uniprot/SPTREMBL;Acc:Q96MX7]
Gga.3199.1.S1_at	ENSGALG00000003580		-2.98632	-2.20186	MMP2	72 kDa type IV collagenase precursor (EC 3.4.24.24) (72 kDa gelatinase) (Matrix metalloproteinase-2) (MMP-2) (Gelatinase A). [Source:Uniprot/SWISSPROT;Acc:Q90611]
Gga.15184.1.S1_at			-2.98793		ADAMTS7	ADAM metallopeptidase with thrombospondin type 1 motif, 7 preproprotein [Source:RefSeq_peptide;Acc:NP_055087]
Gga.17403.1.S1_at			-2.99845	-3.35175
Gga.5346.1.S1_at			-3.00567	-3.51264
GgaAffx.1625.1.S1_s_at	ENSGALG00000002431		-3.00632	-4.00218	CFH	complement factor H
GgaAffx.11711.1.S1_s_at	ENSGALG00000015846		-3.01856	-2.7383	SNAP91	synaptosomal-associated protein, 91kDa homolog (mouse)
Gga.6017.1.S1_s_at	ENSGALG00000012352		-3.04362		BLVRA	Biliverdin reductase A precursor (EC 1.3.1.24) (Biliverdin-IX alpha- reductase) (BVR A). [Source:Uniprot/SWISSPROT;Acc:P53004]
Gga.2558.1.S1_a_at	ENSGALG00000016411		-3.04948	-4.4734	COL14A1	Collagen alpha-1(XIV) chain precursor (Undulin). [Source:Uniprot/SWISSPROT;Acc:P32018]
GgaAffx.23610.3.S1_at	ENSGALG00000011579		-3.09648	-3.31582	SLC22A1	solute carrier family 22 (organic cation transporter), member 1
Gga.1964.1.S1_s_at	ENSGALG00000012954		-3.10321	-2.30671	MYO10	Myosin-10 (Myosin X). [Source:Uniprot/SWISSPROT;Acc:Q9HD67]
Gga.6070.1.S1_at	ENSGALG00000016153		-3.12978		PSCA	prostate stem cell antigen
GgaAffx.25542.1.S1_at	ENSGALG00000002585		-3.13755	-3.0469	GULP1	GULP, engulfment adaptor PTB domain containing 1 [Source:RefSeq_peptide;Acc:NP_057399]
Gga.19075.1.S1_at	ENSGALG00000016377		-3.14253	-2.62724	PXDN	peroxidasin homolog (Drosophila)
Gga.17662.1.S1_s_at	ENSGALG00000004273		-3.17058	-2.18483	RALGPS2	Ral GEF with PH domain and SH3 binding motif 2
Gga.14371.1.S1_at			-3.17173	-2.4902	ANKH
Gga.5784.1.S1_at	ENSGALG00000002756		-3.18851	-2.41799	TMEM121	Transmembrane protein 121 (Protein hole). [Source:Uniprot/SWISSPROT;Acc:Q8QFN3]
Gga.3257.1.S1_at	ENSGALG00000028928		-3.19502		LCAT	lecithin-cholesterol acyltransferase
Gga.8349.1.S1_at			-3.20261	-3.48918
Gga.14601.1.S1_s_at			-3.21012	-2.66701	MATN2	matrilin 2
GgaAffx.9522.1.S1_at	ENSGALG00000014995		-3.22447	-2.03643	PGM5	phosphoglucomutase 5
GgaAffx.1625.7.S1_s_at	ENSGALG00000002431		-3.22714	-2.66918	CFH	complement factor H
Gga.18882.1.S1_at	ENSGALG00000016653		-3.25269	-3.44602	C8orf13	Uncharacterized protein C8orf13. [Source:Uniprot/SWISSPROT;Acc:Q96KS9]
Gga.7533.1.S1_at			-3.29441	-2.80844	TMEM46	transmembrane protein 46
Gga.16813.1.S1_at	ENSGALG00000027617		-3.33118	-2.80171	KCNMB2	Calcium-activated potassium channel subunit beta 2 (Calcium-activated potassium channel, subfamily M subunit beta 2) (Maxi K channel subunit beta 2) (BK channel subunit beta 2) (Slo-beta 2) (K(VCA)beta 2) (Charybdotoxin receptor subunit beta 2) (BKbeta2)
Gga.788.1.S1_at	ENSGALG00000016322		-3.33389	-3.24561	GSTA4	Glutathione S-transferase 3 (EC 2.5.1.18) (GST-CL3) (GST class-alpha). [Source:Uniprot/SWISSPROT;Acc:P26697]
Gga.4723.1.S1_at	ENSGALG00000016945		-3.37953	-2.95442	LECT1	Chondromodulin-1 precursor (Chondromodulin-I) (ChM-I) (Leukocyte cell- derived chemotaxin 1) [Contains: Chondrosurfactant protein (CH-SP)]. [Source:Uniprot/SWISSPROT;Acc:Q9PUU8]
Gga.1132.1.S1_at	ENSGALG00000015849		-3.38539		ME1	malic enzyme 1, NADP(+)-dependent, cytosolic [Source:RefSeq_peptide;Acc:NP_989634]
Gga.12988.1.S1_at	ENSGALG00000006864		-3.40919		COL24A1	collagen, type XXIV, alpha 1
Gga.8540.1.S1_at	ENSGALG00000003073		-3.42605	-3.57675	RHOBTB1
Gga.14502.1.S1_at			-3.43632		COL24A1	collagen, type XXIV, alpha 1
Gga.19427.1.S1_at			-3.4415		TLL2	similar to tolloid-like 2 protein
Gga.10093.1.S1_at	ENSGALG00000013617		-3.44908	-3.35947	PDGFRL	Platelet-derived growth factor receptor-like protein precursor (PDGF receptor beta-like tumor suppressor). [Source:Uniprot/SWISSPROT;Acc:Q15198]
Gga.16816.1.S1_at			-3.45242	-2.07847	TPPP
Gga.7886.1.S1_at	ENSGALG00000027232		-3.49808	-2.34662	C1QTNF2	C1q and tumor necrosis factor related protein 2
Gga.12287.1.S1_at			-3.52344	-2.02127
Gga.17359.1.S1_at			-3.53431	-3.05328		CH455 (Fragment). [Source:Uniprot/SPTREMBL;Acc:Q5BLP8]
GgaAffx.151.1.S1_s_at	ENSGALG00000000251		-3.58942	-5.82398	CD79B	CD79b molecule, immunoglobulin-associated beta
Gga.10172.1.S1_at			-3.59648		RERGL	CDNA: FLJ22655 fis, clone HSI07590 (Hypothetical protein FLJ22655). [Source:Uniprot/SPTREMBL;Acc:Q9H628]
Gga.15285.1.S1_at			-3.63259	-2.75804	SCUBE1
Gga.16552.1.S1_a_at			-3.6517	-2.52
Gga.4536.2.S1_a_at	ENSGALG00000012834		-3.6553		AKR1D1	3-oxo-5-beta-steroid 4-dehydrogenase (EC 1.3.1.3) (Delta(4)-3- ketosteroid 5-beta-reductase) (Aldo-keto reductase family 1 member D1). [Source:Uniprot/SWISSPROT;Acc:P51857]
GgaAffx.11467.1.S1_s_at	ENSGALG00000003410		-3.6749	-2.21302	CDK2AP1	CDK2-associated protein 1
Gga.19747.1.S1_s_at	ENSGALG00000009693		-3.74244	-3.30701	CPXM2	carboxypeptidase X (M14 family), member 2
Gga.10172.2.S1_a_at	ENSGALG00000013112		-3.7455		RERGL	CDNA: FLJ22655 fis, clone HSI07590 (Hypothetical protein FLJ22655). [Source:Uniprot/SPTREMBL;Acc:Q9H628]
GgaAffx.21559.1.S1_at			-3.83113	-4.38425
GgaAffx.23872.1.S1_at	ENSGALG00000012352		-3.84877		BLVRA	Biliverdin reductase A precursor (EC 1.3.1.24) (Biliverdin-IX alpha- reductase) (BVR A). [Source:Uniprot/SWISSPROT;Acc:P53004]
Gga.9762.1.S1_at			-3.85246	-2.61169
GgaAffx.3854.1.S1_s_at	ENSGALG00000006172		-3.90955	-4.00366	ABCC8	ATP-binding cassette transporter sub-family C member 8 (Sulfonylurea receptor 1). [Source:Uniprot/SWISSPROT;Acc:Q09428]
GgaAffx.20942.1.S1_s_at			-3.91748	-3.26653
Gga.16702.1.S1_at	ENSGALG00000006368		-3.92145	-4.62266	PTPN5	Tyrosine-protein phosphatase non-receptor type 5 (EC 3.1.3.48) (Protein-tyrosine phosphatase striatum-enriched) (STEP) (Neural- specific protein-tyrosine phosphatase). [Source:Uniprot/SWISSPROT;Acc:P54829]
GgaAffx.11973.1.S1_s_at	ENSGALG00000026246		-3.92281	-3.62407		Similar to pancreatic intrinsic factor /// Hypothetical protein, clone 7i4
Gga.2469.1.A1_at			-3.98964	-3.61303	SLC40A1	Solute carrier family 40 (iron-regulated transporter), member 1
GgaAffx.1625.4.S1_s_at	ENSGALG00000002431		-4.00229	-4.76212	CFH	complement factor H
Gga.51.1.S1_at	ENSGALG00000009478		-4.08695	-3.12548	BCHE	butyrylcholinesterase [Source:RefSeq_peptide;Acc:NP_989977]
Gga.17335.1.S1_at	ENSGALG00000009759		-4.12371	-2.60862	SLC16A7	monocarboxylate transporter 2 [Source:RefSeq peptide;Acc:NP_001186533]
GgaAffx.4941.1.S1_at	ENSGALG00000007886		-4.15394		PAMR1	peptidase domain containing associated with muscle regeneration 1 [Source:HGNC Symbol;Acc:24554]
Gga.10343.1.S1_a_at	ENSGALG00000012515		-4.21016	-3.09668	TPPP	Tubulin polymerization-promoting protein (TPPP) (25 kDa brain-specific protein) (p25-alpha) (p24) (p25). [Source:Uniprot/SWISSPROT;Acc:O94811]
Gga.14648.1.S1_at	ENSGALG00000007886		-4.24589	-2.5032	PAMR1	peptidase domain containing associated with muscle regeneration 1 [Source:HGNC Symbol;Acc:24554]
Gga.3477.1.S1_at	ENSGALG00000009495		-4.27031	-2.17049	FGFR2	Fibroblast growth factor receptor 2 precursor (EC 2.7.10.1) (FGFR-2) (Tyrosine kinase receptor CEK3). [Source:Uniprot/SWISSPROT;Acc:P18461]
Gga.17674.1.S1_at			-4.30761		BLVRA	Biliverdin reductase A precursor (EC 1.3.1.24) (Biliverdin-IX alpha- reductase) (BVR A). [Source:Uniprot/SWISSPROT;Acc:P53004]
GgaAffx.2113.1.S1_s_at	ENSGALG00000003410		-4.3188	-2.52282	CDK2AP1	CDK2-associated protein 1
Gga.2558.3.S1_a_at	ENSGALG00000016411		-4.34516	-5.99329	COL14A1	Collagen alpha-1(XIV) chain precursor (Undulin). [Source:Uniprot/SWISSPROT;Acc:P32018]
Gga.4981.2.S1_at	ENSGALG00000022703		-4.46209	-4.32862	HBB	Beta-H globin gene 5'flanking region (Fragment). [Source:Uniprot/SPTREMBL;Acc:Q90750]
GgaAffx.6084.3.S1_s_at	ENSGALG00000009693		-4.51093	-3.58806	CPXM2	Carboxypeptidase-like protein X2 precursor. [Source:Uniprot/SWISSPROT;Acc:Q8N436]
Gga.1683.1.S1_at	ENSGALG00000027555		-4.58658	-4.28583	FAIM2	Fas apoptotic inhibitory molecule 2 (Lifeguard protein) (Transmembrane BAX inhibitor motif-containing protein 2). [Source:Uniprot/SWISSPROT;Acc:Q9BWQ8]
Gga.3108.1.S1_at	ENSGALG00000016797		-4.67528	-3.14773	FHL2	Four and a half LIM domains protein 2 (FHL-2) (Skeletal muscle LIM- protein 3) (SLIM 3) (LIM domain protein DRAL). [Source:Uniprot/SWISSPROT;Acc:Q14192]
Gga.16474.1.S1_at			-4.88216	-4.23781	PTN	Pleiotrophin (PTN) (Heparin-binding growth-associated molecule) (HB- GAM) (Heparin-binding growth factor 8) (HBGF-8) (Osteoblast-specific factor 1) (OSF-1) (Heparin-binding neutrophic factor) (HBNF) (Heparin- binding brain mitogen) (HBBM). [Source:Uniprot
Gga.9482.1.S1_at	ENSGALG00000007222		-4.90826	-2.99169	UTS2D	prepro-urotensin II-related peptide [Source:RefSeq_peptide;Acc:NP_996872]
Gga.14017.1.S1_at	ENSGALG00000008085		-4.95885		NEFH	neurofilament, heavy polypeptide 200kDa
Gga.2375.1.S1_at	ENSGALG00000027853		-4.97951	-4.4024	CTNNA2	Catenin alpha-2 (Alpha N-catenin) (Neural alpha-catenin). [Source:Uniprot/SWISSPROT;Acc:P30997]
GgaAffx.24735.1.S1_at	ENSGALG00000015634		-4.99862	-3.60747	RPESP	RPE-spondin (RPESP), mRNA [Source:RefSeq_dna;Acc:NM_153225]
Gga.2612.1.S1_at	ENSGALG00000019719		-5.1403		KRT19	Keratin, type I cytoskeletal 19 (Cytokeratin-19) (CK-19) (Keratin-19) (K19) (GK-19). [Source:Uniprot/SWISSPROT;Acc:O93256]
Gga.7988.1.S1_at	ENSGALG00000013980		-5.24233	-2.02659	SLC2A12	solute carrier family 2 (facilitated glucose transporter), member 12 [Source:RefSeq_peptide;Acc:NP_660159]
Gga.13186.1.S1_at	ENSGALG00000027532		-5.28265	-3.87211	COLEC2	Collectin 2 precursor. [Source:Uniprot/SPTREMBL;Acc:Q2LK94]
Gga.17659.1.S1_at			-5.4609	-3.05835	BCHE	butyrylcholinesterase
Gga.2184.1.S1_at	ENSGALG00000027891		-5.76967	-4.3834	C5orf13	Neuronal protein 3.1 (Protein p311). [Source:Uniprot/SWISSPROT;Acc:Q90667]
Gga.10714.1.S1_at	ENSGALG00000009739		-5.81567	-4.80555	AMIGO2	adhesion molecule with Ig-like domain 2
Gga.18392.1.S1_at	ENSGALG00000020151		-8.10671	-2.72685	NMU	neuromedin U
Gga.13901.1.S1_at			-8.21574	-4.31116	COL14A1	Collagen, type XIV, alpha 1 (undulin)
Gga.8802.1.S1_at			-8.36272	-5.52902
Gga.936.1.S1_at	ENSGALG00000002503		-8.41158		SFTPA1	surfactant protein A precursor [Source:RefSeq_peptide;Acc:NP_989937]
Gga.6976.1.S1_at			-9.1464			Ovoinhibitor precursor. [Source:Uniprot/SWISSPROT;Acc:P10184]
Gga.3468.1.S1_at	ENSGALG00000017183		-10.7858	-5.03953	MMP13	Matrix metalloproteinase-13 (Fragment). [Source:Uniprot/SPTREMBL;Acc:O93363]
Gga.10202.1.S1_at			-12.851	-9.4092
Gga.18688.1.S1_at	ENSGALG00000002496		-13.7541		SFTPA2	Lung lectin precursor. [Source:Uniprot/SPTREMBL;Acc:Q2LK96]
Gga.5077.1.S1_at				9.59616		Artificial single chain antibody gene (T1)
Gga.3323.1.S1_s_at	ENSGALG00000015764			4.5623	FABP5	fatty acid binding protein 5
Gga.5289.1.S1_at				3.97919	GPD1	glycerol-3-phosphate dehydrogenase 1 (soluble)
Gga.1094.1.S2_at				3.58922	CTSD	Cathepsin D precursor (EC 3.4.23.5) [Contains: Cathepsin D light chain; Cathepsin D heavy chain]. [Source:Uniprot/SWISSPROT;Acc:Q05744]
Gga.3350.1.S1_at	ENSGALG00000028529			3.4067	Q8UWH4	prostaglandin D2 synthase 21kDa (brain)
Gga.6375.1.S1_at				3.39793	BHLHB8	Class B basic helix-loop-helix protein 8 (bHLHB8) (Muscle, intestine and stomach expression 1) (MIST-1). [Source:Uniprot/SWISSPROT;Acc:Q7RTS1]
Gga.5087.1.S1_x_at				3.36947		Ig rearranged lambda-chain mRNA V-region
GgaAffx.21849.1.S1_s_at	ENSGALG00000027175			3.30328	CAMP	Fowlicidin-2. [Source:Uniprot/SPTREMBL;Acc:Q2IAL7]
Gga.1128.2.S1_a_at	ENSGALG00000018557			3.12202	SOD3	Extracellular superoxide dismutase [Cu-Zn] precursor (EC 1.15.1.1) (EC-SOD). [Source:Uniprot/SWISSPROT;Acc:P08294]
Gga.512.1.S1_at	ENSGALG00000011668			2.97749	K60	K60 protein [Source:RefSeq_peptide;Acc:NP_990349]
Gga.4210.1.S1_at	ENSGALG00000028451			2.91647	MT2A	metallothionein 2A
GgaAffx.21842.1.S1_s_at	ENSGALG00000022817			2.89026	GAL7	Gallinacin 5 prepropeptide (Gal 7) (Beta-defensin 7). [Source:Uniprot/SPTREMBL;Acc:Q6QLR2]
Gga.4225.1.S1_at	ENSGALG00000006323			2.88872	LECT2	Myeloid protein 1 precursor (p33). [Source:Uniprot/SWISSPROT;Acc:P08940]
Gga.5256.1.S1_at	ENSGALG00000001043			2.78386	REXO1	REX1, RNA exonuclease 1 homolog (S. cerevisiae)
GgaAffx.22959.1.S1_s_at	ENSGALG00000001043			2.73315	REXO1	REX1, RNA exonuclease 1 homolog (S. cerevisiae)
GgaAffx.9173.1.S1_s_at	ENSGALG00000014453			2.72127	FAM46C	similar to FLJ20202 protein
Gga.5548.1.S1_at	ENSGALG00000007704			2.53025	NPM3	nucleophosmin/nucleoplasmin, 3
GgaAffx.26586.1.S1_s_at	ENSGALG00000005727			2.46799	SLC7A3	Cationic amino acid transporter 3 (CAT-3) (Solute carrier family 7 member 3) (Cationic amino acid transporter y+). [Source:Uniprot/SWISSPROT;Acc:Q8WY07]
Gga.495.1.S1_at	ENSGALG00000016669			2.46472	GAL2	Gallinacin-2 precursor (Gal-2). [Source:Uniprot/SWISSPROT;Acc:P46158]
Gga.4110.12.S1_a_at	ENSGALG00000021139			2.44936	IGLL1	Ig lambda chain V-1 region precursor. [Source:Uniprot/SWISSPROT;Acc:P04210]
Gga.4110.4.S1_x_at	ENSGALG00000021139			2.4098	IGLL1	Ig lambda chain V-1 region precursor. [Source:Uniprot/SWISSPROT;Acc:P04210]
Gga.4110.4.S1_a_at	ENSGALG00000021139			2.39959	IGLL1	Ig lambda chain V-1 region precursor. [Source:Uniprot/SWISSPROT;Acc:P04210]
Gga.4110.11.S1_x_at	ENSGALG00000021139			2.39599	IGLL1	Ig lambda chain V-1 region precursor. [Source:Uniprot/SWISSPROT;Acc:P04210]
Gga.4374.1.S1_a_at	ENSGALG00000012830			2.37572	IRF4	interferon regulatory factor 4 [Source:RefSeq_peptide;Acc:NP_989630]
Gga.4110.10.S1_x_at	ENSGALG00000021139			2.30308	IGLL1	Ig lambda chain V-1 region precursor. [Source:Uniprot/SWISSPROT;Acc:P04210]
GgaAffx.21116.1.S1_s_at	ENSGALG00000003323			2.26082	OSGIN1	oxidative stress induced growth inhibitor 1
GgaAffx.11562.1.S1_s_at	ENSGALG00000010623			2.25588	ORC1L	origin recognition complex, subunit 1-like (yeast)
Gga.176.1.S1_a_at	ENSGALG00000022815			2.22984	GAL1	Antimicrobial peptide CHP1 (Chicken heterophil peptide 1). [Source:Uniprot/SWISSPROT;Acc:P80389]
GgaAffx.12860.1.S1_at	ENSGALG00000012784			2.19136	MUTED	thioredoxin domain containing 5
GgaAffx.12860.1.S1_at	ENSGALG00000012784			2.19136	TXNDC5	thioredoxin domain containing 5
Gga.13504.1.S1_at	ENSGALG00000016442			2.18752	RRM2	Ribonucleoside-diphosphate reductase M2 subunit (EC 1.17.4.1) (Ribonucleotide reductase small subunit) (Ribonucleotide reductase small chain). [Source:Uniprot/SWISSPROT;Acc:P31350]
GgaAffx.12153.1.S1_at				2.17637	FIP1L1	FIP1 like 1 (S. cerevisiae)
GgaAffx.21365.1.S1_s_at	ENSGALG00000008525			2.15348	ABHD12	abhydrolase domain containing 12
Gga.6781.1.S1_at				2.14672
Gga.19089.1.S1_at				2.14349	EPB41L4B
Gga.5648.2.S1_a_at	ENSGALG00000021525			2.13307	ISLR	immunoglobulin superfamily containing leucine-rich repeat
GgaAffx.646.1.S1_s_at	ENSGALG00000001005			2.11853	STT3A	STT3, subunit of the oligosaccharyltransferase complex, homolog A (S. cerevisiae)
Gga.5507.1.S1_at	ENSGALG00000008409			2.11666	GSTO1	glutathione S-transferase omega 1
Gga.9880.1.S1_at	ENSGALG00000010374			2.10573	P2RY13	P2Y purinoceptor 13 (P2Y13) (G-protein coupled receptor 86) (G-protein coupled receptor 94). [Source:Uniprot/SWISSPROT;Acc:Q9BPV8]
Gga.2931.1.S1_at	ENSGALG00000008676			2.10429	RRBP1	ES/130 (Fragment). [Source:Uniprot/SPTREMBL;Acc:Q07718]
Gga.14420.1.S1_at				2.10128	ANLN
GgaAffx.4589.1.S1_at	ENSGALG00000007381			2.07098	SERPING1
Gga.9547.1.S1_s_at	ENSGALG00000005727			2.05706	SLC7A3	Cationic amino acid transporter 3 (CAT-3) (Solute carrier family 7 member 3) (Cationic amino acid transporter y+). [Source:Uniprot/SWISSPROT;Acc:Q8WY07]
Gga.18988.1.S1_at	ENSGALG00000008181			2.05021	MADD	MAP-kinase activating death domain-containing protein isoform a [Source:RefSeq_peptide;Acc:NP_569832]
Gga.15075.1.S1_at				2.04263
Gga.10968.1.S1_s_at	ENSGALG00000008409			2.04177	GSTO1	glutathione S-transferase omega 1
GgaAffx.12701.1.S1_at	ENSGALG00000006110			2.03843	PLK1	polo-like kinase 1 (Drosophila)
Gga.6012.2.S1_a_at	ENSGALG00000015398			-2.00209
Gga.15323.1.S1_at	ENSGALG00000011476			-2.0037	SEPT11
GgaAffx.6948.1.S1_at	ENSGALG00000010975			-2.00393	TMTC2	transmembrane and tetratricopeptide repeat containing 2
Gga.12209.2.S1_a_at	ENSGALG00000011962			-2.00614	C4orf31	similar to VLLH2748
Gga.7120.1.S1_s_at				-2.01009	C4orf34	similar to Chromosome 4 open reading frame 34
Gga.19342.1.S1_at				-2.01245	KCNMA1	Calcium-activated potassium channel subunit alpha 1 (Calcium-activated potassium channel, subfamily M subunit alpha 1) (Maxi K channel) (MaxiK) (BK channel) (K(VCA)alpha) (BKCA alpha) (KCa1.1) (Slowpoke homolog) (Slo homolog) (Slo-alpha) (Slo1) (cSlo). [S
Gga.4109.1.S2_at				-2.01417	ABCB1	ABC transporter protein [Source:RefSeq_peptide;Acc:NP_990225]
GgaAffx.21262.1.S1_s_at	ENSGALG00000004844			-2.0195	SEMA6D	Semaphorin-6D precursor. [Source:Uniprot/SWISSPROT;Acc:Q8NFY4]
Gga.19004.1.S1_at				-2.01989	VAPA	similar to Vesicle-associated membrane protein, associated protein a
GgaAffx.20739.1.S1_at	ENSGALG00000008700			-2.02079	PDCD4	Programmed cell death protein 4 (Protein I11/6). [Source:Uniprot/SWISSPROT;Acc:Q98TX3]
Gga.1322.1.S1_a_at	ENSGALG00000012280			-2.02212	PPP3CA	protein phosphatase 3 (formerly 2B), catalytic subunit, alpha isoform
Gga.475.1.S1_at	ENSGALG00000009100			-2.02238	FSHR	Follicle-stimulating hormone receptor precursor (FSH-R) (Follitropin receptor). [Source:Uniprot/SWISSPROT;Acc:P79763]
Gga.4591.1.S1_at				-2.0244
GgaAffx.4921.3.S1_s_at	ENSGALG00000007866			-2.02474	BCL11A	B-cell CLL/lymphoma 11A (zinc finger protein)
Gga.17537.1.S1_at	ENSGALG00000002216			-2.02525	NEK7	NIMA (never in mitosis gene a)-related kinase 7
Gga.2673.1.S1_at	ENSGALG00000016912			-2.02976	EDNRB	endothelin receptor type B precursor [Source:RefSeq peptide;Acc:NP_001001127]
Gga.8366.1.S1_at	ENSGALG00000004725			-2.03177	ALDH2	Aldehyde dehydrogenase, mitochondrial precursor (EC 1.2.1.3) (ALDH class 2) (ALDHI) (ALDH-E2). [Source:Uniprot/SWISSPROT;Acc:P05091]
Gga.3639.1.S1_at	ENSGALG00000015915			-2.03227	TMEM64	transmembrane protein 64 [Source:RefSeq_peptide;Acc:NP_001008495]
Gga.3986.2.S1_a_at	ENSGALG00000015862			-2.03298	CA2	Carbonic anhydrase 2 (EC 4.2.1.1) (Carbonic anhydrase II) (Carbonate dehydratase II) (CA-II). [Source:Uniprot/SWISSPROT;Acc:P07630]
Gga.4516.2.S1_s_at	ENSGALG00000011476			-2.03335	SEPT11	Septin-11. [Source:Uniprot/SWISSPROT;Acc:Q9NVA2]
Gga.138.1.S2_at				-2.03662	EDNRB2	endothelin receptor B subtype 2 [Source:RefSeq_peptide;Acc:NP_989451]
GgaAffx.1446.2.S1_s_at	ENSGALG00000002170			-2.0458		similar to orphan nuclear receptor FOR1
GgaAffx.11445.1.S1_at	ENSGALG00000002930			-2.04921	STX7	syntaxin 7
GgaAffx.6948.2.S1_s_at	ENSGALG00000010975			-2.05658	TMTC2	transmembrane and tetratricopeptide repeat containing 2 [Source:RefSeq_peptide;Acc:NP_689801]
Gga.7186.2.S1_a_at	ENSGALG00000009576			-2.05716	BPNT1	3'(2'), 5'-bisphosphate nucleotidase 1
Gga.6493.1.S1_at				-2.06612
Gga.2112.1.S1_at	ENSGALG00000026095			-2.07414	CDC26
Gga.4675.1.S2_at				-2.0825	SDC2	Syndecan-2 variant 1. [Source:Uniprot/SPTREMBL;Acc:Q8JIY0]
GgaAffx.5247.1.S1_at	ENSGALG00000008306			-2.09187	FGL2	fibrinogen-like 2
Gga.13549.1.S1_at				-2.09747	SLC44A1	Choline transporter-like protein 1 (Solute carrier family 44 member 1) (CD92 antigen) (CDw92). [Source:Uniprot/SWISSPROT;Acc:Q8WWI5]
GgaAffx.4562.1.S1_at	ENSGALG00000026113			-2.09868	CARHSP1	Calcium-regulated heat stable protein 1 (Calcium-regulated heat-stable protein of 24 kDa) (CRHSP-24). [Source:Uniprot/SWISSPROT;Acc:Q9Y2V2]
Gga.2902.1.S1_a_at	ENSGALG00000007463			-2.09928	HBM	Hemoglobin subunit alpha-D (Hemoglobin alpha-D chain) (Alpha-D- globin). [Source:Uniprot/SWISSPROT;Acc:P02001]
Gga.20001.1.S1_at				-2.1008
Gga.1348.1.S1_at	ENSGALG00000011124			-2.10226	ARHGAP24	Rho GTPase activating protein 24
Gga.3013.1.S1_at	ENSGALG00000015253			-2.10304	COL8A1	collagen, type VIII, alpha 1
GgaAffx.24643.1.S1_at	ENSGALG00000015286			-2.10417	SESN1	sestrin 1
Gga.3259.1.S1_at	ENSGALG00000016330			-2.1052	ANGPT2	Angiopoietin-2B (Ang-2B). [Source:Uniprot/SPTREMBL;Acc:Q9PU54]
Gga.14999.1.S1_at	ENSGALG00000016377			-2.10547	PXDN	peroxidasin homolog (Drosophila)
Gga.138.1.S1_at	ENSGALG00000007466			-2.10697	EDNRB2	endothelin receptor B subtype 2 [Source:RefSeq_peptide;Acc:NP_989451]
Gga.18605.1.S1_at	ENSGALG00000009062			-2.11029	CDK14	Uncharacterized protein [Source:UniProtKB/TrEMBL;Acc:E1BS76]
GgaAffx.21011.1.S1_at				-2.11052
[truncated: 79 more rows]
