# Supplementary material for: Analysis of the Early Immune Response to Infection by Infectious Bursal Disease Virus in Chickens Differing in Their Resistance to the Disease
Source: J Virol. 2014 Dec 10;89(5):2469–82. doi: 10.1128/JVI.02828-14 (PMC4325706; doi:10.1128/JVI.02828-14)
Supplement: Supplemental material [file JVI.02828-14_zjv999090080sd2.xls]

## Sheet: Bursa
Supplementary Table 2: Gene expression differences found to be inherent between susceptible and resistant lines in the bursa
ID	Ensembl ID	Day2 fold change	Day3 fold change	Day4 fold change	Gene Symbol	Description
Gga.19447.1.S1_at		253.428	341.33	452.846		Envelope glycoprotein
Gga.517.1.S1_x_at		203.539		263.613	BLB1	MHC class II antigen B-F minor heavy chain
Gga.19447.2.S1_s_at		131.206	191.453	149.151		Envelope glycoprotein (Fragment). [Source:Uniprot/SPTREMBL;Acc:Q9W7J0]
GgaAffx.21332.1.S1_s_at		75.182	96.7452	119.938	RAV-0	Gag polyprotein (Fragment). [Source:Uniprot/SPTREMBL;Acc:Q9I9V6]
Gga.10539.2.S1_a_at	ENSGALG00000005316	25.5759	24.1685	24.6269	SRFBP1	serum response factor binding protein 1 [Source:RefSeq_peptide;Acc:NP_689759]
GgaAffx.11661.1.S1_at	ENSGALG00000011533	20.8455	14.0685	14.7175	XRCC3	X-ray repair complementing defective repair in Chinese hamster cells 3
Gga.12528.1.S1_at		19.8667	16.18	24.1436	TTC28
Gga.16205.1.S1_at		12.7394	11.516	11.0848	MHC B-G
Gga.17931.1.S1_at		10.2529	11.2842	11.2045	HNRNPA3
Gga.5148.1.S1_at		9.23535	8.88008	8.38486	TNFRSF1B	tumor necrosis factor receptor-II [Source:RefSeq_peptide;Acc:NP_989770]
GgaAffx.23486.1.S1_s_at	ENSGALG00000020193	8.97113			PLAC8	placenta-specific 8
Gga.2971.2.S1_at		7.93077	7.0632	8.76236	AER61	glycosyltransferase
Gga.16852.1.S1_at	ENSGALG00000009269	7.78802	8.51454	6.53509	ZADH1	zinc binding alcohol dehydrogenase, domain containing 1
GgaAffx.8875.1.S1_at	ENSGALG00000010986	7.2396	8.08313	8.48783	GNG4	Guanine nucleotide-binding protein G(I)/G(S)/G(O) gamma-4 subunit precursor. [Source:Uniprot/SWISSPROT;Acc:P50150]
Gga.768.1.S1_at	ENSGALG00000014795	7.07488	8.24138	6.48657	TGIF	Homeobox protein AKR (Avian knotted-related protein). [Source:Uniprot/SWISSPROT;Acc:Q90655]
GgaAffx.12325.1.S1_s_at	ENSGALG00000007040	6.40324	3.75531	4.19171	CENTB2	centaurin, beta 2
Gga.15170.1.S1_at		6.34533	7.2283	5.70522
Gga.15807.1.S1_at		6.21048	4.22618	3.46445	HNRPM	heterogeneous nuclear ribonucleoprotein M
GgaAffx.22856.1.S1_at	ENSGALG00000009269	5.88338	5.23855	5.72117	ZADH1	zinc binding alcohol dehydrogenase, domain containing 1
GgaAffx.21591.1.S1_at		5.60097	5.68276	4.66275	CDCA8	Cell division cycle associated 8
GgaAffx.3113.1.S1_at	ENSGALG00000005000	5.55392	5.25751	5.33902	COMTD1	Catechol-O-methyltransferase domain-containing protein 1 (EC 2.1.1.-). [Source:Uniprot/SWISSPROT;Acc:Q86VU5]
Gga.13803.1.S1_s_at	ENSGALG00000015558	5.53963	4.53001	3.47292	CPA6	carboxypeptidase A6
Gga.10674.1.S1_at		5.50286	4.91064	4.52797	MAP3K2	mitogen-activated protein kinase kinase kinase 2
Gga.3688.1.S1_at	ENSGALG00000015937	4.67891			FABP1	fatty acid binding protein 1, liver [Source:RefSeq_peptide;Acc:NP_989523]
GgaAffx.4652.2.S1_s_at	ENSGALG00000025656	4.61405			5_8S_rRNA
Gga.779.1.S1_a_at	ENSGALG00000007284	4.33381	4.97989	4.26871	SYNPR	synaptophysin IIa [Source:RefSeq_peptide;Acc:NP_990725]
Gga.6088.1.S1_a_at	ENSGALG00000000629	4.31694	3.23668	3.60262	NDUFA7	NADH dehydrogenase [ubiquinone] 1 alpha subcomplex subunit 7 (EC 1.6.5.3) (EC 1.6.99.3) (NADH-ubiquinone oxidoreductase subunit B14.5a) (Complex I-B14.5a) (CI-B14.5a). [Source:Uniprot/SWISSPROT;Acc:O95182]
Gga.15235.1.S1_at		4.29001	4.3005	4.07805	DIP2A
GgaAffx.21576.1.S1_s_at	ENSGALG00000010820	4.28405			CHGA	Chromogranin A precursor (CgA) (Pituitary secretory protein I) (SP-I) [Contains: Vasostatin-1 (Vasostatin I); Vasostatin-2 (Vasostatin II); EA-92; ES-43; Pancreastatin; SS-18; WA-8; WE-14; LF-19; AL-11; GV-19; GR-44; ER-37]. [Source:Uniprot/SWISSPROT;Acc:
Gga.4110.7.S1_s_at		4.22258	5.27791	7.87839	IgH	IgG H-chain (HC36) D-J-C
GgaAffx.11314.1.S1_s_at	ENSGALG00000013504	4.21769	5.68189	3.304		similar to immunoglobulin-like receptor CHIR-B2 precursor
GgaAffx.11774.1.S1_at	ENSGALG00000014094	4.1253	4.30624		STK38L	serine/threonine kinase 38 like
Gga.9829.1.S1_at	ENSGALG00000005855	4.09278	3.56561	4.40884	CA5B	carbonic anhydrase VB, mitochondrial
Gga.2745.1.S1_at	ENSGALG00000027190	4.09	4.09975	3.49577	COX11	Cytochrome c oxidase assembly protein COX11, mitochondrial precursor. [Source:Uniprot/SWISSPROT;Acc:Q9Y6N1]
Gga.13895.1.S1_at		4.04322	3.31709	2.82267	TRAK1	trafficking protein, kinesin binding 1
Gga.15372.1.S1_at		3.96873	3.00311	4.15303	KLHL7
Gga.2833.1.S1_at	ENSGALG00000016200	3.91946	4.47046	3.93682	SNF1LK	Serine/threonine-protein kinase SNF1-like kinase 2 (EC 2.7.11.1) (Qin- induced kinase). [Source:Uniprot/SWISSPROT;Acc:Q9IA88]
Gga.17855.1.S1_at		3.91218	4.36288	2.82525	ZEB1	zinc finger E-box binding homeobox 1
Gga.6070.1.S1_at	ENSGALG00000016153	3.87273	3.9404	3.70658	PSCA	prostate stem cell antigen
Gga.2929.1.S1_at		3.80256	4.39714	7.35427	IgH	IgG H-chain (HC36) D-J-C
Gga.12364.1.S1_at	ENSGALG00000009868	3.79495	3.56785	2.84935	ZNF330	Zinc finger protein 330 (Nucleolar cysteine-rich protein) (Nucleolar autoantigen 36). [Source:Uniprot/SWISSPROT;Acc:Q9Y3S2]
Gga.6191.1.S1_at		3.6976	3.9748	3.89854
GgaAffx.12743.1.S1_at	ENSGALG00000008179	3.63979	2.33926	2.86928	NT5C2	5'-nucleotidase, cytosolic II
Gga.3987.1.S1_s_at	ENSGALG00000003681	3.55365	4.6861	3.44607	TOP1	DNA topoisomerase I [Source:RefSeq_peptide;Acc:NP_990441]
Gga.195.1.S1_at	ENSGALG00000010337	3.5174	3.72971	4.06085	GPR149	Probable G-protein coupled receptor 149 (G-protein coupled receptor R35). [Source:Uniprot/SWISSPROT;Acc:Q9DDD1]
GgaAffx.21349.1.S1_s_at		3.45362	4.64575	3.09515	NIPA1	non imprinted in Prader-Willi/Angelman syndrome 1
GgaAffx.8892.1.S1_at		3.233	2.74286	2.37377		similar to immunoglobulin-like receptor CHIR-A2
Gga.6504.1.S1_at	ENSGALG00000004243	3.20645	2.68601	2.95046	IFITM3	similar to inteferon-induced membrane protein Leu-13/9-27
Gga.8293.1.S1_at	ENSGALG00000014950	3.18047	2.49242	2.41457		similar to ST3A1
GgaAffx.8892.1.S1_x_at		3.18032	2.35584	2.43806		similar to immunoglobulin-like receptor CHIR-A2
Gga.6162.1.S1_at	ENSGALG00000008940	3.09887			SPTBN5	Spectrin beta chain, brain 4 (Spectrin, non-erythroid beta chain 4) (Beta-V spectrin) (BSPECV). [Source:Uniprot/SWISSPROT;Acc:Q9NRC6]
Gga.17147.1.S1_s_at	ENSGALG00000013171	3.08412	2.79986	2.71754	CCDC127	coiled-coil domain containing 127
GgaAffx.5146.1.S1_s_at	ENSGALG00000008179	3.06939	2.54682	3.27838	NT5C2	5'-nucleotidase, cytosolic II
Gga.6140.1.A1_s_at	ENSGALG00000013878	3.05734	2.18596		PCYOX1	Prenylcysteine oxidase precursor (EC 1.8.3.5) (PCL1). [Source:Uniprot/SWISSPROT;Acc:Q9UHG3]
GgaAffx.2556.3.S1_at	ENSGALG00000004119	3.01926	2.16807	3.27899
GgaAffx.12680.1.S1_at		2.95458	2.49674	4.08171	NDUFS1	NADH dehydrogenase (ubiquinone) Fe-S protein 1, 75kDa (NADH-coenzyme Q reductase)
Gga.7682.1.S1_at		2.94605	2.66468	3.01953
GgaAffx.21036.1.S1_at		2.91652	2.58922	2.35014
Gga.11645.2.S1_a_at	ENSGALG00000027497	2.89997	3.57556	2.58367	CFD
Gga.12856.1.S1_at		2.89829	2.97093	2.7176	TDH	L-threonine dehydrogenase (TDH) on chromosome 8 [Source:RefSeq_dna;Acc:NR_001578]
Gga.8612.1.S1_at		2.82332	2.67031
Gga.6655.1.A1_at		2.73322
Gga.16413.3.S1_at	ENSGALG00000015708	2.73051	2.8865		FGFR3	Fibroblast growth factor receptor 3
Gga.19374.1.S1_at		2.67826	2.41919	2.2346	C22orf30
Gga.2354.1.S1_at		2.67063	2.06261	2.36955	SOX8	Transcription factor SOX-8. [Source:Uniprot/SWISSPROT;Acc:P57074]
Gga.2467.1.S1_at	ENSGALG00000011551	2.65323	2.31558	2.2133	IGJ	immunoglobulin J polypeptide, linker protein for immunoglobulin alpha and mu polypeptides [Source:RefSeq_peptide;Acc:NP_989594]
GgaAffx.12157.1.S1_at		2.64168	2.72373			similar to immunoglobulin-like receptor CHIR-B2 precursor
GgaAffx.21963.1.S1_s_at	ENSGALG00000006522	2.62598	2.55859	2.47206	HCK	Tyrosine-protein kinase HCK (EC 2.7.10.2) (p59-HCK/p60-HCK) (Hemopoietic cell kinase). [Source:Uniprot/SWISSPROT;Acc:P08631]
Gga.14979.1.S1_at		2.59112	2.60913	2.78425
Gga.9239.1.S1_s_at	ENSGALG00000027944	2.57704		2.50609	MHCI	MHC class I antigen (Fragment). [Source:Uniprot/SPTREMBL;Acc:Q6X3Y8]
Gga.4252.1.S2_at		2.5719	2.74169		ZW10	zw10 protein [Source:RefSeq_peptide;Acc:NP_989914]
Gga.18163.1.S1_at		2.50888	2.54957	2.7296	PEX1	Peroxisome biogenesis factor 1
GgaAffx.20879.1.S1_at		2.49382	2.16297	2.50528	P2RY5	Gallus gallus G protein-coupled receptor (LOC396118), mRNA. [Source:RefSeq_dna;Acc:NM_205199]
GgaAffx.11652.1.S1_at	ENSGALG00000003977	2.46936	2.75943	2.48271	TWF2	Twinfilin-2. [Source:Uniprot/SWISSPROT;Acc:Q5ZM35]
Gga.11708.1.S1_at	ENSGALG00000004637	2.39997	2.28204	2.05376	CARKL	Carbohydrate kinase-like protein (EC 2.7.1.-). [Source:Uniprot/SWISSPROT;Acc:Q9UHJ6]
Gga.16051.1.S1_at	ENSGALG00000007911	2.3519	2.75752		CHL1
Gga.14209.1.S1_at	ENSGALG00000025791	2.35054		2.32468	SLC9A5	Sodium/hydrogen exchanger 5 (Na(+)/H(+) exchanger 5) (NHE-5) (Solute carrier family 9 member 5). [Source:Uniprot/SWISSPROT;Acc:Q14940]
GgaAffx.25074.1.S1_s_at	ENSGALG00000016781	2.33646	2.72453	2.0886	MAP4K4	mitogen-activated protein kinase kinase kinase kinase 4
Gga.11317.1.S1_at	ENSGALG00000028158	2.33335			FGF7	Fibroblast growth factor 7. [Source:Uniprot/SPTREMBL;Acc:Q5KRA4]
GgaAffx.9505.1.S1_at	ENSGALG00000014962	2.33058		2.62904	FAM26F	family with sequence similarity 26, member F
Gga.4451.1.S1_at	ENSGALG00000001446	2.32229	3.01811	2.28409	GSN	Gelsolin precursor (Actin-depolymerizing factor) (ADF) (Brevin) (Homogenin). [Source:Uniprot/SWISSPROT;Acc:O93510]
Gga.6082.1.S1_at		2.2515	2.33869
Gga.5216.1.S1_at		2.25019
GgaAffx.12606.1.S1_s_at	ENSGALG00000015746	2.21904	2.09427	2.01677	JAM2	junctional adhesion molecule 2
Gga.3070.1.S1_at	ENSGALG00000016783	2.20943			IL1R1	IL-1 receptor I [Source:RefSeq_peptide;Acc:NP_990816]
Gga.13579.1.S1_s_at	ENSGALG00000015459	2.2078		2.02776	ZIK1	zinc finger protein interacting with K protein 1
GgaAffx.11189.1.A1_x_at		2.20483	2.75339
GgaAffx.23667.1.S1_at	ENSGALG00000011747	2.19581	3.07347	2.02912	HIST1H1C	Histone H1. [Source:Uniprot/SWISSPROT;Acc:P09987]
GgaAffx.21250.1.S1_s_at	ENSGALG00000028635	2.1908	2.40525	2.03183	AIF1	Ionized calcium-binding adapter molecule 2. [Source:Uniprot/SWISSPROT;Acc:Q9BQI0]
Gga.1792.1.S1_at	ENSGALG00000028635	2.18348		2.06323	C9orf58	chromosome 9 open reading frame 58
Gga.100.1.S1_a_at	ENSGALG00000006351	2.17432		2.02078	FAS	Fas antigen (Fragment). [Source:Uniprot/SPTREMBL;Acc:Q9DGH8]
Gga.7800.1.S1_at	ENSGALG00000016556	2.15986	2.70656	3.15615	GVIN1	similar to very large inducible GTPase-1
GgaAffx.24175.1.S1_at	ENSGALG00000026345	2.15499			GMIP
GgaAffx.21349.1.S1_at	ENSGALG00000016738	2.147	3.19976	2.28932	NIPA1	Non imprinted in Prader-Willi/Angelman syndrome 1
Gga.7004.1.S1_at	ENSGALG00000019430	2.14693			SCA2	similar to stem cell antigen 2
GgaAffx.21581.1.S1_s_at	ENSGALG00000006346	2.14077	2.73678	2.4007	CXCL14	jun-suppressed chemokine [Source:RefSeq_peptide;Acc:NP_990043]
Gga.2310.1.S1_at	ENSGALG00000006252	2.13354			LMO4	LIM domain only 4 [Source:RefSeq_peptide;Acc:NP_989443]
GgaAffx.22084.1.S1_at	ENSGALG00000000771	2.12791	2.19548		LYPLA3	1-O-acylceramide synthase precursor (EC 2.3.1.-) (ACS) (Lysosomal phospholipase A2) (Lysophospholipase 3) (LPLA2) (LCAT-like lysophospholipase) (LLPL). [Source:Uniprot/SWISSPROT;Acc:Q8NCC3]
GgaAffx.21670.1.S1_at	ENSGALG00000028580	2.12034			C15orf48	Normal mucosa of esophagus-specific gene 1 protein (Protein FOAP-11). [Source:Uniprot/SWISSPROT;Acc:Q9C002]
Gga.2952.1.S1_at	ENSGALG00000022557	2.09599			CLDN3	claudin 3
Gga.16356.1.S1_at		2.09057	2.62801	2.19067	NOTCH1	Notch homolog 1, translocation-associated (Drosophila)
GgaAffx.24762.2.S1_s_at	ENSGALG00000015747	2.08155	2.73468		ZBTB10	similar to putative RIN zinc finger protein
GgaAffx.6456.2.S1_s_at	ENSGALG00000018947	2.07069	2.24702	2.60581	KRT5	Type II alpha-keratin IIA. [Source:Uniprot/SPTREMBL;Acc:Q6PVZ5]
GgaAffx.6670.1.S1_at	ENSGALG00000025822	2.06891	2.53187	2.17986	CYP1B1	Cytochrome P450 1B1 (EC 1.14.14.1) (CYPIB1). [Source:Uniprot/SWISSPROT;Acc:Q16678]
Gga.13173.1.S1_at		2.06783	2.17427	2.17395	PTER	Phosphotriesterase-related protein (Parathion hydrolase-related protein) (HPHRP). [Source:Uniprot/SWISSPROT;Acc:Q96BW5]
GgaAffx.24000.2.S1_s_at	ENSGALG00000012790	2.06649	2.02593		DSP	desmoplakin
Gga.13579.1.S1_at	ENSGALG00000015459	2.05611	2.03649	2.16925	ZIK1	zinc finger protein interacting with K protein 1
Gga.893.1.S1_a_at	ENSGALG00000012070	2.05462	2.11529	2.43548	CYP24A1	25-hydroxyvitamin D 24-hydroxylase (Fragment). [Source:Uniprot/SPTREMBL;Acc:Q5I3E7]
Gga.19073.1.S1_at	ENSGALG00000005321	2.0524			LAMA5	Laminin subunit alpha-5 precursor. [Source:Uniprot/SWISSPROT;Acc:O15230]
Gga.1737.1.S1_at	ENSGALG00000004965	2.04202	2.7714		SLC27A4	Long-chain fatty acid transport protein 4 (EC 6.2.1.-) (Fatty acid transport protein 4) (FATP-4) (Solute carrier family 27 member 4). [Source:Uniprot/SWISSPROT;Acc:Q6P1M0]
GgaAffx.11973.1.S1_s_at	ENSGALG00000026246	2.03638			GIF
GgaAffx.7332.1.S1_at	ENSGALG00000011572	2.03176			ASPG
Gga.155.1.S1_s_at	ENSGALG00000012173	2.02186			LGALS3	Galectin-3TR1 isoform containing transmembrane domain and truncated carbohydrate recognition domain (Fragment). [Source:Uniprot/SPTREMBL;Acc:Q8QGD8]
Gga.7467.1.S1_at	ENSGALG00000027627	2.01983			PDLIM4	PDZ and LIM domain 4
Gga.12201.1.S1_at		2.01517				similar to chromosome 7 open reading frame 36; GK003 protein
Gga.16034.1.S1_s_at	ENSGALG00000020813	2.01238			CCDC50	Coiled-coil domain-containing protein 50 (Protein Ymer). [Source:Uniprot/SWISSPROT;Acc:Q8IVM0]
Gga.8676.1.S1_at	ENSGALG00000009493	2.00947			C14orf83
GgaAffx.21640.1.S1_s_at	ENSGALG00000009493	2.00138			C14orf83
Gga.380.1.S1_at			5.86124			IgA H=immunoglobulin alpha heavy chain [chickens, mRNA, 1866 nt]
Gga.11632.1.S1_s_at	ENSGALG00000026852		2.92699		CALR	Calreticulin
Gga.11348.2.S1_a_at			2.81829
Gga.16022.1.S1_at			2.76128		DLD	dihydrolipoamide dehydrogenase
GgaAffx.11429.1.S1_s_at	ENSGALG00000017184		2.69563		MMP7	matrix metallopeptidase 7 (matrilysin, uterine)
Gga.13018.1.S1_s_at	ENSGALG00000026102		2.61639		C1orf77	Uncharacterized protein C1orf77. [Source:Uniprot/SWISSPROT;Acc:Q9Y3Y2]
Gga.1217.1.S1_at	ENSGALG00000002005		2.59374
Gga.7238.1.S1_s_at	ENSGALG00000014155		2.49691		OGDH	oxoglutarate (alpha-ketoglutarate) dehydrogenase (lipoamide)
Gga.16196.1.S1_at	ENSGALG00000023855		2.47147	2.26529	KRT14	Keratin, type I cytoskeletal 14 (Cytokeratin-14) (CK-14) (Keratin-14) (K14). [Source:Uniprot/SWISSPROT;Acc:Q6PVZ1]
Gga.840.2.S1_a_at			2.46658		MYL4	Myosin alkali light chain mRNA, complete cds, clone pG17-1
Gga.3522.2.S1_a_at	ENSGALG00000006783		2.42365		PLOD2	Procollagen-lysine,2-oxoglutarate 5-dioxygenase 2 precursor (EC 1.14.11.4) (Lysyl hydroxylase 2) (LH2). [Source:Uniprot/SWISSPROT;Acc:O00469]
GgaAffx.13057.1.S1_s_at	ENSGALG00000001175		2.32092		CR2	complement component (3d/Epstein Barr virus) receptor 2
GgaAffx.10417.7.S1_s_at	ENSGALG00000016289		2.31805		DST	similar to bullous pemphigoid antigen 1, 230/240kDa
Gga.2.1.S1_at			2.29593		LEFTY2	Transforming growth factor beta 4 precursor
Gga.5092.1.S1_s_at	ENSGALG00000003770		2.29243		ANXA2	annexin A2
Gga.17685.1.S1_at	ENSGALG00000018947		2.28698	2.33202	KRT5	Type II alpha-keratin IIA. [Source:Uniprot/SPTREMBL;Acc:Q6PVZ5]
Gga.17377.1.S1_at			2.26238
Gga.739.1.S1_at	ENSGALG00000024011		2.25242	2.41728	P20K	quiescence-specific protein
Gga.6561.1.S1_at			2.23356	2.19497	KRT5	Type II alpha-keratin IIA. [Source:Uniprot/SPTREMBL;Acc:Q6PVZ5]
Gga.16099.1.S1_s_at			2.2316		KPNB1	Importin beta-1 subunit (Karyopherin beta-1 subunit) (Nuclear factor P97) (Importin 90). [Source:Uniprot/SWISSPROT;Acc:Q14974]
Gga.17619.1.S1_at	ENSGALG00000009250		2.23008		HNRPA3	heterogeneous nuclear ribonucleoprotein A3
GgaAffx.26679.1.S1_at	ENSGALG00000005980		2.22183		PA2G4	Proliferation-associated protein 2G4 (Cell cycle protein p38-2G4 homolog) (hG4-1) (ErbB3-binding protein 1). [Source:Uniprot/SWISSPROT;Acc:Q9UQ80]
GgaAffx.9460.1.S1_at	ENSGALG00000014902		2.20572		GOPC	Golgi-associated PDZ and coiled-coil motif-containing protein (PDZ protein interacting specifically with TC10) (PIST) (CFTR-associated ligand) (Fused in glioblastoma). [Source:Uniprot/SWISSPROT;Acc:Q9HD26]
Gga.16084.1.S1_at	ENSGALG00000001398		2.20225		PML	similar to promyelocytic leukemia protein
Gga.16413.1.A1_a_at	ENSGALG00000015708		2.15596		FGFR3	fibroblast growth factor receptor 3
GgaAffx.1024.1.S1_at	ENSGALG00000001577		2.15482		FOXK2	Forkhead box protein K2 (Interleukin enhancer-binding factor 1) (Cellular transcription factor ILF-1) (FOXK1). [Source:Uniprot/SWISSPROT;Acc:Q01167]
GgaAffx.3989.1.S1_at	ENSGALG00000006425		2.15196		SLC6A6	solute carrier family 6 (neurotransmitter transporter, taurine), member 6
GgaAffx.13023.1.S1_s_at			2.15033
Gga.15184.1.S1_at			2.14979	2.20628	ADAMTS7	ADAM metallopeptidase with thrombospondin type 1 motif, 7 preproprotein [Source:RefSeq_peptide;Acc:NP_055087]
GgaAffx.7674.1.S1_at	ENSGALG00000012097		2.14679		AOAH	Acyloxyacyl hydrolase precursor (EC 3.1.1.77) [Contains: Acyloxyacyl hydrolase small subunit; Acyloxyacyl hydrolase large subunit]. [Source:Uniprot/SWISSPROT;Acc:P28039]
Gga.2170.1.S1_at	ENSGALG00000008016		2.12513		GRB2	Growth factor receptor-bound protein 2 (Adapter protein GRB2) (SH2/SH3 adapter GRB2). [Source:Uniprot/SWISSPROT;Acc:Q07883]
GgaAffx.9127.1.S1_at			2.12432
Gga.7308.1.S1_at			2.11709
GgaAffx.2211.1.S1_s_at	ENSGALG00000003553		2.08939		ABCA12	ATP-binding cassette, sub-family A (ABC1), member 12
GgaAffx.24000.1.S1_s_at	ENSGALG00000012790		2.04935	2.05982	DSP	desmoplakin
Gga.7457.1.S1_at			2.04815
Gga.4570.1.S1_at	ENSGALG00000002139		2.04169		CSDE1	cold shock domain containing E1, RNA-binding
Gga.11252.1.S1_at	ENSGALG00000028256		2.04117		CCL19	Small inducible cytokine A19 precursor (CCL19) (Macrophage inflammatory protein 3 beta) (MIP-3-beta) (EBI1-ligand chemokine) (ELC) (Beta chemokine exodus-3) (CK beta-11). [Source:Uniprot/SWISSPROT;Acc:Q99731]
Gga.7738.1.S1_at	ENSGALG00000007570		2.00632
GgaAffx.10707.1.S1_s_at				2.12374	NIPA1	non imprinted in Prader-Willi/Angelman syndrome 1
Gga.19725.1.S1_at				2.09185
Gga.5008.1.S1_at				2.01436		ARF tumor suppressor

## Sheet: Spleen
Gene expression differences found to be inherent between susceptible and resistant lines in the spleen
Affy_ID	Ensembl ID	Day2 fold change	Day3 fold change	Day4 fold change	Gene Symbol	Description
Gga.19447.1.S1_at		434.017	514.454	423.329		Similar to pol
Gga.19447.2.S1_s_at		195.003	221.258	228.591		Envelope glycoprotein (Fragment). [Source:Uniprot/SPTREMBL;Acc:Q9W7J0]
GgaAffx.21332.1.S1_s_at		154.957	158.134	165.589	RAV-0	Gag polyprotein (Fragment). [Source:Uniprot/SPTREMBL;Acc:Q9I9V6]
Gga.17931.1.S1_at		17.3322	17.8573	17.0179	HNRNPA3
Gga.7800.1.S1_at	ENSGALG00000016556	17.273	26.818	24.0511	GVIN1	similar to very large inducible GTPase-1
Gga.16205.1.S1_at		16.4142	12.0968	10.5337
Gga.2971.2.S1_at		13.2367	9.26118	15.5665	AER61	glycosyltransferase
Gga.5148.1.S1_at		11.8471	14.4559	9.19559	TNFRSF1B	tumor necrosis factor receptor-II [Source:RefSeq_peptide;Acc:NP_989770]
Gga.14134.1.S1_at		9.55019	9.60125	8.15407
Gga.16852.1.S1_at	ENSGALG00000009269	8.54227	7.96361	7.86584	ZADH1	zinc binding alcohol dehydrogenase, domain containing 1
Gga.18298.1.S1_at		7.71591	10.2142	8.08317	RAPGEF3	Rap guanine nucleotide exchange factor (GEF) 2
Gga.10674.1.S1_at		7.64813	5.32228	5.77963	MAP3K2
GgaAffx.3989.1.S1_at	ENSGALG00000006425	7.63318	7.3701	3.04058	SLC6A6	solute carrier family 6 (neurotransmitter transporter, taurine), member 6
GgaAffx.11661.1.S1_at	ENSGALG00000011533	7.31662	5.8847	4.98116	XRCC3	X-ray repair complementing defective repair in Chinese hamster cells 3
Gga.15372.1.S1_at		6.62941	5.84193	4.72423	KLHL7
Gga.12528.1.S1_at		6.31858	10.592	9.00561
Gga.768.1.S1_at	ENSGALG00000014795	6.254	6.72022	6.60011	TGIF	Homeobox protein AKR (Avian knotted-related protein). [Source:Uniprot/SWISSPROT;Acc:Q90655]
Gga.390.1.S1_at		5.98023	9.6876	5.10432	CHAT2	NAD(P)(+)--arginine ADP-ribosyltransferase 2 precursor (EC 2.4.2.31) (Mono(ADP-ribosyl)transferase 2) (AT2). [Source:Uniprot/SWISSPROT;Acc:P55807]
GgaAffx.12325.1.S1_s_at	ENSGALG00000007040	5.92027	8.73599	3.95556	CENTB2	centaurin, beta 2
Gga.9829.1.S1_at	ENSGALG00000005855	5.90347	4.54292	3.66067	CA5B	carbonic anhydrase VB, mitochondrial
Gga.15807.1.S1_at		5.78824	6.87265	4.11678	HNRPM	heterogeneous nuclear ribonucleoprotein M
Gga.10172.2.S1_at		5.73372	5.91837	4.51997	RERGL
Gga.16995.1.S1_at		5.57374	3.1742	3.89319
Gga.17147.1.S1_s_at	ENSGALG00000013171	4.97781	4.21343	2.43001	CCDC127	coiled-coil domain containing 127
Gga.4964.54.S1_x_at		4.73005	4.51944	4.40265	TRGV7	TRGV7 protein. [Source:Uniprot/SPTREMBL;Acc:Q6PIW0]
Gga.8612.1.S1_at		4.66995	4.95774	4.28372
Gga.6655.1.A1_at		4.65813	4.49393
GgaAffx.9505.1.S1_at	ENSGALG00000014962	4.60059	5.3733	2.77044	FAM26F	OTTHUMP00000017063 (Fragment). [Source:Uniprot/SPTREMBL;Acc:Q5R3K2]
Gga.2929.1.S1_at		4.59022	4.1122	2.92917	IgH	IgG H-chain (HC36) D-J-C
Gga.4058.1.S1_at		4.4716	6.78318	4.25552	MARCKS	myristoylated alanine-rich C kinase substrate (MARCKS)
Gga.14147.1.S1_at		4.25826	4.50328	2.58327	INPP5F
Gga.4964.20.S1_x_at		4.24893	3.61306	3.47381	TRGV7	TRGV7 protein. [Source:Uniprot/SPTREMBL;Acc:Q6PIW0]
Gga.15119.1.S1_at	ENSGALG00000013954	4.22868	5.10665	4.83155	FAM38B	Protein FAM38B. [Source:Uniprot/SWISSPROT;Acc:Q9H5I5]
GgaAffx.12535.1.S1_at		4.09661	4.36232	2.9468	TRMT6	tRNA methyltransferase 6 homolog (S. cerevisiae)
Gga.17855.1.S1_at		4.08829	4.26947	3.5035	ZEB1
GgaAffx.11774.1.S1_at	ENSGALG00000014094	4.07127	4.94429	3.63164	STK38L	serine/threonine kinase 38 like
GgaAffx.10105.1.S1_s_at	ENSGALG00000022939	3.97487	5.13268	4.68057		similar to RHACD8-4L
Gga.4964.25.S1_x_at		3.84978	3.7413	3.71674	TRGV7	TRGV7 protein. [Source:Uniprot/SPTREMBL;Acc:Q6PIW0]
Gga.19678.1.A1_at		3.84349	4.41119	3.74993	EVL	Enah/Vasp-like
Gga.542.1.S1_at	ENSGALG00000015235	3.84076	3.5775	3.45593	SCYC1	lymphotactin [Source:RefSeq_peptide;Acc:NP_990377]
GgaAffx.9671.1.S1_at	ENSGALG00000015192	3.77855	4.07479	3.29176	GZMM
Gga.6088.1.S1_a_at	ENSGALG00000000629	3.74812	3.49922	3.27691	NDUFA7	NADH dehydrogenase [ubiquinone] 1 alpha subcomplex subunit 7 (EC 1.6.5.3) (EC 1.6.99.3) (NADH-ubiquinone oxidoreductase subunit B14.5a) (Complex I-B14.5a) (CI-B14.5a). [Source:Uniprot/SWISSPROT;Acc:O95182]
Gga.14209.1.S1_at	ENSGALG00000025791	3.73148	4.67262	2.54638	SLC9A5	Sodium/hydrogen exchanger 5 (Na(+)/H(+) exchanger 5) (NHE-5) (Solute carrier family 9 member 5). [Source:Uniprot/SWISSPROT;Acc:Q14940]
Gga.15045.1.S1_at		3.66092	3.50607	3.89067
Gga.4110.7.S1_s_at		3.60797	2.88045	2.7164	IgH	IgG H-chain (HC36) D-J-C
Gga.12280.1.S1_at		3.59798	4.33409	2.89532	SUV420H1	suppressor of variegation 4-20 homolog 1 (Drosophila) /// hypothetical LOC425120
Gga.719.2.S1_a_at	ENSGALG00000012865	3.55204	3.39823	2.65954	BRAF	B-Raf proto-oncogene serine/threonine-protein kinase (EC 2.7.11.1) (Rmil serine/threonine-protein kinase) (c-Rmil). [Source:Uniprot/SWISSPROT;Acc:Q04982]
GgaAffx.4087.1.S1_at	ENSGALG00000006564	3.53105	4.29843		DNAJB11	DnaJ homolog subfamily B member 11 precursor (ER-associated dnaJ protein 3) (ErJ3) (ER-associated Hsp40 co-chaperone) (hDj9) (PWP1- interacting protein 4). [Source:Uniprot/SWISSPROT;Acc:Q9UBS4]
Gga.14838.1.S1_at		3.52385	3.78755	3.78582	ZCRB1
GgaAffx.5069.1.S1_at	ENSGALG00000008074	3.51296	4.3792	2.74167	AMMECR1	AMME syndrome candidate gene 1 protein. [Source:Uniprot/SWISSPROT;Acc:Q9Y4X0]
GgaAffx.3113.1.S1_at	ENSGALG00000005000	3.48976	4.30999	3.20871	COMTD1	Catechol-O-methyltransferase domain-containing protein 1 (EC 2.1.1.-). [Source:Uniprot/SWISSPROT;Acc:Q86VU5]
GgaAffx.4953.2.S1_s_at	ENSGALG00000007902	3.44399	4.02878	2.42187	ATP7A	Copper-transporting ATPase 1 (EC 3.6.3.4) (Copper pump 1) (Menkes disease-associated protein). [Source:Uniprot/SWISSPROT;Acc:Q04656]
GgaAffx.5322.1.S1_at	ENSGALG00000008447	3.3716	4.20338	2.52052	SH2D1A	SH2 domain-containing protein 1A (Signaling lymphocyte activation molecule-associated protein) (SLAM-associated protein) (T cell signal transduction molecule SAP) (Duncan disease SH2-protein). [Source:Uniprot/SWISSPROT;Acc:O60880]
Gga.2467.1.S1_at	ENSGALG00000011551	3.34347	3.67721	3.93643	IGJ	immunoglobulin J polypeptide, linker protein for immunoglobulin alpha and mu polypeptides [Source:RefSeq_peptide;Acc:NP_989594]
Gga.9216.1.S1_at	ENSGALG00000025926	3.32197	2.90309	2.86325	MZB1
GgaAffx.26675.1.S1_at	ENSGALG00000005960	3.31723	3.90226	3.85266
Gga.19614.1.S1_at	ENSGALG00000014810	3.30958	3.27908	2.89489	PAPD4	PAP associated domain containing 4 [Source:RefSeq_peptide;Acc:NP_776158]
GgaAffx.24317.1.S1_s_at	ENSGALG00000013954	3.30208	3.14521	2.85069	FAM38B	Protein FAM38B. [Source:Uniprot/SWISSPROT;Acc:Q9H5I5]
GgaAffx.20492.1.S1_at		3.2957	2.93728	2.39336
Gga.19374.1.S1_at		3.26871	3.74513	2.45493	C22orf30
Gga.4330.1.S1_at		3.17545	4.4962	4.00075	IGHM	Mu immunoglobulin heavy chain C region
Gga.17382.1.S1_at		3.16897	4.6622	3.48609	GRIP2	Glutamate receptor-interacting protein 2 (GRIP2 protein). [Source:Uniprot/SWISSPROT;Acc:Q9C0E4]
Gga.4964.22.S1_x_at	ENSGALG00000019602	3.13511	4.22587	2.40985	TRGV7	TRGV7 protein. [Source:Uniprot/SPTREMBL;Acc:Q6PIW0]
Gga.6375.1.S1_at		3.12485	2.29106	2.34748	BHLHB8	Class B basic helix-loop-helix protein 8 (bHLHB8) (Muscle, intestine and stomach expression 1) (MIST-1). [Source:Uniprot/SWISSPROT;Acc:Q7RTS1]
Gga.445.2.S1_a_at		3.1215	2.32824	2.2951		similar to T cell receptor alpha
Gga.4964.17.S1_x_at	ENSGALG00000019602	3.08506	4.34185	2.85416	TRGV7	TRGV7 protein. [Source:Uniprot/SPTREMBL;Acc:Q6PIW0]
Gga.415.1.S1_at	ENSGALG00000019553	3.0803	2.64504		MENT-1	heterochromatin-associated protein MENT [Source:RefSeq_peptide;Acc:NP_990228]
Gga.7352.1.S1_at	ENSGALG00000007412	3.06738	3.4262	2.0582	EVA1	Epithelial v-like antigen (Fragment). [Source:Uniprot/SPTREMBL;Acc:Q9PU42]
Gga.11708.1.S1_at	ENSGALG00000004637	3.04098	3.08085	3.01682	CARKL	Carbohydrate kinase-like protein (EC 2.7.1.-). [Source:Uniprot/SWISSPROT;Acc:Q9UHJ6]
Gga.3807.1.S2_s_at	ENSGALG00000007129	3.03175	3.72036	3.32984	ALDH1A3	aldehyde dehydrogenase 1 family, member A3; aldehyde dehydrogenase-6; retinaldehyde dehydrogenase 3 [Source:RefSeq_peptide;Acc:NP_990000]
GgaAffx.7909.1.S1_at	ENSGALG00000012472	3.00284	3.19894		IL2RB	Interleukin-2 receptor subunit beta precursor (IL-2 receptor) (P70-75) (p75) (High affinity IL-2 receptor subunit beta) (CD122 antigen). [Source:Uniprot/SWISSPROT;Acc:P14784]
GgaAffx.2074.1.S1_at	ENSGALG00000003322	2.89548	2.90411		TBC1D2B	TBC1 domain family, member 2B [Source:RefSeq_peptide;Acc:NP_055894]
Gga.10622.1.S1_at	ENSGALG00000028440	2.89074	3.62811		GNA13	Guanine nucleotide-binding protein alpha-13 subunit (G alpha-13). [Source:Uniprot/SWISSPROT;Acc:Q14344]
Gga.7985.1.S1_at	ENSGALG00000027905	2.88411	2.83342		CSRNP1
GgaAffx.12680.1.S1_at		2.88302	2.54587	2.69464	NDUFS1	NADH dehydrogenase (ubiquinone) Fe-S protein 1, 75kDa (NADH-coenzyme Q reductase)
GgaAffx.21672.1.S1_at		2.8743	4.00984	2.23956
Gga.195.1.S1_at	ENSGALG00000010337	2.86738	3.37139	3.26622	GPR149	Probable G-protein coupled receptor 149 (G-protein coupled receptor R35). [Source:Uniprot/SWISSPROT;Acc:Q9DDD1]
Gga.3013.1.S1_at	ENSGALG00000015253	2.86567	4.52256	3.97552	COL8A1	collagen, type VIII, alpha 1
Gga.16290.1.S1_at		2.85521	3.27126	2.58728
Gga.10748.1.S1_at	ENSGALG00000007412	2.84525	3.34935		EVA1	Epithelial v-like antigen (Fragment). [Source:Uniprot/SPTREMBL;Acc:Q9PU42]
Gga.18807.1.S1_x_at		2.8256	3.37483	2.36091
Gga.17561.2.S1_at		2.81043	3.15308	2.42303
GgaAffx.12606.1.S1_s_at	ENSGALG00000015746	2.80991	2.76439	2.37377	JAM2	junctional adhesion molecule 2
Gga.9260.1.S1_at		2.80958	3.01215	2.7967		similar to MHC Rfp-Y class I alpha chain /// similar to class I alpha chain /// MHC class I antigen /// MHC Rfp-Y class I alpha /// MHC Rfp-Y class I alpha chain
Gga.4715.2.S1_a_at	ENSGALG00000000489	2.80435	2.33669		NACA	Nascent polypeptide-associated complex subunit alpha (NAC-alpha) (Alpha-NAC) (Hom s 2.02). [Source:Uniprot/SWISSPROT;Acc:Q13765]
GgaAffx.21670.1.S1_at	ENSGALG00000028580	2.79964	2.34794		C15orf48	Normal mucosa of esophagus-specific gene 1 protein (Protein FOAP-11). [Source:Uniprot/SWISSPROT;Acc:Q9C002]
Gga.4599.1.S1_at	ENSGALG00000026803	2.79672	2.98516	2.33003	MRPS14	Mitochondrial 28S ribosomal protein S14 (S14mt) (MRP-S14). [Source:Uniprot/SWISSPROT;Acc:O60783]
Gga.18440.1.S1_at		2.78847	3.06835	2.049
Gga.972.1.S1_at	ENSGALG00000006527	2.78538	2.89594		CRTAM	Thymocyte activation and developmental protein. [Source:Uniprot/SPTREMBL;Acc:O57349]
Gga.16371.1.S1_s_at	ENSGALG00000001005	2.77682	2.77606		STT3A	STT3, subunit of the oligosaccharyltransferase complex, homolog A (S. cerevisiae)
Gga.13895.1.S1_at		2.76707	4.05129	3.29893	TRAK1
Gga.15235.1.S1_at		2.76561	2.92431	3.00353	DIP2A
Gga.4593.3.A1_a_at	ENSGALG00000003912	2.75665	3.02752	2.27257	CAP1	Adenylyl cyclase-associated protein 1 (CAP 1). [Source:Uniprot/SWISSPROT;Acc:Q01518]
Gga.12242.2.S1_at		2.75605	2.34001	2.64495	NUDT7	nudix (nucleoside diphosphate linked moiety X)-type motif 7-like
Gga.6191.1.S1_at		2.74357	4.22058	3.15076
GgaAffx.1068.1.S1_at	ENSGALG00000001631	2.73121	2.87045		CD7	T-cell antigen CD7 precursor (GP40) (T-cell leukemia antigen) (TP41) (Leu-9). [Source:Uniprot/SWISSPROT;Acc:P09564]
GgaAffx.22084.1.S1_at	ENSGALG00000000771	2.73036	2.80069	2.10212	LYPLA3	1-O-acylceramide synthase precursor (EC 2.3.1.-) (ACS) (Lysosomal phospholipase A2) (Lysophospholipase 3) (LPLA2) (LCAT-like lysophospholipase) (LLPL). [Source:Uniprot/SWISSPROT;Acc:Q8NCC3]
Gga.4964.4.S1_x_at	ENSGALG00000019602	2.72341	3.27615	2.26063	TRGV7	TRGV7 protein. [Source:Uniprot/SPTREMBL;Acc:Q6PIW0]
GgaAffx.12066.1.S1_s_at	ENSGALG00000004086	2.69174	2.13147		CHMP1b	Charged multivesicular body protein 1b (Chromatin-modifying protein 1b) (CHMP1b). [Source:Uniprot/SWISSPROT;Acc:Q5ZKX1]
Gga.4964.2.S1_a_at	ENSGALG00000019602	2.68811	2.61657		TRGV7	TRGV7 protein. [Source:Uniprot/SPTREMBL;Acc:Q6PIW0]
GgaAffx.24185.1.S1_at	ENSGALG00000013372	2.68686	2.79905	2.1703	IL7R	Interleukin-7 receptor alpha chain precursor (IL-7R-alpha) (CD127 antigen) (CDw127). [Source:Uniprot/SWISSPROT;Acc:P16871]
Gga.8844.1.S1_at		2.68549	3.08381	2.16691	EVI5
Gga.17619.1.S1_at	ENSGALG00000009250	2.67496	2.80951	2.21649	HNRPA3	heterogeneous nuclear ribonucleoprotein A3
GgaAffx.24111.1.S1_x_at	ENSGALG00000028218	2.67484	2.64456			similar to immunoglobulin-like receptor CHIR-B2
Gga.4964.1.S1_x_at	ENSGALG00000019602	2.67184	3.64708	2.30075	TRGV7	TRGV7 protein. [Source:Uniprot/SPTREMBL;Acc:Q6PIW0]
GgaAffx.25211.1.S1_at	ENSGALG00000017241	2.665	2.22863		TMEM135	transmembrane protein 135 (TMEM135), mRNA [Source:RefSeq_dna;Acc:NM_022918]
Gga.19558.1.S1_s_at	ENSGALG00000016687	2.66111	2.47148		P2RY8	P2Y purinoceptor 8 (P2Y8). [Source:Uniprot/SWISSPROT;Acc:Q5ZI82]
GgaAffx.26037.1.S1_at	ENSGALG00000003863	2.64579	2.6632		P2RX7	P2X purinoceptor 7 (ATP receptor) (P2X7) (Purinergic receptor) (P2Z receptor). [Source:Uniprot/SWISSPROT;Acc:Q99572]
GgaAffx.22685.1.S1_at	ENSGALG00000008778	2.63565	3.56805	2.31827	SPRED2	Sprouty-related, EVH1 domain-containing protein 2 (Spred-2). [Source:Uniprot/SWISSPROT;Acc:Q7Z698]
Gga.4110.11.S1_x_at	ENSGALG00000021139	2.63016	2.83909	2.71102	IGLL1	Ig lambda chain V-1 region precursor. [Source:Uniprot/SWISSPROT;Acc:P04210]
GgaAffx.21915.1.S1_at	ENSGALG00000006384	2.62695	3.34069	2.01323	IFIT5	interferon-induced protein with tetratricopeptide repeats 5
Gga.4964.1.S2_at	ENSGALG00000019602	2.61863	2.59011	2.35617	TRGV7	TRGV7 protein. [Source:Uniprot/SPTREMBL;Acc:Q6PIW0]
Gga.4888.1.S1_s_at	ENSGALG00000016271	2.61488	2.78609		PTP4A1	protein tyrosine phosphatase type IVA, member 1
GgaAffx.21591.1.S1_at		2.61088	3.42311	2.84718	CDCA8	Cell division cycle associated 8
Gga.10657.1.S1_at		2.60531	2.57026	2.10264	DEPDC5	DEP domain containing 5
Gga.6612.1.S1_a_at	ENSGALG00000026173	2.60526	2.64753		NKL	NK-lysin
Gga.5164.1.S1_at	ENSGALG00000006511	2.60356	2.63122		BCL2A1	protein A1 [Source:RefSeq_peptide;Acc:NP_990197]
Gga.7682.1.S1_at		2.59349	2.57306	2.93203
Gga.4964.3.S1_x_at	ENSGALG00000019602	2.58997	2.51505	2.22545	TRGV7	TRGV7 protein. [Source:Uniprot/SPTREMBL;Acc:Q6PIW0]
GgaAffx.9341.1.S1_at	ENSGALG00000014718	2.58777	2.25583		MAP3K1	Mitogen-activated protein kinase kinase kinase 1 (EC 2.7.11.25) (MAPK/ERK kinase kinase 1) (MEK kinase 1) (MEKK 1) (Fragment). [Source:Uniprot/SWISSPROT;Acc:Q13233]
Gga.5077.1.S1_at		2.58419	3.64904	2.71047		Artificial single chain antibody gene (T1)
Gga.4110.12.S1_a_at	ENSGALG00000021139	2.55645	2.86832	2.48063	IGLL1	Ig lambda chain V-1 region precursor. [Source:Uniprot/SWISSPROT;Acc:P04210]
GgaAffx.9460.1.S1_at	ENSGALG00000014902	2.55431	2.28636		GOPC	Golgi-associated PDZ and coiled-coil motif-containing protein (PDZ protein interacting specifically with TC10) (PIST) (CFTR-associated ligand) (Fused in glioblastoma). [Source:Uniprot/SWISSPROT;Acc:Q9HD26]
GgaAffx.20985.1.S1_at	ENSGALG00000013628	2.53918			C6orf62	Uncharacterized protein C6orf62 (HBV X-transactivated gene 12 protein). [Source:Uniprot/SWISSPROT;Acc:Q9GZU0]
Gga.9103.1.S1_at	ENSGALG00000019141	2.52991	3.23585		LYG2	lysozyme G-like 2
GgaAffx.24111.1.S1_s_at	ENSGALG00000028218	2.52491	2.25767			similar to immunoglobulin-like receptor CHIR-B4 /// similar to immunoglobulin-like receptor CHIR-B2 /// similar to immunoglobulin-like receptor CHIR-A
Gga.13269.1.S1_at	ENSGALG00000005208	2.51757	2.15101		EDG1	endothelial differentiation, sphingolipid G-protein-coupled receptor, 1
Gga.12409.1.S1_at		2.51301	2.89625	2.94254
GgaAffx.21484.1.S1_s_at		2.51137	3.65405	2.6078	LRRC8C
Gga.16222.1.S1_at	ENSGALG00000015546	2.50795	2.47784		TBC1D14	TBC1 domain family member 14. [Source:Uniprot/SWISSPROT;Acc:Q9P2M4]
Gga.4110.4.S1_a_at	ENSGALG00000021139	2.50422	2.8681	2.49839	IGLL1	Ig lambda chain V-1 region precursor. [Source:Uniprot/SWISSPROT;Acc:P04210]
Gga.16973.1.S1_at		2.48947	2.30604
GgaAffx.25059.1.S1_at	ENSGALG00000019141	2.48376	3.10596		LYG2	lysozyme G-like 2
GgaAffx.12743.1.S1_at	ENSGALG00000008179	2.47837	2.3397	2.48184	NT5C2	5'-nucleotidase, cytosolic II
Gga.10005.1.S1_at		2.47338	2.47543	2.27314	G3BP2	GTPase activating protein (SH3 domain) binding protein 2
Gga.3027.1.S1_at	ENSGALG00000006415	2.46779	2.20934		CD40LG	CD40 ligand (TNF superfamily, member 5, hyper-IgM syndrome)
Gga.7204.1.S1_at		2.45009	2.65352
Gga.10818.2.S1_s_at	ENSGALG00000027201	2.45007	2.59417			similar to protease
Gga.6168.2.S1_a_at		2.44957	2.16972	2.25791
Gga.17631.1.S1_at		2.44791	4.47742	3.10198	ETNK1
Gga.4964.5.S1_a_at	ENSGALG00000019602	2.44738	2.41063		TRGV7	TRGV7 protein. [Source:Uniprot/SPTREMBL;Acc:Q6PIW0]
GgaAffx.24760.1.S1_at		2.44095	2.43725	2.05139	JAM2	junctional adhesion molecule 2
GgaAffx.13005.1.S1_at	ENSGALG00000016687	2.41981	2.35699		P2RY8	P2Y purinoceptor 8 (P2Y8). [Source:Uniprot/SWISSPROT;Acc:Q5ZI82]
GgaAffx.11189.1.A1_x_at		2.41806	3.31286	3.33981
Gga.4110.4.S1_x_at	ENSGALG00000021139	2.4164	2.83786	2.43307	IGLL1	Ig lambda chain V-1 region precursor. [Source:Uniprot/SWISSPROT;Acc:P04210]
GgaAffx.22126.1.S1_at	ENSGALG00000014582	2.41348	2.89443		IGSF4	immunoglobulin superfamily, member 4D [Source:RefSeq_peptide;Acc:NP_055148]
Gga.9404.1.S1_at	ENSGALG00000008734	2.41281		2.61242	PCSK2	Prohormone convertase2 (Fragment). [Source:Uniprot/SPTREMBL;Acc:Q75W80]
Gga.9239.1.S1_x_at	ENSGALG00000017674	2.4121	2.65672	2.76749		MHC class I antigen (YFV) mRNA, YFVw*16 allele
GgaAffx.7853.1.S1_s_at		2.40575	2.87072		B-LA	MHC class II antigen alpha /// MHC class II alpha chain
Gga.7935.1.S1_at		2.39709	2.86015		ST5
GgaAffx.22331.1.S1_at	ENSGALG00000007691	2.39362	3.39194	2.04159	ARMC9	armadillo repeat containing 9 [Source:RefSeq_peptide;Acc:NP_079415]
GgaAffx.12153.1.S1_at		2.38872	2.52875		FIP1L1	FIP1 like 1 (S. cerevisiae)
GgaAffx.9403.1.S1_s_at	ENSGALG00000014805	2.38028	2.72581		NAT13	N-acetyltransferase 13
Gga.3828.1.S1_at	ENSGALG00000014877	2.37867	2.08451		EMB	ZOV3 gene product [Source:RefSeq_peptide;Acc:NP_989888]
GgaAffx.5007.1.S1_at	ENSGALG00000007996	2.36684	2.66453		ANKRD44	Ankyrin repeat domain-containing protein 44. [Source:Uniprot/SWISSPROT;Acc:Q5F478]
Gga.10818.2.S1_a_at		2.35956	2.68704		MGAT5B	similar to protease
GgaAffx.8651.1.S1_at	ENSGALG00000013573	2.35719	2.02473		ALG2	Alpha-1,3-mannosyltransferase ALG2 (EC 2.4.1.-) (GDP- Man:Man(1)GlcNAc(2)-PP-dolichol mannosyltransferase). [Source:Uniprot/SWISSPROT;Acc:Q9H553]
GgaAffx.12606.1.S1_at	ENSGALG00000015746	2.34856	2.30589		JAM2	junctional adhesion molecule 2
Gga.4895.1.S2_at	ENSGALG00000008667	2.34855	2.18172		DSTN	Destrin (Actin-depolymerizing factor) (ADF). [Source:Uniprot/SWISSPROT;Acc:P18359]
Gga.16807.1.S1_at		2.32239	2.29216		CREB3L2	cAMP responsive element binding protein 3-like 2
GgaAffx.21289.1.S1_s_at	ENSGALG00000026326	2.31818			C10orf26	Uncharacterized protein C10orf26. [Source:Uniprot/SWISSPROT;Acc:Q9NX94]
Gga.11337.1.S1_at	ENSGALG00000023709	2.31728	2.52182	2.03777	TOR1B	similar to Torsin B precursor (Torsin family 1 member B) (FKSG18 protein)
Gga.1098.1.S1_at		2.31564	3.0235	2.86322
Gga.10649.1.S1_s_at		2.31454	2.74969		EVI5	Ecotropic viral integration site 5
Gga.16212.1.S1_at		2.31406	2.06144
Gga.17031.1.S1_s_at		2.30027		2.01114
Gga.4359.1.S1_s_at	ENSGALG00000028502	2.2969			TNFSF13B	tumor necrosis factor (ligand) superfamily, member 13b; B-cell-activating factor BAFF [Source:RefSeq_peptide;Acc:NP_989658]
Gga.8870.1.S1_at		2.28854	2.67725
GgaAffx.1625.1.S1_s_at	ENSGALG00000002431	2.28409	2.55598		CFH	complement factor H
Gga.4110.10.S1_x_at	ENSGALG00000021139	2.28314	2.90083	2.16879	IGLL1	Ig lambda chain V-1 region precursor. [Source:Uniprot/SWISSPROT;Acc:P04210]
GgaAffx.5207.1.S1_s_at		2.27965	2.97414	2.73081	GDA	Cell division cycle associated 8
GgaAffx.3632.1.S1_at	ENSGALG00000005809	2.27876	2.35439		NEDD5	Septin-2 (Protein NEDD5). [Source:Uniprot/SWISSPROT;Acc:Q15019]
Gga.2691.1.S1_at	ENSGALG00000001318	2.26744	2.55158	2.13892	CSK	Protein kinase (Fragment). [Source:Uniprot/SPTREMBL;Acc:Q90956]
Gga.4037.2.A1_s_at		2.24601	2.83797		B-LA	MHC class II antigen alpha
Gga.131.1.S1_at	ENSGALG00000016142	2.24521	2.69538		MX1	Interferon-induced GTP-binding protein Mx. [Source:Uniprot/SWISSPROT;Acc:Q90597]
GgaAffx.6712.2.S1_s_at	ENSGALG00000010612	2.24442	2.42113		PRKD3	Serine/threonine-protein kinase D3 (EC 2.7.11.13) (Protein kinase C nu type) (nPKC-nu) (Protein kinase EPK2). [Source:Uniprot/SWISSPROT;Acc:O94806]
Gga.7410.1.S1_at		2.2385	2.39936
Gga.6009.1.S1_s_at	ENSGALG00000008437	2.22272	2.4122		NET1	neuroepithelial cell transforming gene 1
GgaAffx.12207.1.S1_at	ENSGALG00000012036	2.2207	2.16993		CAMK2D	calcium/calmodulin-dependent protein kinase (CaM kinase) II delta
Gga.9327.1.S1_at		2.21135			C4orf34	Uncharacterized protein C4orf34. [Source:Uniprot/SWISSPROT;Acc:Q96QK8]
Gga.16267.1.S1_at	ENSGALG00000024348	2.21112	2.58438	2.29102	MHCI	MHC class I antigen (Fragment). [Source:Uniprot/SPTREMBL;Acc:Q6X3Y8]
GgaAffx.24006.1.A1_at		2.20251	2.35014			similar to chromosome 6 open reading frame 86
Gga.9926.1.S1_at	ENSGALG00000001607	2.20208			C17orf62
Gga.7742.1.S1_at		2.19184	3.24422	2.00992	IKZF2
Gga.593.1.S1_s_at	ENSGALG00000018767	2.18933	2.63311	2.30802	CHAT1 /// CHAT2	ADP-ribosyltransferase
GgaAffx.7664.1.S1_at	ENSGALG00000012080	2.18444	2.05581
GgaAffx.10696.1.S1_at	ENSGALG00000016721	2.18139			PLCXD1	phosphatidylinositol-specific phospholipase C, X domain containing 1
GgaAffx.6712.1.S1_at	ENSGALG00000010612	2.18099	2.48705		PRKD3	Serine/threonine-protein kinase D3 (EC 2.7.11.13) (Protein kinase C nu type) (nPKC-nu) (Protein kinase EPK2). [Source:Uniprot/SWISSPROT;Acc:O94806]
GgaAffx.9243.3.S1_s_at	ENSGALG00000006026	2.1717	2.0893		CNOT6	CCR4-NOT transcription complex subunit 6 (EC 3.1.-.-) (Cytoplasmic deadenylase) (Carbon catabolite repressor protein 4 homolog) (CCR4 carbon catabolite repression 4-like). [Source:Uniprot/SWISSPROT;Acc:Q9ULM6]
Gga.2721.1.S1_at	ENSGALG00000012034	2.16794		2.14057	ADSL	Adenylosuccinate lyase (EC 4.3.2.2) (Adenylosuccinase) (ASL) (ASASE). [Source:Uniprot/SWISSPROT;Acc:P21265]
Gga.1193.1.S1_at	ENSGALG00000002192	2.15285	2.2216		PTPRC	protein tyrosine phosphatase, receptor type, C [Source:RefSeq_peptide;Acc:NP_989748]
Gga.17326.1.S1_s_at	ENSGALG00000002433	2.1522	2.08657		SLC40A1	solute carrier family 40 (iron-regulated transporter), member 1
Gga.9394.1.S1_at		2.14828		2.18328	ERNI
Gga.11632.1.S1_s_at	ENSGALG00000026852	2.14318	2.95964	2.83581	CALR	Calreticulin
GgaAffx.6562.1.S1_at	ENSGALG00000010381	2.14237	2.06554		GPR171	Probable G-protein coupled receptor 171 (G-protein coupled receptor H963). [Source:Uniprot/SWISSPROT;Acc:O14626]
GgaAffx.9788.1.S1_at	ENSGALG00000028448	2.13924	2.87728		SH2D1B	SH2 domain containing 1B
Gga.4964.1.S1_a_at	ENSGALG00000019602	2.13661	2.87952		TRGV7	TRGV7 protein. [Source:Uniprot/SPTREMBL;Acc:Q6PIW0]
Gga.6848.3.S1_a_at	ENSGALG00000010224	2.13476			GLIPR1	GLI pathogenesis-related 1 (glioma)
GgaAffx.8515.1.S1_at	ENSGALG00000013372	2.13439	2.15444		IL7R	Interleukin-7 receptor alpha chain precursor (IL-7R-alpha) (CD127 antigen) (CDw127). [Source:Uniprot/SWISSPROT;Acc:P16871]
GgaAffx.24272.1.S1_at	ENSGALG00000013773	2.1191	2.54612		FUCA2	fucosidase, alpha-L- 2, plasma
GgaAffx.3178.2.S1_s_at	ENSGALG00000005078	2.11741	2.04648		NUP210	Nuclear pore membrane glycoprotein 210 precursor (POM210) (Nuclear pore protein gp210). [Source:Uniprot/SWISSPROT;Acc:Q8TEM1]
GgaAffx.9712.1.S1_at	ENSGALG00000015253	2.11542	3.00937	2.53737	COL8A1	collagen, type VIII, alpha 1
Gga.574.1.S1_at	ENSGALG00000015902	2.10805	2.05381	2.29824	CD8B	CD8 beta [Source:RefSeq_peptide;Acc:NP_990578]
Gga.10553.1.S1_at		2.1075	2.07945		IL7R
Gga.6848.2.S1_at	ENSGALG00000010224	2.10336			GLIPR1	GLI pathogenesis-related 1 (glioma)
Gga.4048.1.S1_at	ENSGALG00000027300	2.09972	2.14227	2.02796	ID3	inhibitor of DNA binding 3, dominant negative helix-loop-helix protein
Gga.16425.1.S1_at	ENSGALG00000010996	2.09247	2.2777		IRF2BP2	interferon regulatory factor 2 binding protein 2 isoform B [Source:RefSeq_peptide;Acc:NP_001070865]
Gga.17410.1.S1_at	ENSGALG00000010704	2.09212	2.51772		GLCCI1	glucocorticoid induced transcript 1
Gga.6848.2.S1_a_at	ENSGALG00000010224	2.09081			GLIPR1	GLI pathogenesis-related 1 (glioma)
Gga.13240.1.S1_at		2.0838	2.09105		TTYH3
Gga.1737.1.S1_at	ENSGALG00000004965	2.07201	2.83987	2.59587	SLC27A4	Long-chain fatty acid transport protein 4 (EC 6.2.1.-) (Fatty acid transport protein 4) (FATP-4) (Solute carrier family 27 member 4). [Source:Uniprot/SWISSPROT;Acc:Q6P1M0]
GgaAffx.22281.1.S1_at	ENSGALG00000007569	2.07088	2.68838		KBTBD8	T-cell activation kelch repeat protein [Source:RefSeq_peptide;Acc:NP_115894]
Gga.6553.1.S1_at	ENSGALG00000013378	2.0677	2.08591	2.30552	CTSG	cathepsin G
GgaAffx.24263.1.S1_at	ENSGALG00000013741	2.06249	2.6298		SYTL3	synaptotagmin-like 3 [Source:RefSeq_peptide;Acc:NP_001009991]
GgaAffx.25485.2.S1_s_at	ENSGALG00000002433	2.05175	2.09613		SLC40A1	solute carrier family 40 (iron-regulated transporter), member 1
Gga.1311.3.S1_at	ENSGALG00000014750	2.04827	2.22125			similar to T-cell receptor beta
Gga.17090.1.S1_s_at	ENSGALG00000010770	2.0464	2.4235	2.49474	SCIN	similar to Adseverin (Scinderin)
GgaAffx.13091.2.S1_s_at	ENSGALG00000017185	2.04383			TMEM123	similar to pro-oncosis receptor inducing membrane injury gene; keratinocytes associated transmembrane protein 3
Gga.15316.1.S1_s_at	ENSGALG00000000241	2.03827			STARD4	START domain containing 4, sterol regulated
Gga.65.1.S1_a_at		2.03486	2.15175	2.08822	TRGV7	TRGV7 protein. [Source:Uniprot/SPTREMBL;Acc:Q6PIW0]
GgaAffx.7559.1.S1_s_at	ENSGALG00000011889	2.03455	2.96404		PRKCH	protein kinase C, eta
Gga.5955.1.S1_at	ENSGALG00000027074	2.03284			CD244
Gga.4970.1.S1_at	ENSGALG00000007416	2.03002			CD3E	T-cell surface glycoprotein CD3 epsilon chain precursor. [Source:Uniprot/SWISSPROT;Acc:Q98910]
Gga.9825.2.S1_s_at	ENSGALG00000000062	2.02791	2.0261		ARMC1	Armadillo repeat-containing protein 1. [Source:Uniprot/SWISSPROT;Acc:Q5ZMQ0]
Gga.8329.1.S1_at	ENSGALG00000011889	2.02746	2.34926		PRKCH	protein kinase C, eta
Gga.17172.1.S1_at		2.02521	2.28056		LUC7L2
GgaAffx.8757.1.S1_at	ENSGALG00000013748	2.02383	2.16657		CD226	CD226 antigen precursor (DNAX accessory molecule 1) (DNAM-1). [Source:Uniprot/SWISSPROT;Acc:Q15762]
GgaAffx.13108.1.S1_at		2.02194			DPH1	DPH1 homolog (S. cerevisiae)
Gga.3575.1.S1_at	ENSGALG00000027090	2.01905	2.26876			similar to Gag-Pol polyprotein
Gga.17416.1.S1_at		2.0178			CSNK1D
Gga.9362.2.S1_at		2.00832
GgaAffx.5146.1.S1_s_at	ENSGALG00000008179	2.004		2.27288	NT5C2	5'-nucleotidase, cytosolic II
GgaAffx.11975.1.S1_at		2.0034	2.04782
GgaAffx.8685.1.S1_s_at	ENSGALG00000013628	2.00304			C6orf62	Uncharacterized protein C6orf62 (HBV X-transactivated gene 12 protein). [Source:Uniprot/SWISSPROT;Acc:Q9GZU0]
Gga.6034.2.S1_a_at	ENSGALG00000001118	2.00294	2.5017		NEK6	NIMA (never in mitosis gene a)-related kinase 6
GgaAffx.3997.1.S1_s_at	ENSGALG00000027166		8.00397	4.56928	ART1	ADP-ribosyltransferase 1
GgaAffx.3997.2.S1_at	ENSGALG00000027166		5.36947		ART1	GPI-anchored ADP-ribosyltransferase. [Source:Uniprot/SPTREMBL;Acc:Q49L21]
Gga.7099.1.S1_at	ENSGALG00000027490		3.2596		CAMP
GgaAffx.5967.1.S1_at	ENSGALG00000009479		3.04854		SAMD9L	sterile alpha motif domain containing 9-like
GgaAffx.25416.2.S1_s_at	ENSGALG00000002172		3.02706		LOC130074	p20 (LOC130074), mRNA [Source:RefSeq_dna;Acc:NM_001009993]
Gga.3987.1.S1_s_at	ENSGALG00000003681		3.00518	3.04288	TOP1	DNA topoisomerase I [Source:RefSeq_peptide;Acc:NP_990441]
Gga.18573.1.S1_at	ENSGALG00000028473		3.0024		C22orf30	Novel protein (DJ694E4.2 protein). [Source:Uniprot/SPTREMBL;Acc:Q5THK1]
GgaAffx.4490.1.S1_s_at	ENSGALG00000007169		2.98439		EPC1	Enhancer of polycomb homolog 1. [Source:Uniprot/SWISSPROT;Acc:Q9H2F5]
Gga.11602.1.S1_at			2.85274		NR4A3
GgaAffx.25948.5.S1_s_at			2.83038	2.34803	MACF1	microtubule-actin crosslinking factor 1
Gga.2354.1.S1_at			2.8017	2.37231	SOX8	Transcription factor SOX-8. [Source:Uniprot/SWISSPROT;Acc:P57074]
Gga.12802.1.S1_s_at	ENSGALG00000002726		2.77828		KIF1B	Kinesin-like protein KIF1B (Klp). [Source:Uniprot/SWISSPROT;Acc:O60333]
GgaAffx.20169.1.S1_at			2.72438		NRXN1	Neurexin-1-alpha (Neurexin I-alpha) (Fragment). [Source:Uniprot/SWISSPROT;Acc:Q9DDD0]
Gga.16084.1.S1_at	ENSGALG00000001398		2.70678	2.26677	PML	similar to promyelocytic leukemia protein
Gga.18916.1.S1_at	ENSGALG00000002922		2.63813		NOTCH2	Notch homolog 2 (Drosophila)
Gga.11786.1.S1_x_at			2.63554	2.75625
GgaAffx.26236.1.S1_at	ENSGALG00000000523		2.59418		STK38	serine/threonine kinase 38
GgaAffx.24101.1.S1_at	ENSGALG00000013053		2.57512	2.06529	MTRR	Methionine synthase reductase, mitochondrial precursor (EC 1.16.1.8) (MSR). [Source:Uniprot/SWISSPROT;Acc:Q9UBK8]
Gga.938.1.S1_at	ENSGALG00000003136		2.5255	2.28438	IKZF2	lymphoid transcription factor [Source:RefSeq_peptide;Acc:NP_989938]
GgaAffx.25074.1.S1_s_at	ENSGALG00000016781		2.52297		MAP4K4	mitogen-activated protein kinase kinase kinase kinase 4
Gga.4954.2.S1_a_at	ENSGALG00000001143		2.5219	2.01345	ETS1	Transforming protein p54/c-ets-1. [Source:Uniprot/SWISSPROT;Acc:P13474]
GgaAffx.3750.1.S1_at	ENSGALG00000027905		2.51423	2.1643	AXUD1	Axin-1 up-regulated gene 1 protein (TGF-beta-induced apoptosis protein 3) (TAIP-3) (URAX1 protein). [Source:Uniprot/SWISSPROT;Acc:Q96S65]
GgaAffx.822.1.S1_at	ENSGALG00000001234		2.464		CETP	Cholesteryl ester transfer protein. [Source:Uniprot/SPTREMBL;Acc:Q3V6R6]
Gga.392.1.S1_at	ENSGALG00000008756		2.43636		PLEK	pleckstrin [Source:RefSeq_peptide;Acc:NP_990194]
Gga.12186.1.S1_at	ENSGALG00000005643		2.43378		XLKD1	Lymphatic vessel endothelial hyaluronic acid receptor 1 precursor (LYVE-1) (Cell surface retention sequence-binding protein 1) (CRSBP-1) (Hyaluronic acid receptor) (Extracellular link domain-containing protein 1). [Source:Uniprot/SWISSPROT;Acc:Q9Y5Y7]
GgaAffx.5668.1.S1_at	ENSGALG00000008983		2.42748		GNB4	Guanine nucleotide-binding protein subunit beta 4 (Transducin beta chain 4). [Source:Uniprot/SWISSPROT;Acc:Q9HAV0]
GgaAffx.968.3.S1_s_at	ENSGALG00000001486		2.41842		ZAP70	Tyrosine-protein kinase ZAP-70 (EC 2.7.10.2) (70 kDa zeta-associated protein) (Syk-related tyrosine kinase). [Source:Uniprot/SWISSPROT;Acc:P43403]
GgaAffx.2419.1.S1_at			2.41675
GgaAffx.20100.1.S1_at	ENSGALG00000007077		2.41674		CPT1A	Carnitine palmitoyltransferase I (EC 2.3.1.21). [Source:Uniprot/SPTREMBL;Acc:Q6B842]
Gga.15193.1.S1_s_at	ENSGALG00000015747		2.41296		ZBTB10	similar to putative RIN zinc finger protein
Gga.16356.1.S1_at			2.41092		NOTCH1	NOTCH-1 (Fragment). [Source:Uniprot/SPTREMBL;Acc:Q9W737]
Gga.18781.1.S1_at			2.40702		ADAM23
GgaAffx.24062.1.S1_at	ENSGALG00000012956		2.40612		TMTC1	ARG99 protein [Source:RefSeq_peptide;Acc:NP_787057]
Gga.8730.1.S1_x_at			2.38985	3.095
GgaAffx.5945.1.S1_at	ENSGALG00000009429		2.38686		RXFP1	relaxin/insulin-like family peptide receptor 1
Gga.18701.1.S1_at			2.36495		SLC30A7	Zinc transporter 7. [Source:Uniprot/SPTREMBL;Acc:Q5MNV6]
GgaAffx.3705.2.S1_s_at	ENSGALG00000023436		2.35766		HDC	Histidine decarboxylase (EC 4.1.1.22) (HDC). [Source:Uniprot/SWISSPROT;Acc:P19113]
Gga.7354.1.S1_at			2.35756	2.0516	IKZF2	IKAROS family zinc finger 2 (Helios)
GgaAffx.20976.1.S1_at			2.34898
GgaAffx.2921.1.S1_s_at	ENSGALG00000004709		2.34705		MSN	Membrane-organizing extension spike protein
Gga.1092.1.S1_s_at	ENSGALG00000004111		2.33246	2.23312	GPR174	G protein-coupled receptor 174
GgaAffx.7169.1.S1_at	ENSGALG00000011266		2.32963		PPM1K	protein phosphatase 1K (PP2C domain containing)
Gga.3242.1.S1_at	ENSGALG00000007796		2.32026		BCAS1	Breast carcinoma amplified sequence 1 (Novel amplified in breast cancer 1) (Amplified and overexpressed in breast cancer). [Source:Uniprot/SWISSPROT;Acc:O75363]
Gga.17872.1.S1_at			2.31095		NCOA3	Nuclear receptor coactivator 3 (EC 2.3.1.48) (NCoA-3) (Thyroid hormone receptor activator molecule 1) (TRAM-1) (ACTR) (Receptor-associated coactivator 3) (RAC-3) (Amplified in breast cancer-1 protein) (AIB-1) (Steroid receptor coactivator protein 3) (SRC-
Gga.536.1.S1_a_at	ENSGALG00000013723		2.30941		OASL	2',5'-oligo adenylate synthetase A [Source:RefSeq_peptide;Acc:NP_990372]
Gga.11597.2.S1_s_at	ENSGALG00000007651		2.30197		STAT1	signal transducer and activator of transcription 1, 91kDa
Gga.15834.1.S1_at	ENSGALG00000007408		2.29795		ARMC4	armadillo repeat containing 4
Gga.9872.1.S1_at	ENSGALG00000001220		2.2969		HERPUD1	Homocysteine-responsive endoplasmic reticulum-resident ubiquitin-like domain member 1 protein (Methyl methanesulfonate (MMF)-inducible fragment protein 1). [Source:Uniprot/SWISSPROT;Acc:Q15011]
Gga.17600.1.S1_s_at	ENSGALG00000010629		2.29594		ZCCHC11	Zinc finger CCHC domain-containing protein 11. [Source:Uniprot/SWISSPROT;Acc:Q5TAX3]
GgaAffx.7043.3.S1_s_at	ENSGALG00000003412		2.29547	2.44482	RALDGS	ral guanine nucleotide dissociation stimulator
Gga.12454.1.S1_at	ENSGALG00000015028		2.29395		RLX3	relaxin 3
Gga.7892.1.S1_at			2.29261			similar to ribosomal protein L23A
Gga.12419.1.S1_at			2.29002	2.12249
GgaAffx.20662.1.S1_at			2.28938		NARF	nuclear prelamin A recognition factor isoform a [Source:RefSeq_peptide;Acc:NP_036468]
GgaAffx.11846.1.S1_s_at	ENSGALG00000011031		2.27652		JAK1	tyrosine kinase JAK1 [Source:RefSeq_peptide;Acc:NP_990201]
Gga.16807.1.S1_s_at	ENSGALG00000012877		2.27277		CREB3L2	cAMP responsive element binding protein 3-like 2 [Source:RefSeq_peptide;Acc:NP_919047]
GgaAffx.822.1.S1_s_at	ENSGALG00000001234		2.25642		CETP	Cholesteryl ester transfer protein. [Source:Uniprot/SPTREMBL;Acc:Q3V6R6]
GgaAffx.9243.1.S1_s_at	ENSGALG00000006026		2.24646		CNOT6	CCR4-NOT transcription complex subunit 6 (EC 3.1.-.-) (Cytoplasmic deadenylase) (Carbon catabolite repressor protein 4 homolog) (CCR4 carbon catabolite repression 4-like). [Source:Uniprot/SWISSPROT;Acc:Q9ULM6]
Gga.1106.1.S1_at	ENSGALG00000004812		2.23739		FAM129A	similar to niban protein
Gga.11449.1.S1_at	ENSGALG00000001574		2.23691		MLLT6	Myeloid/lymphoid or mixed-lineage leukemia (trithorax homolog, Drosophila); translocated to, 6
Gga.13525.1.S1_at			2.23486
GgaAffx.20222.1.S1_s_at	ENSGALG00000008946		2.2335		NHLRC2	NHL repeat containing 2
Gga.14410.1.S1_at	ENSGALG00000007861		2.22872		MAGT1	Implantation-associated protein homolog precursor. [Source:Uniprot/SWISSPROT;Acc:Q5ZJ06]
Gga.15812.1.S1_at			2.22442		CUGBP2	Neuroblastoma apoptosis-related RNA-binding protein
Gga.5869.1.S1_s_at	ENSGALG00000002667		2.22109	2.41482	OLFML2B	olfactomedin-like 2B [Source:RefSeq_peptide;Acc:NP_056256]
Gga.11911.2.S1_a_at	ENSGALG00000006599		2.21857		ZMYND11	Zinc finger MYND domain-containing protein 11 (Adenovirus 5 E1A- binding protein) (BS69 protein). [Source:Uniprot/SWISSPROT;Acc:Q15326]
Gga.5362.1.S1_a_at	ENSGALG00000005422		2.21668		PDLIM1	PDZ and LIM domain protein 1 (Elfin) (LIM domain protein CLP-36) (C- terminal LIM domain protein 1). [Source:Uniprot/SWISSPROT;Acc:O00151]
Gga.17642.1.S1_at	ENSGALG00000006988		2.21045		C17orf27	CDNA FLJ13809 fis, clone THYRO1000270 (C17orf27 protein). [Source:Uniprot/SPTREMBL;Acc:Q9H8A9]
Gga.16487.1.S1_s_at	ENSGALG00000016817		2.20721		RASA3	RAS p21 protein activator 3
GgaAffx.3941.1.S1_at	ENSGALG00000006318		2.20684		IL21R	interleukin 21 receptor
GgaAffx.21078.1.S1_at			2.20059
Gga.19858.1.S1_at			2.19735
Gga.18988.1.S1_at	ENSGALG00000008181		2.18557		MADD	MAP-kinase activating death domain-containing protein isoform a [Source:RefSeq_peptide;Acc:NP_569832]
Gga.7705.1.S1_at			2.18452		RGS9	regulator of G protein signalling 9
GgaAffx.21726.1.S1_at	ENSGALG00000014948		2.18027		HMGCR	3-hydroxy-3-methylglutaryl-CoA reductase [Source:RefSeq_peptide;Acc:NP_989816]
GgaAffx.5884.2.S1_at	ENSGALG00000009332		2.17861		RBM25	RNA binding motif protein 25
Gga.11597.1.S1_s_at	ENSGALG00000007651		2.17624		STAT1	signal transducer and activator of transcription 1, 91kDa
Gga.17764.1.S1_s_at	ENSGALG00000016739		2.17426		HERC2	HECT domain and RCC1-like domain-containing protein 2. [Source:Uniprot/SWISSPROT;Acc:O95714]
GgaAffx.26498.1.S1_s_at	ENSGALG00000005422		2.17092		PDLIM1	PDZ and LIM domain protein 1 (Elfin) (LIM domain protein CLP-36) (C- terminal LIM domain protein 1). [Source:Uniprot/SWISSPROT;Acc:O00151]
GgaAffx.1625.7.S1_s_at	ENSGALG00000002431		2.16342		CFH	complement factor H
Gga.9254.1.S1_at			2.16093
Gga.17826.1.S1_at			2.15463		OXCT1	3-oxoacid CoA transferase 1
Gga.17187.1.S1_at			2.1541
Gga.7157.1.S1_at			2.15376		PRKCB1	protein kinase C, beta 1
Gga.1257.1.S1_s_at	ENSGALG00000010704		2.14692		GLCCI1	glucocorticoid induced transcript 1
GgaAffx.7467.1.S1_at	ENSGALG00000011734		2.14353		CCR8-L	C-C chemokine receptor 8 like. [Source:Uniprot/SPTREMBL;Acc:Q702H6]
Gga.744.1.S1_at	ENSGALG00000006726		2.13787		GATA3	GATA-binding factor 3 (GATA-3) (Transcription factor NF-E1C). [Source:Uniprot/SWISSPROT;Acc:P23825]
Gga.888.1.S1_at	ENSGALG00000003923		2.13465		COL6A3	Collagen alpha-3(VI) chain precursor. [Source:Uniprot/SWISSPROT;Acc:P15989]
GgaAffx.20563.1.S1_at	ENSGALG00000015353		2.13392		BBX	bobby sox homolog (Drosophila)
Gga.3339.1.S1_at	ENSGALG00000016636		2.12049		ARSH	arylsulfatase family, member H
Gga.16858.2.S1_a_at			2.11439
Gga.14693.1.S1_s_at	ENSGALG00000012187		2.11418		MGAT5	Alpha-1,6-mannosylglycoprotein 6-beta-N-acetylglucosaminyltransferase V (EC 2.4.1.155) (Mannoside acetylglucosaminyltransferase 5) (Alpha- mannoside beta-1,6-N-acetylglucosaminyltransferase) (N- acetylglucosaminyl-transferase V) (GNT-V) (GlcNAc-T V). [Sou
GgaAffx.22386.2.S1_s_at	ENSGALG00000007843		2.11217		ATRX	Transcriptional regulator ATRX (EC 3.6.1.-) (ATP-dependent helicase ATRX) (X-linked helicase II) (X-linked nuclear protein) (XNP) (Znf- HX). [Source:Uniprot/SWISSPROT;Acc:P46100]
Gga.16542.1.S1_at			2.10906		TMEM106B	transmembrane protein 106B
Gga.5736.1.S1_at	ENSGALG00000026360		2.10473		ANKRD57	ankyrin repeat domain 57
GgaAffx.7593.1.S1_at	ENSGALG00000011961		2.10171		TNIP3	TNFAIP3-interacting protein 3 (Listeria-induced gene protein) (A20- binding inhibitor of NF-kappa-B activation 3) (ABIN-3). [Source:Uniprot/SWISSPROT;Acc:Q96KP6]
GgaAffx.20103.1.S1_s_at	ENSGALG00000028407		2.09859		GDF9	growth differentiation factor 9 precursor [Source:RefSeq_peptide;Acc:NP_996871]
GgaAffx.24762.2.S1_s_at	ENSGALG00000015747		2.09466		ZBTB10	similar to putative RIN zinc finger protein
Gga.19747.1.S1_s_at	ENSGALG00000009693		2.0946		CPXM2	carboxypeptidase X (M14 family), member 2
Gga.606.1.S1_at	ENSGALG00000013925		2.09259		KIT	Mast/stem cell growth factor receptor precursor (EC 2.7.10.1) (SCFR) (Proto-oncogene tyrosine-protein kinase Kit) (c-kit). [Source:Uniprot/SWISSPROT;Acc:Q08156]
GgaAffx.7674.1.S1_at	ENSGALG00000012097		2.08964		AOAH	Acyloxyacyl hydrolase precursor (EC 3.1.1.77) [Contains: Acyloxyacyl hydrolase small subunit; Acyloxyacyl hydrolase large subunit]. [Source:Uniprot/SWISSPROT;Acc:P28039]
GgaAffx.2826.1.S1_at	ENSGALG00000004565		2.08627		PHYHD1	phytanoyl-CoA dioxygenase domain containing 1 [Source:RefSeq_peptide;Acc:NP_777593]
Gga.4995.1.A1_at			2.08528			Similar to T-cell receptor gamma chain Vg2-Jg3
GgaAffx.23234.2.S1_s_at	ENSGALG00000010448		2.08089		LTBP1	latent transforming growth factor beta binding protein 1
GgaAffx.5423.1.S1_at	ENSGALG00000008611		2.07836		ZBTB33	Transcriptional regulator Kaiso (Zinc finger and BTB domain-containing protein 33). [Source:Uniprot/SWISSPROT;Acc:Q86T24]
Gga.3341.1.S1_at	ENSGALG00000006409		2.07724		PODXL	Thrombomucin precursor (Fragment). [Source:Uniprot/SPTREMBL;Acc:O57604]
Gga.5164.1.S2_at	ENSGALG00000006511		2.07421		BCL2A1	protein A1 [Source:RefSeq_peptide;Acc:NP_990197]
GgaAffx.20643.1.S1_at			2.07283		OLFML2B	olfactomedin-like 2B [Source:RefSeq_peptide;Acc:NP_056256]
Gga.11503.1.S1_at	ENSGALG00000000731		2.06863		C1orf38	Induced by contact to basement membrane 1 protein (Protein ICB-1). [Source:Uniprot/SWISSPROT;Acc:Q5TEJ8]
Gga.2535.2.S1_a_at	ENSGALG00000010448		2.06125		LTBP1	latent transforming growth factor beta binding protein 1
GgaAffx.3350.1.S1_at	ENSGALG00000005350		2.06116		USP32	ubiquitin specific peptidase 32
GgaAffx.8680.1.S1_at	ENSGALG00000013624		2.0609		C6orf32
GgaAffx.6773.1.S1_at			2.05799		TMEM106B	transmembrane protein 106B
Gga.6066.1.S1_at			2.05354	2.49336	TCF7	transcription factor 7 (T-cell specific, HMG-box)
Gga.7097.1.S1_at			2.0503		FAM120A	DNA polymerase-transactivated protein 1
Gga.13612.1.S1_at	ENSGALG00000015721		2.04729		SVEP1	Selectin-like osteoblast-derived protein
Gga.1032.1.S1_at			2.0424	2.16944	ADRBK2
Gga.9210.1.S1_at			2.0419		ZNHIT3
GgaAffx.10882.1.S1_at	ENSGALG00000017001		2.04179		CYSLTR2	Cysteinyl leukotriene receptor 2 (CysLTR2) (HG57) (HPN321) (hGPCR21). [Source:Uniprot/SWISSPROT;Acc:Q9NS75]
Gga.13244.1.S1_a_at	ENSGALG00000025339		2.04087		SNORA26
Gga.1615.1.S1_at	ENSGALG00000012956		2.03201		TMTC1	ARG99 protein [Source:RefSeq_peptide;Acc:NP_787057]
Gga.10727.1.S1_s_at	ENSGALG00000010542		2.02569		PAPSS1	Bifunctional 3'-phosphoadenosine 5'-phosphosulfate synthetase 1 (PAPS synthetase 1) (PAPSS 1) (Sulfurylase kinase 1) (SK1) (SK 1) [Includes: Sulfate adenylyltransferase (EC 2.7.7.4) (Sulfate adenylate transferase) (SAT) (ATP-sulfurylase); Adenylyl-sulfate
GgaAffx.579.1.S1_s_at	ENSGALG00000000890		2.02313		SRPK1	Serine/threonine-protein kinase SRPK1 (EC 2.7.11.1) (Serine/arginine- rich protein-specific kinase 1) (SR-protein-specific kinase 1) (SFRS protein kinase 1). [Source:Uniprot/SWISSPROT;Acc:Q96SB4]
Gga.12006.1.S1_at	ENSGALG00000005666		2.02147		ADM	ADM precursor [Contains: Adrenomedullin (AM); Proadrenomedullin N-20 terminal peptide (ProAM-N20) (ProAM N-terminal 20 peptide) (PAMP)]. [Source:Uniprot/SWISSPROT;Acc:P35318]
Gga.4091.2.S1_a_at	ENSGALG00000011708		2.02111		MYLK	Myosin light chain kinase, smooth muscle (EC 2.7.11.18) (MLCK) (Telokin). [Source:Uniprot/SWISSPROT;Acc:P11799]
Gga.20070.1.S1_at	ENSGALG00000014878		2.01965		MAN1A1	Mannosyl-oligosaccharide 1,2-alpha-mannosidase IA (EC 3.2.1.113) (Processing alpha-1,2-mannosidase IA) (Alpha-1,2-mannosidase IA) (Mannosidase alpha class 1A member 1) (Man(9)-alpha-mannosidase) (Man9-mannosidase). [Source:Uniprot/SWISSPROT;Acc:P33908]
GgaAffx.11322.1.S1_at			2.01917	2.30725
Gga.3145.2.S1_a_at	ENSGALG00000004709		2.01852		MSN	similar to Moesin (Membrane-organizing extension spike protein)
GgaAffx.24035.1.S1_at	ENSGALG00000012898		2.01005		KIAA1468	KIAA1468 (KIAA1468), mRNA [Source:RefSeq_dna;Acc:NM_020854]
Gga.718.1.S1_at	ENSGALG00000016281		2.00558		DMD	Dystrophin. [Source:Uniprot/SWISSPROT;Acc:P11533]
GgaAffx.21469.1.S1_s_at	ENSGALG00000004088		2.00095		FNBP1	Formin-binding protein 1 (Formin-binding protein 17) (hFBP17). [Source:Uniprot/SWISSPROT;Acc:Q96RU3]
Gga.16099.1.S1_s_at				2.7048	KPNB1	Importin beta-1 subunit (Karyopherin beta-1 subunit) (Nuclear factor P97) (Importin 90). [Source:Uniprot/SWISSPROT;Acc:Q14974]
Gga.718.2.S1_a_at	ENSGALG00000016281			2.48706	DMD	Dystrophin. [Source:Uniprot/SWISSPROT;Acc:P11533]
Gga.2.1.S1_at				2.48652	TGFB4	Transforming growth factor beta 4 precursor
GgaAffx.5344.3.S1_s_at	ENSGALG00000008480			2.35186	ABCF3	ATP-binding cassette sub-family F member 3. [Source:Uniprot/SWISSPROT;Acc:Q9NUQ8]
GgaAffx.11353.1.S1_x_at				2.32433
Gga.9850.1.S1_at	ENSGALG00000027757			2.3063	ARL4A	ADP-ribosylation factor-like 4A
GgaAffx.12449.1.S1_at				2.28858
Gga.6082.1.S1_at				2.10282
Gga.1244.1.S1_at	ENSGALG00000000694			2.08949	FMNL1	formin-like 1
Gga.445.1.S1_at				2.08342		similar to T cell receptor alpha
Gga.7175.1.S1_at				2.0577	MACF1	Similar to Microtubule-actin crosslinking factor 1, isoform 4
Gga.4058.1.S1_s_at				2.05387	MARCKS	myristoylated alanine-rich C kinase substrate (MARCKS)
Gga.4058.1.S2_s_at				2.04404	MARCKS	Myristoylated alanine-rich C kinase substrate (MARCKS)
GgaAffx.7998.1.S1_at	ENSGALG00000012603			2.02407		similar to ADP-ribosyltransferase 5
GgaAffx.43.1.S1_at				2.00725
Gga.16267.1.S1_s_at	ENSGALG00000024348			2.00298	MHC-I	MHC class I antigen (Fragment). [Source:Uniprot/SPTREMBL;Acc:Q6X3Y8]
