# Supplementary material for: Analysis of the Early Immune Response to Infection by Infectious Bursal Disease Virus in Chickens Differing in Their Resistance to the Disease
Source: J Virol. 2014 Dec 10;89(5):2469–82. doi: 10.1128/JVI.02828-14 (PMC4325706; doi:10.1128/JVI.02828-14)
Supplement: Supplemental material [file JVI.02828-14_zjv999090080sd3.xls]

## Sheet: Bursa
Supplementary Table 3: Genes found to be differentially expressed between susceptible and resistant lines in response to IBDV infection in the bursa
Affy_ID	Ensembl ID	Day3_fold_change	Day4_fold_change	HGNC Symbol	Description
Gga.517.1.S1_x_at		29.8183		BLB1	MHC class II antigen B-F minor heavy chain
Gga.7460.1.S1_a_at	ENSGALG00000001881	16.6444	3.07185	CARD9	Caspase recruitment domain-containing protein 9 (hCARD9). [Source:Uniprot/SWISSPROT;Acc:Q9H257]
Gga.6017.1.S1_s_at	ENSGALG00000012352	10.3903	52.8053	BLVRA	Biliverdin reductase A precursor (EC 1.3.1.24) (Biliverdin-IX alpha- reductase) (BVR A). [Source:Uniprot/SWISSPROT;Acc:P53004]
Gga.14885.1.S1_at		10.0364	14.585	MYBL1
Gga.11860.1.S1_at		8.69002	12.5041	C1orf112
GgaAffx.9065.1.S1_at	ENSGALG00000014280	8.63997	57.6122	AICDA	activation-induced cytidine deaminase
Gga.4505.1.S1_at	ENSGALG00000015522	8.56924	30.3367	MYBL1	Myb-related protein A (A-Myb). [Source:Uniprot/SWISSPROT;Acc:P52550]
GgaAffx.23872.1.S1_at	ENSGALG00000012352	8.07147	42.5262	BLVRA	Biliverdin reductase A precursor (EC 1.3.1.24) (Biliverdin-IX alpha- reductase) (BVR A). [Source:Uniprot/SWISSPROT;Acc:P53004]
Gga.4830.1.S1_at	ENSGALG00000003473	7.70397	8.39363	SFRP1	Secreted frizzled-related protein 1 precursor (sFRP-1) (CsFRP1). [Source:Uniprot/SWISSPROT;Acc:Q9DEQ4]
Gga.9949.1.S1_at	ENSGALG00000007493	7.60002	7.41814	NSDHL	Sterol-4-alpha-carboxylate 3-dehydrogenase, decarboxylating (EC 1.1.1.170) (H105e3 protein). [Source:Uniprot/SWISSPROT;Acc:Q15738]
Gga.15780.1.S1_at	ENSGALG00000004365	7.58458	22.3003	WDR66	WD repeat domain 66 [Source:RefSeq_peptide;Acc:NP_653269]
GgaAffx.11513.1.S1_at	ENSGALG00000015985	7.46889	12.4447	CCNE2	cyclin E2
Gga.18637.1.S1_at		7.35047	29.0565	MYBL1	Myb-related protein A (A-Myb). [Source:Uniprot/SWISSPROT;Acc:P52550]
Gga.4505.1.S2_at		7.34354	37.1262	MYBL1	Myb-related protein A (A-Myb). [Source:Uniprot/SWISSPROT;Acc:P52550]
Gga.17674.1.S1_at		7.22407	42.3706	BLVRA	Biliverdin reductase A precursor (EC 1.3.1.24) (Biliverdin-IX alpha- reductase) (BVR A). [Source:Uniprot/SWISSPROT;Acc:P53004]
Gga.20038.1.S1_at	ENSGALG00000001702	7.0541	8.63626	EXOC3L	exocyst complex component 3-like [Source:RefSeq_peptide;Acc:NP_848611]
GgaAffx.943.1.S1_s_at	ENSGALG00000001410	7.04621	11.2724	SPNS3	MGC29671 protein. [Source:Uniprot/SPTREMBL;Acc:Q8IZ31]
Gga.2855.1.S1_at	ENSGALG00000012628	7.03951	10.2581	HABP4	Intracellular hyaluronan-binding protein 4 (IHABP4). [Source:Uniprot/SWISSPROT;Acc:Q9I9R0]
Gga.13494.1.S1_at		6.894	11.2742
GgaAffx.12136.1.S1_s_at	ENSGALG00000015461	6.87798	42.6511	B6.3	B6.3 protein (Bu-1)
Gga.4830.1.S2_at	ENSGALG00000003473	6.8461	7.84988	SFRP1	Secreted frizzled-related protein 1 precursor (sFRP-1) (CsFRP1). [Source:Uniprot/SWISSPROT;Acc:Q9DEQ4]
GgaAffx.3573.3.S1_s_at	ENSGALG00000028225	6.81218	11.1604	gga-mir-6567	gga-mir-6567
Gga.398.1.S1_at	ENSGALG00000017183	6.67587	3.25199	MMP13	Matrix metalloproteinase-13 (Fragment). [Source:Uniprot/SPTREMBL;Acc:O93363]
GgaAffx.21896.1.S1_at	ENSGALG00000006292	6.63823	23.1045	ACTR3B	ARP3 actin-related protein 3 homolog B (yeast)
Gga.2856.1.S1_a_at	ENSGALG00000024481	6.61889	5.04372	APITD1	similar to Apoptosis-inducing, TAF9-like domain 1
Gga.5586.1.S1_at	ENSGALG00000005951	6.61709	11.4099	VPS29	similar to vacuolar sorting protein VPS29
Gga.3169.1.S1_at	ENSGALG00000014513	6.53248	11.4678	CDCA3	trigger of mitotic entry 1 [Source:RefSeq_peptide;Acc:NP_112589]
Gga.2883.1.S1_at	ENSGALG00000026757	6.52853	13.6114	DHFR	dihydrofolate reductase
Gga.3468.1.S1_at	ENSGALG00000017183	6.49636	2.79948	MMP13	Matrix metalloproteinase-13 (Fragment). [Source:Uniprot/SPTREMBL;Acc:O93363]
GgaAffx.12439.1.S1_s_at	ENSGALG00000004266	6.43931	6.54994	TNFAIP8L1	tumor necrosis factor, alpha-induced protein 8-like 1
GgaAffx.8055.2.S1_s_at	ENSGALG00000012705	6.35023	8.92935	GMPR	guanosine monophosphate reductase
GgaAffx.3632.1.S1_at	ENSGALG00000005809	6.33616	10.7521	NEDD5	Septin-2 (Protein NEDD5). [Source:Uniprot/SWISSPROT;Acc:Q15019]
GgaAffx.24634.1.S1_s_at	ENSGALG00000015258	6.28029	13.9829	DCBLD2	discoidin, CUB and LCCL domain containing 2
Gga.3308.1.S1_at	ENSGALG00000010356	6.23639	14.5313	RAD54L	DNA repair and recombination protein RAD54-like (EC 3.6.1.-) (RAD54 homolog) (Putative recombination factor GdRad54) (Fragment). [Source:Uniprot/SWISSPROT;Acc:O12944]
GgaAffx.12436.1.S1_s_at	ENSGALG00000006809	6.22194	30.7952	POU2AF1	POU domain, class 2, associating factor 1 [Source:RefSeq_peptide;Acc:NP_989506]
Gga.4907.1.S1_s_at	ENSGALG00000006809	6.21194	24.2015	POU2AF1	POU domain, class 2, associating factor 1 [Source:RefSeq_peptide;Acc:NP_989506]
Gga.4476.1.S1_at		6.2031	7.54429	tubulin
Gga.1153.2.S1_a_at	ENSGALG00000012165	6.11744	11.3086	DLG7	discs, large homolog 7 (Drosophila)
GgaAffx.12587.1.S1_s_at	ENSGALG00000017025	6.08518	7.66034	CKAP2	cytoskeleton associated protein 2
Gga.9083.1.S1_at	ENSGALG00000000442	6.06061	9.34908	KCNA2	shaker subfamily potassium channel Kv1.2 alpha subunit [Source:RefSeq_peptide;Acc:NP_989794]
Gga.15332.1.S1_at		6.05626	17.1074
GgaAffx.11934.1.S1_s_at	ENSGALG00000026757	6.01071	13.3231	DHFR	Dihydrofolate reductase (EC 1.5.1.3). [Source:Uniprot/SWISSPROT;Acc:P00378]
Gga.4682.1.S2_at		5.9353	16.0673	UNG	uracil-DNA glycosylase [Source:RefSeq_peptide;Acc:NP_989520]
Gga.17257.1.S1_at	ENSGALG00000008803	5.89663	5.75497
GgaAffx.3712.1.S1_s_at	ENSGALG00000005961	5.85651	22.6441	DAK
GgaAffx.5399.1.S1_at	ENSGALG00000008579	5.85493	7.1746	OIP5	Opa-interacting protein 5. [Source:Uniprot/SWISSPROT;Acc:O43482]
GgaAffx.12224.1.S1_at	ENSGALG00000004037	5.85125	12.6414	DNA2L	DNA2 DNA replication helicase 2-like (yeast)
Gga.17826.1.S1_at		5.84229	7.91144	OXCT1	3-oxoacid CoA transferase 1
GgaAffx.26683.1.S1_s_at	ENSGALG00000005989	5.7657	8.34349	RUFY1	RUN and FYVE domain containing 1 /// similar to RUFY1
Gga.11932.1.S1_at	ENSGALG00000004132	5.7486	9.53751	UHRF1	ubiquitin-like, containing PHD and RING finger domains, 1
GgaAffx.11290.1.S1_at	ENSGALG00000026914	5.74811	6.88321	DOK3	docking protein 3
GgaAffx.21005.1.S1_at	ENSGALG00000010265	5.74284	7.01732	E2F7
Gga.6008.1.S1_at	ENSGALG00000001616	5.7378	13.104	CDC45L	CDC45-related protein (PORC-PI-1) (Cdc45). [Source:Uniprot/SWISSPROT;Acc:O75419]
Gga.3705.1.S1_at	ENSGALG00000009690	5.71312	9.06775	CENPF	Cardiac muscle factor 1 (Fragment). [Source:Uniprot/SPTREMBL;Acc:Q90YL2]
GgaAffx.9160.1.S1_at	ENSGALG00000014425	5.68908	10.5438	NCAPG	Condensin complex subunit 3 (Non-SMC condensin I complex subunit G) (Chromosome-associated protein G) (Condensin subunit CAP-G) (hCAP-G) (XCAP-G homolog) (Antigen NY-MEL-3). [Source:Uniprot/SWISSPROT;Acc:Q9BPX3]
Gga.13297.1.S1_at		5.68836	5.02097
Gga.7318.1.S1_at		5.68113	16.3862
GgaAffx.12935.1.S1_s_at	ENSGALG00000010798	5.67752	5.9115	DHCR24	24-dehydrocholesterol reductase
GgaAffx.24937.1.S1_s_at	ENSGALG00000016332	5.65291	6.26849	MCPH1	Microcephalin. [Source:Uniprot/SWISSPROT;Acc:Q8NEM0]
Gga.4682.1.S1_at	ENSGALG00000021285	5.58873	19.0305	UNG	uracil-DNA glycosylase [Source:RefSeq_peptide;Acc:NP_989520]
Gga.19427.1.S1_at		5.58501	5.91567	TLL2	similar to tolloid-like 2 protein
Gga.16506.1.S1_at	ENSGALG00000021688	5.54916	8.24743	TVA	Tva receptor
GgaAffx.4707.1.S1_s_at	ENSGALG00000007546	5.52548	16.9027		similar to Sec3
Gga.9936.1.S1_at	ENSGALG00000007768	5.497	10.0403	AURKA	Serine/threonine-protein kinase 6 (EC 2.7.11.1) (Aurora kinase A) (Aurora-A) (Serine/threonine kinase 15) (Aurora/IPL1-related kinase 1) (Aurora-related kinase 1) (hARK1) (Breast-tumor-amplified kinase). [Source:Uniprot/SWISSPROT;Acc:O14965]
Gga.1246.1.S1_at	ENSGALG00000005897	5.49611	17.0667	C3orf37	UPF0361 protein DC12 homolog. [Source:Uniprot/SWISSPROT;Acc:Q5ZJT1]
Gga.1220.1.A1_at	ENSGALG00000021136	5.47175	87.6767	VPREB3	pre-B lymphocyte gene 3
GgaAffx.26262.1.S1_at	ENSGALG00000004522	5.45321	6.65946	CASC5	cancer susceptibility candidate 5
Gga.10581.1.S1_s_at		5.40577	7.77772	HMMR	Hyaluronan mediated motility receptor (Intracellular hyaluronic acid- binding protein) (Receptor for hyaluronan-mediated motility) (CD168 antigen). [Source:Uniprot/SWISSPROT;Acc:O75330]
GgaAffx.4019.4.S1_s_at	ENSGALG00000006469	5.37565		ATP12A
GgaAffx.5197.1.S1_s_at	ENSGALG00000008233	5.37251	10.4022	BUB1	BUB1 budding uninhibited by benzimidazoles 1 homolog (yeast)
Gga.5687.4.S1_a_at	ENSGALG00000010120	5.36667	11.5309	KIF2C	Kinesin-like protein KIF2C (Mitotic centromere-associated kinesin) (MCAK) (Kinesin-like protein 6). [Source:Uniprot/SWISSPROT;Acc:Q99661]
Gga.2100.1.S1_s_at	ENSGALG00000004037	5.35349	11.104	DNA2L	DNA2 DNA replication helicase 2-like (yeast)
Gga.20017.1.S1_s_at	ENSGALG00000014124	5.32243	7.20047	TEC	tec protein tyrosine kinase
Gga.1246.2.S1_s_at	ENSGALG00000005897	5.29838	15.6756	C3orf37	UPF0361 protein DC12 homolog. [Source:Uniprot/SWISSPROT;Acc:Q5ZJT1]
Gga.6027.1.S1_s_at	ENSGALG00000015961	5.26972		SUCLG1
Gga.4493.1.S1_at	ENSGALG00000002781	5.21426	10.0637	BRCA1	breast cancer 1, early onset [Source:RefSeq_peptide;Acc:NP_989500]
GgaAffx.12014.1.S1_s_at	ENSGALG00000007579	5.18732	5.11263	APBB1IP	Amyloid beta A4 precursor protein-binding family B member 1- interacting protein (APBB1-interacting protein 1). [Source:Uniprot/SWISSPROT;Acc:Q5ZL23]
Gga.1955.1.S1_s_at	ENSGALG00000004706	5.15514	6.36823	C15orf23
Gga.15801.1.S1_s_at	ENSGALG00000009837	5.14773	5.85767	DTL	denticleless homolog (Drosophila)
Gga.69.1.S1_at	ENSGALG00000005246	5.14345	11.827	PAX3	Paired box protein Pax-3 (HUP2). [Source:Uniprot/SWISSPROT;Acc:P23760]
Gga.2364.1.S1_at	ENSGALG00000006470	5.13433	6.47779	MPHOSPH1	M-phase phosphoprotein 1 (MPP1) (Kinesin-related motor interacting with PIN1). [Source:Uniprot/SWISSPROT;Acc:Q96Q89]
Gga.1199.1.S1_at		5.13194	89.4538
GgaAffx.11513.1.S1_s_at	ENSGALG00000015985	5.10031	8.9239	CCNE2	cyclin E2
GgaAffx.9346.1.S1_s_at	ENSGALG00000014729	5.09832	8.48516	DEPDC1B	DEP domain containing 1B
GgaAffx.1524.1.S1_s_at	ENSGALG00000002279	5.07432	17.3634	CSNK1G1	casein kinase 1, gamma 1 /// similar to KIAA0101
Gga.4535.1.S1_at	ENSGALG00000023073	5.07301	2.42413	AKAP12	A kinase (PRKA) anchor protein (gravin) 12
GgaAffx.10119.1.S1_at	ENSGALG00000015890	5.06254	33.4638
GgaAffx.26213.1.S1_at	ENSGALG00000004444	5.05826	5.73721	SHCBP1	SHC SH2 domain-binding protein 1. [Source:Uniprot/SWISSPROT;Acc:Q8NEM2]
Gga.7812.2.S1_a_at	ENSGALG00000004342	5.05013	4.59467	ORC6L	Origin recognition complex subunit 6. [Source:Uniprot/SWISSPROT;Acc:Q9Y5N6]
Gga.4514.2.S1_s_at	ENSGALG00000017350	5.04426	5.67751	RRM1	Ribonucleoside-diphosphate reductase large subunit (EC 1.17.4.1) (Ribonucleoside-diphosphate reductase M1 subunit) (Ribonucleotide reductase large chain). [Source:Uniprot/SWISSPROT;Acc:P23921]
GgaAffx.12241.1.S1_s_at	ENSGALG00000013626	5.03895	10.5224	GMNN	geminin, DNA replication inhibitor
Gga.3373.2.S1_at		4.99881	22.9027	POPDC3	Popeye domain-containing protein 3 (Popeye protein 3). [Source:Uniprot/SWISSPROT;Acc:Q9DG25]
GgaAffx.24998.1.S1_s_at		4.99663	10.3946	HMMR	Hyaluronan mediated motility receptor (Intracellular hyaluronic acid- binding protein) (Receptor for hyaluronan-mediated motility) (CD168 antigen). [Source:Uniprot/SWISSPROT;Acc:O75330]
Gga.1551.2.S1_a_at	ENSGALG00000008713	4.99503	7.9128	BIRC5	baculoviral IAP repeat-containing 5 [Source:RefSeq_peptide;Acc:NP_989566]
Gga.2844.2.S1_s_at	ENSGALG00000001475	4.9857	14.9505	STMN1	Stathmin. [Source:Uniprot/SWISSPROT;Acc:P31395]
Gga.3143.2.S1_s_at	ENSGALG00000006127	4.97692	6.23351	FAM122A	Protein FAM122A. [Source:Uniprot/SWISSPROT;Acc:Q5ZLN7]
Gga.8194.1.S1_a_at	ENSGALG00000013880	4.97502	6.25392	CEP192	centrosomal protein 192kDa [Source:RefSeq_peptide;Acc:NP_115518]
Gga.6221.1.S1_at	ENSGALG00000026517	4.96474	10.2217	RFC5
GgaAffx.6110.1.S1_s_at	ENSGALG00000009731	4.96002	10.3236	ARHGAP11A	Rho GTPase activating protein 11A
Gga.4345.1.S1_at	ENSGALG00000009241	4.95901	8.0154	SFRP2	Secreted frizzled-related protein 2 precursor (sFRP-2). [Source:Uniprot/SWISSPROT;Acc:Q9IA96]
GgaAffx.8055.1.S1_s_at	ENSGALG00000012705	4.95232	9.0935	GMPR	guanosine monophosphate reductase
GgaAffx.9274.1.S1_at	ENSGALG00000013529	4.9378	4.73983	FDPS	farnesyl diphosphate synthase (farnesyl pyrophosphate synthetase, dimethylallyltranstransferase, geranyltranstransferase)
GgaAffx.6849.1.S1_at	ENSGALG00000010838	4.92357	17.9982	ERO1LB	ERO1-like beta (S. cerevisiae)
Gga.1281.1.S1_at	ENSGALG00000001506	4.91064	11.656	PTTG1	pituitary tumor-transforming 1
GgaAffx.151.1.S1_s_at	ENSGALG00000000251	4.9046	38.9393	CD79B	CD79b molecule, immunoglobulin-associated beta
GgaAffx.11396.1.S1_s_at	ENSGALG00000028225	4.8889	10.4407	gga-mir-6567	gga-mir-6567
GgaAffx.8595.2.S1_at	ENSGALG00000013494	4.88537	6.77686	CENPN	Centromere protein N (CENP-N). [Source:Uniprot/SWISSPROT;Acc:Q1T765]
Gga.2938.1.S1_at	ENSGALG00000001130	4.88371	7.82682	WBSCR17	Putative polypeptide N-acetylgalactosaminyltransferase-like protein 3 (EC 2.4.1.41) (Protein-UDP acetylgalactosaminyltransferase-like protein 3) (UDP-GalNAc:polypeptide N-acetylgalactosaminyltransferase- like protein 3) (Polypeptide GalNAc transferase-lik
GgaAffx.21767.1.S1_s_at	ENSGALG00000001475	4.88343	8.25302	STMN1	Stathmin. [Source:Uniprot/SWISSPROT;Acc:P31395]
Gga.7059.2.S1_a_at	ENSGALG00000025751	4.8593	11.6073	NMRK2
Gga.6870.1.S1_s_at	ENSGALG00000023480	4.8367	5.02641	FBXO39	F-box only protein 39. [Source:Uniprot/SWISSPROT;Acc:Q8N4B4]
GgaAffx.11765.1.S1_s_at	ENSGALG00000001337	4.83032	3.93122	EDC3	Enhancer of mRNA decapping protein 3 (YjeF domain-containing protein 1). [Source:Uniprot/SWISSPROT;Acc:Q5ZLS2]
Gga.4358.1.S1_a_at	ENSGALG00000004195	4.82558	6.65244	KIF4A	Chromosome-associated kinesin KIF4A (Chromokinesin). [Source:Uniprot/SWISSPROT;Acc:Q90640]
GgaAffx.12510.1.S1_at		4.81969	15.2463	DAK
Gga.4493.1.S2_at		4.81009	10.5738	BRCA1	breast cancer 1, early onset [Source:RefSeq_peptide;Acc:NP_989500]
Gga.11819.1.S1_at		4.80737	4.77959	CENPQ	Centromere protein Q (CENP-Q). [Source:Uniprot/SWISSPROT;Acc:Q1T764]
Gga.4629.1.S1_at	ENSGALG00000013420	4.79604	5.83754	FOXM1	similar to forkhead box M1
GgaAffx.10107.1.S1_at	ENSGALG00000015874	4.79426	8.18911	TTK	Dual specificity protein kinase TTK (EC 2.7.12.1) (Phosphotyrosine picked threonine-protein kinase) (PYT). [Source:Uniprot/SWISSPROT;Acc:P33981]
GgaAffx.20252.1.S1_at		4.77927	5.41332	C13orf34
Gga.6321.1.S1_a_at	ENSGALG00000000102	4.76952	7.01796	UBE2T	Ubiquitin-conjugating enzyme E2 T (EC 6.3.2.19) (Ubiquitin-protein ligase T) (Ubiquitin carrier protein T). [Source:Uniprot/SWISSPROT;Acc:Q9NPD8]
Gga.16670.2.S1_s_at	ENSGALG00000028501	4.7609	8.05606	DCK	deoxycytidine kinase
GgaAffx.9173.1.S1_s_at	ENSGALG00000014453	4.76045	10.5267	FAM46C	similar to FLJ20202 protein
Gga.1918.1.S1_at	ENSGALG00000006400	4.75713		LMBR1
GgaAffx.21019.1.S1_at		4.74729	5.06156	WDR76	WD repeat protein 76. [Source:Uniprot/SWISSPROT;Acc:Q9H967]
Gga.19556.1.S1_at		4.74696	9.87233	PLEKHA2	tandem PH domain-containing protein-2 [Source:RefSeq_peptide;Acc:NP_990029]
Gga.15350.1.S1_at		4.74287	7.27891	CEP55	centrosomal protein 55kDa
Gga.13204.1.S1_at	ENSGALG00000026449	4.73071	9.4784
Gga.7059.1.S1_at		4.72898	11.8708
Gga.9459.1.S1_s_at	ENSGALG00000003438	4.72287	10.3757	NUF2	Kinetochore protein Nuf2 (Cell division cycle-associated protein 1). [Source:Uniprot/SWISSPROT;Acc:Q76I90]
GgaAffx.11402.1.S1_at	ENSGALG00000009854	4.71841	15.4116	NEK2	NIMA (never in mitosis gene a)-related kinase 2
GgaAffx.22819.1.S1_at	ENSGALG00000009157	4.70215	8.6162	ECT2	ECT2 protein (Epithelial cell-transforming sequence 2 oncogene). [Source:Uniprot/SWISSPROT;Acc:Q9H8V3]
Gga.1334.1.S1_at	ENSGALG00000004132	4.69757	8.52123	UHRF1	E3 ubiquitin-protein ligase UHRF1 (EC 6.3.2.-) (Ubiquitin-like PHD and RING finger domain-containing protein 1) (Ubiquitin-like-containing PHD and RING finger domains protein 1) (Inverted CCAAT box-binding protein of 90 kDa) (Transcription factor ICBP90)
Gga.8173.1.S1_at	ENSGALG00000007846	4.69429		C11orf34
Gga.4097.1.S1_at	ENSGALG00000002789	4.69285	2.90153	MAP2	microtubule-associated protein 2
Gga.6364.1.S1_at	ENSGALG00000010908	4.68009	12.2567	CDCA7L	cell division cycle associated 7-like
Gga.7132.1.S1_at	ENSGALG00000028664	4.67863	10.2866	CKS1B
GgaAffx.1857.1.S1_s_at	ENSGALG00000002899	4.67838	7.35288	AACS	acetoacetyl-CoA synthetase
Gga.3811.1.S1_at	ENSGALG00000005772	4.676	13.8525	BOK	Bcl-2-related ovarian killer protein. [Source:Uniprot/SWISSPROT;Acc:Q9I8I2]
GgaAffx.24905.1.S1_s_at	ENSGALG00000001702	4.64153	6.01503	EXOC3L	exocyst complex component 3-like [Source:RefSeq_peptide;Acc:NP_848611]
Gga.18721.1.S1_s_at	ENSGALG00000009157	4.62498	7.98393	ECT2	ECT2 protein (Epithelial cell-transforming sequence 2 oncogene). [Source:Uniprot/SWISSPROT;Acc:Q9H8V3]
GgaAffx.12496.1.S1_at	ENSGALG00000014369	4.62365	6.78575	EDARADD	Ectodysplasin A1 receptor associated death domain protein. [Source:Uniprot/SPTREMBL;Acc:Q5EFZ6]
GgaAffx.8595.2.S1_s_at	ENSGALG00000013494	4.62006	8.01883	CENPN	Centromere protein N (CENP-N). [Source:Uniprot/SWISSPROT;Acc:Q1T765]
Gga.4357.1.A1_at		4.61672	7.67436
Gga.1153.1.S1_at	ENSGALG00000012165	4.61311	8.80434	DLG7	discs, large homolog 7 (Drosophila)
Gga.5440.1.S1_s_at	ENSGALG00000004379	4.60207	7.12147	gga-mir-762	gga-mir-762
Gga.9655.1.S1_at	ENSGALG00000009212	4.59898	4.60903	MND1	GAJ protein [Source:RefSeq_peptide;Acc:NP_115493]
GgaAffx.12114.1.S1_at	ENSGALG00000015091	4.59106	5.97366	HAUS6	similar to family with sequence similarity 29, member A
Gga.1378.1.S1_s_at		4.58821	8.69354	HDAC9	histone deacetylase 9
GgaAffx.23700.2.S1_s_at	ENSGALG00000011901	4.5852	7.84925	KIF15	kinesin family member 15
GgaAffx.10518.1.S1_s_at	ENSGALG00000016438	4.58473	12.8579	MELK	maternal embryonic leucine zipper kinase
GgaAffx.4223.1.S1_s_at	ENSGALG00000006790	4.58351	11.2429	KIF11	kinesin family member 11
Gga.19600.1.S1_at		4.57919	2.38877
Gga.11776.1.S1_s_at	ENSGALG00000006271	4.5553	6.13018	RACGAP1	Rac GTPase-activating protein 1 (MgcRacGAP). [Source:Uniprot/SWISSPROT;Acc:Q9H0H5]
Gga.687.1.S1_at	ENSGALG00000025810	4.54172	8.21871	CYCB3	cyclin B3
GgaAffx.7174.1.S1_at	ENSGALG00000011281	4.53274	9.89639	SGOL1	Shugoshin-like 1 (hSgo1) (Serologically defined breast cancer antigen NY-BR-85). [Source:Uniprot/SWISSPROT;Acc:Q5FBB7]
GgaAffx.10642.1.S1_s_at	ENSGALG00000026301	4.52988	4.23367		similar to BC027088 protein
Gga.12212.1.S1_a_at	ENSGALG00000014753	4.52732	9.90234	CENPK	Centromere protein K (CENP-K). [Source:Uniprot/SWISSPROT;Acc:Q1T7C1]
Gga.1678.3.S1_s_at	ENSGALG00000009725	4.52556	7.58443	SCG5	secretogranin V (7B2 protein)
GgaAffx.11680.1.S1_s_at	ENSGALG00000015522	4.52003	27.713	MYBL1	Myb-related protein A (A-Myb). [Source:Uniprot/SWISSPROT;Acc:P52550]
Gga.1251.2.S1_a_at	ENSGALG00000007537	4.50754	4.9553	INCENP	Inner centromere protein. [Source:Uniprot/SWISSPROT;Acc:P53352]
GgaAffx.26442.1.S1_s_at	ENSGALG00000005194	4.49794	29.4506	CHB1	C-type lectin. [Source:Uniprot/SPTREMBL;Acc:Q90644]
GgaAffx.9790.1.S1_s_at		4.4922	8.60304		LOC418413
Gga.1350.1.S1_at	ENSGALG00000006292	4.48872	19.9244	ACTR3B	ARP3 actin-related protein 3 homolog B (yeast)
Gga.9216.1.S1_at	ENSGALG00000025926	4.48138	32.8601	MZB1
Gga.5793.1.S1_at	ENSGALG00000024128	4.47798	7.07745	NCAPH	similar to Brrn1-prov protein
GgaAffx.20252.1.S1_s_at	ENSGALG00000016931	4.4679	5.40306	C13orf34
Gga.1247.1.S1_at	ENSGALG00000015461	4.46728	28.2936	B6.1	B6.1 [Source:RefSeq_peptide;Acc:NP_990513]
GgaAffx.21880.1.S1_s_at	ENSGALG00000006254	4.45539	6.74431	ERCC6	DNA excision repair protein ERCC-6 (EC 3.6.1.-) (ATP-dependent helicase ERCC6) (Cockayne syndrome protein CSB). [Source:Uniprot/SWISSPROT;Acc:Q03468]
Gga.3062.2.S1_at	ENSGALG00000004522	4.43682	9.76929	CASC5
GgaAffx.1928.1.S1_at		4.43355	3.56521
Gga.2029.1.S1_at	ENSGALG00000016931	4.42594	5.84889	C13orf34
GgaAffx.12208.1.S1_s_at	ENSGALG00000003231	4.42294	6.69999	KIF20A	kinesin family member 20A
Gga.4351.1.S1_at	ENSGALG00000009237	4.41614	5.13102	TLR2B	toll-like receptor 2 /// similar to TLR2 type2
GgaAffx.7711.1.S1_at	ENSGALG00000012160	4.41418	6.95009	KIF18A	kinesin family member 18A
GgaAffx.24435.1.S1_s_at	ENSGALG00000014513	4.41064	11.7582	CDCA3	trigger of mitotic entry 1 [Source:RefSeq_peptide;Acc:NP_112589]
Gga.1348.3.S1_s_at	ENSGALG00000011124	4.40372	7.24377	ARHGAP24	Rho GTPase activating protein 24
GgaAffx.12960.1.S1_at	ENSGALG00000014464	4.39385	5.08591	MTR	5-methyltetrahydrofolate-homocysteine methyltransferase
Gga.13463.1.S1_at	ENSGALG00000021225	4.3825	8.77623	DASRAA	chromosomal passenger complex protein Dasra A
Gga.8851.2.S1_a_at	ENSGALG00000006723	4.37801	3.98415	IDI1	isopentenyl-diphosphate delta isomerase 1
Gga.15784.2.S1_a_at	ENSGALG00000015060	4.37163	8.39966	C6orf186
GgaAffx.3849.1.S1_at	ENSGALG00000006167	4.3702	13.1846	LRRC8B	Leucine-rich repeat-containing protein 8B (T-cell activation leucine repeat-rich protein). [Source:Uniprot/SWISSPROT;Acc:Q6P9F7]
Gga.4514.3.S1_s_at	ENSGALG00000017350	4.36928	6.81167	RRM1	Ribonucleoside-diphosphate reductase large subunit (EC 1.17.4.1) (Ribonucleoside-diphosphate reductase M1 subunit) (Ribonucleotide reductase large chain). [Source:Uniprot/SWISSPROT;Acc:P23921]
Gga.7910.1.S1_at		4.36901	3.66216	PI16	protease inhibitor 16 precursor [Source:RefSeq_peptide;Acc:NP_699201]
GgaAffx.11730.1.S1_at	ENSGALG00000004897	4.36788	7.55927	GTSE1	G-2 and S-phase expressed 1
Gga.18956.1.S1_s_at	ENSGALG00000007753	4.36265	6.81521	POLL	polymerase (DNA directed), lambda
Gga.9327.1.S1_at		4.36263	5.99075	C4orf34	Uncharacterized protein C4orf34. [Source:Uniprot/SWISSPROT;Acc:Q96QK8]
GgaAffx.1758.1.S1_s_at	ENSGALG00000002701	4.36016	5.82538	DNAJC9	DnaJ homolog subfamily C member 9 (DnaJ protein SB73). [Source:Uniprot/SWISSPROT;Acc:Q8WXX5]
Gga.352.1.S1_at	ENSGALG00000025941	4.35971	9.68888	RGS20	Regulator of G-protein signaling 20 (RGS20) (Gz-GAP). [Source:Uniprot/SWISSPROT;Acc:Q9PWA1]
Gga.6343.2.S1_at		4.34897	6.1369	CDKN3	Cyclin-dependent kinase inhibitor 3 (EC 3.1.3.48) (EC 3.1.3.16) (CDK2- associated dual-specificity phosphatase) (Kinase-associated phosphatase) (Cyclin-dependent kinase-interacting protein 2) (Cyclin- dependent kinase interactor 1). [Source:Uniprot/SWISSP
GgaAffx.12950.1.S1_at		4.34635	7.21598	BHLHB4	basic helix-loop-helix domain containing, class B, 4
GgaAffx.5404.1.S1_s_at	ENSGALG00000008584	4.34538	10.3394	NUSAP1	nucleolar and spindle associated protein 1
Gga.12234.1.S1_at	ENSGALG00000014897	4.33434	9.93272	TYMS	Thymidylate synthase (EC 2.1.1.45) (TS) (TSase). [Source:Uniprot/SWISSPROT;Acc:P04818]
Gga.16049.1.S1_at		4.32621	3.45046	ZBTB38
Gga.8451.1.S2_a_at	ENSGALG00000015633	4.32223	5.53029	TERF1	telomeric repeat binding factor 1 [Source:RefSeq_peptide;Acc:NP_989711]
GgaAffx.12568.1.S1_at	ENSGALG00000001761	4.32095	8.22556	CCDC5	coiled-coil domain containing 5 (spindle associated)
Gga.9214.1.S1_at	ENSGALG00000006790	4.31782	8.37489	KIF11
Gga.14484.1.S1_at		4.30723	12.4628
Gga.3298.1.S1_at	ENSGALG00000027469	4.30594	3.91945	GCSH	glycine cleavage system protein H (aminomethyl carrier)
GgaAffx.12080.1.S1_s_at	ENSGALG00000028501	4.30081	7.419	DCK	deoxycytidine kinase
Gga.9191.1.S1_at		4.30025	8.74129	CCNA2	Cyclin-A2 (Cyclin-A). [Source:Uniprot/SWISSPROT;Acc:P43449]
GgaAffx.6849.2.S1_s_at	ENSGALG00000010838	4.29366	15.4547	ERO1LB	ERO1-like protein beta precursor (EC 1.8.4.-) (ERO1-Lbeta) (Oxidoreductin-1-Lbeta) (Endoplasmic oxidoreductin-1-like protein B). [Source:Uniprot/SWISSPROT;Acc:Q86YB8]
GgaAffx.12880.1.S1_s_at	ENSGALG00000006469	4.29243		ATP12A
GgaAffx.11893.1.S1_at	ENSGALG00000020331	4.28351	10.9033	P2RY10	purinergic receptor P2Y, G-protein coupled, 10
Gga.7334.1.S1_at		4.28269	5.88138	APBB1IP	Amyloid beta A4 precursor protein-binding family B member 1- interacting protein (APBB1-interacting protein 1). [Source:Uniprot/SWISSPROT;Acc:Q5ZL23]
GgaAffx.20969.1.S1_at		4.28015	5.30217	DCLK1	Doublecortin and CaM kinase-like 1
Gga.8467.1.S1_a_at	ENSGALG00000014425	4.27834	8.11305	NCAPG	Condensin complex subunit 3 (Non-SMC condensin I complex subunit G) (Chromosome-associated protein G) (Condensin subunit CAP-G) (hCAP-G) (XCAP-G homolog) (Antigen NY-MEL-3). [Source:Uniprot/SWISSPROT;Acc:Q9BPX3]
Gga.9502.1.S1_s_at	ENSGALG00000005718	4.27342	7.5873	BHLHB4	bHLH transcription factor neuroB [Source:RefSeq_peptide;Acc:NP_989835]
Gga.5002.1.S1_at	ENSGALG00000008367	4.27208	26.8	MDK	Midkine precursor (Retinoic acid-induced heparin-binding protein) (RI- HB). [Source:Uniprot/SWISSPROT;Acc:P24052]
GgaAffx.23225.1.S1_s_at	ENSGALG00000010400	4.27167	6.96456	SMARCAD1	SWI/SNF-related matrix-associated actin-dependent regulator of chromatin subfamily A containing DEAD/H box 1 (EC 3.6.1.-) (ATP- dependent helicase 1) (hHEL1). [Source:Uniprot/SWISSPROT;Acc:Q9H4L7]
Gga.4061.2.S1_a_at	ENSGALG00000010745	4.266	9.95452	HMGB2	High mobility group protein B2 (High mobility group protein 2) (HMG- 2). [Source:Uniprot/SWISSPROT;Acc:P26584]
Gga.17004.1.S1_at	ENSGALG00000015749	4.26239	5.09743	ST3GAL5	ST3 beta-galactoside alpha-2,3-sialyltransferase 5
GgaAffx.4921.7.S1_s_at	ENSGALG00000007866	4.262	11.2059	BCL11A	B-cell CLL/lymphoma 11A (zinc finger protein)
Gga.7686.2.S1_a_at	ENSGALG00000008698	4.25878	4.50395	C20orf72	Uncharacterized protein C20orf72. [Source:Uniprot/SWISSPROT;Acc:Q9BQP7]
GgaAffx.10506.1.S1_at	ENSGALG00000016417	4.25198	6.73787	DCC1	defective in sister chromatid cohesion homolog 1 [Source:RefSeq_peptide;Acc:NP_076999]
Gga.11725.1.S1_s_at	ENSGALG00000009201	4.25127	5.0568	CCNF	G2/mitotic-specific cyclin-F. [Source:Uniprot/SWISSPROT;Acc:P41002]
Gga.2320.2.S1_a_at	ENSGALG00000011683	4.25004	4.74009	CENPC1	CENP-C [Source:RefSeq_peptide;Acc:NP_990382]
Gga.12388.1.S1_at	ENSGALG00000007879	4.24715	6.16734	FANCL	Fanconi anemia protein FANCL. [Source:Uniprot/SPTREMBL;Acc:Q3MUH5]
Gga.12991.1.S1_at	ENSGALG00000026433	4.24407	9.14091
Gga.16057.1.S1_s_at	ENSGALG00000004023	4.24246	5.69931	E2F8	E2F family member 8 [Source:RefSeq_peptide;Acc:NP_078956]
GgaAffx.10108.1.S1_at	ENSGALG00000015874	4.23675	6.75592	TTK	Dual specificity protein kinase TTK (EC 2.7.12.1) (Phosphotyrosine picked threonine-protein kinase) (PYT). [Source:Uniprot/SWISSPROT;Acc:P33981]
Gga.7431.1.S1_at	ENSGALG00000012448	4.23569	4.48327	ORC4L	Origin recognition complex subunit 4. [Source:Uniprot/SWISSPROT;Acc:O43929]
GgaAffx.9684.1.S1_s_at	ENSGALG00000015216	4.23261	9.18232	SYK	spleen tyrosine kinase
Gga.588.1.S1_at	ENSGALG00000009173	4.22845	4.70764	GFRA1	GDNF family receptor alpha-1 precursor (GFR-alpha-1) (GDNF receptor alpha) (GDNFR-alpha) (TGF-beta-related neurotrophic factor receptor 1). [Source:Uniprot/SWISSPROT;Acc:O13156]
GgaAffx.12275.1.S1_s_at	ENSGALG00000012348	4.22067	6.01996	MCM6	minichromosome maintenance complex component 6
Gga.1997.1.S1_at	ENSGALG00000014887	4.20581	4.80551	ASF1A	Anti-silencing function 1. [Source:Uniprot/SPTREMBL;Acc:Q3C1E9]
Gga.13504.1.S1_at	ENSGALG00000016442	4.20152	6.8436	RRM2	Ribonucleoside-diphosphate reductase M2 subunit (EC 1.17.4.1) (Ribonucleotide reductase small subunit) (Ribonucleotide reductase small chain). [Source:Uniprot/SWISSPROT;Acc:P31350]
Gga.1245.1.S1_at	ENSGALG00000026380	4.1952	10.48
GgaAffx.12261.1.S1_s_at	ENSGALG00000004245	4.18949	6.57041	NUDT1	nudix (nucleoside diphosphate linked moiety X)-type motif 1
Gga.312.2.S1_a_at	ENSGALG00000021526	4.181	4.55471	PRR11	proline rich 11
GgaAffx.12553.1.S1_at		4.17089	7.9175	SAMD11	sterile alpha motif domain containing 11
Gga.15006.1.S1_at	ENSGALG00000009907	4.17054	7.02119	KIAA1333	Protein KIAA1333 homolog (EC 6.3.2.-). [Source:Uniprot/SWISSPROT;Acc:Q5F4A1]
Gga.13855.1.S1_at	ENSGALG00000006267	4.15893	8.65202	TPX2	Targeting protein for Xklp2 (Restricted expression proliferation- associated protein 100) (p100) (Differentially expressed in cancerous and noncancerous lung cells 2) (DIL-2) (Protein FLS353) (Hepatocellular carcinoma-associated antigen 519). [Source:Unip
Gga.16794.1.S1_s_at	ENSGALG00000014834	4.15401	7.46121	NCOA7	Nuclear receptor coactivator 7. [Source:Uniprot/SWISSPROT;Acc:Q5ZMS4]
GgaAffx.12701.1.S1_at	ENSGALG00000006110	4.15097	9.21818	PLK1	polo-like kinase 1 (Drosophila)
GgaAffx.3035.1.S1_s_at	ENSGALG00000004897	4.14463	6.95387	GTSE1	G-2 and S-phase expressed 1
Gga.16185.1.S1_at	ENSGALG00000005989	4.14193	8.07651	RUFY1	RUN and FYVE domain containing 1 /// similar to RUFY1
Gga.9398.1.S1_at	ENSGALG00000011901	4.14167	7.88403	KIF15	kinesin family member 15
Gga.2364.1.S1_s_at	ENSGALG00000006470	4.13982	6.21871	MPHOSPH1	M-phase phosphoprotein 1 (MPP1) (Kinesin-related motor interacting with PIN1). [Source:Uniprot/SWISSPROT;Acc:Q96Q89]
Gga.7186.1.S1_at	ENSGALG00000009576	4.13966	4.32354	BPNT1	3'(2'), 5'-bisphosphate nucleotidase 1
GgaAffx.12419.1.S1_s_at	ENSGALG00000009837	4.13887	6.43437	DTL	denticleless homolog (Drosophila)
GgaAffx.11438.1.S1_s_at	ENSGALG00000005460	4.13481	7.35309	SLCO4A1	solute carrier organic anion transporter family, member 4A1
Gga.6795.1.A1_at		4.1309	10.1916	KIFC1	Kinesin family member C1
Gga.3373.2.S1_x_at		4.12468	19.8223	BVES	Popeye domain-containing protein 3 (Popeye protein 3). [Source:Uniprot/SWISSPROT;Acc:Q9DG25]
GgaAffx.12497.1.S1_s_at	ENSGALG00000017064	4.11837	5.36424	RFC3	replication factor C (activator 1) 3, 38kDa
Gga.6343.4.S1_a_at	ENSGALG00000012220	4.10748	6.44934	CDKN3	Cyclin-dependent kinase inhibitor 3 (EC 3.1.3.48) (EC 3.1.3.16) (CDK2- associated dual-specificity phosphatase) (Kinase-associated phosphatase) (Cyclin-dependent kinase-interacting protein 2) (Cyclin- dependent kinase interactor 1). [Source:Uniprot/SWISSP
GgaAffx.13218.1.S1_s_at	ENSGALG00000014846	4.10416	6.13419	OXCT1	3-oxoacid CoA transferase 1
GgaAffx.1153.1.S1_s_at	ENSGALG00000001761	4.10408	7.01378	CCDC5	coiled-coil domain containing 5 (spindle associated)
Gga.9054.1.S1_s_at	ENSGALG00000004170	4.10281	3.19567	ADA	Adenosine deaminase (EC 3.5.4.4) (Adenosine aminohydrolase). [Source:Uniprot/SWISSPROT;Acc:Q5ZKP6]
GgaAffx.12413.1.S1_at	ENSGALG00000026081	4.09794	8.87803	RBM38	RNA binding motif 38
Gga.6870.1.S1_at	ENSGALG00000023480	4.0906	6.8264	FBXO39	F-box only protein 39. [Source:Uniprot/SWISSPROT;Acc:Q8N4B4]
Gga.7212.1.S1_at	ENSGALG00000010303	4.09057
Gga.5687.2.S1_a_at	ENSGALG00000010120	4.0845	8.168	KIF2C	Kinesin-like protein KIF2C (Mitotic centromere-associated kinesin) (MCAK) (Kinesin-like protein 6). [Source:Uniprot/SWISSPROT;Acc:Q99661]
Gga.13977.1.S1_s_at	ENSGALG00000002338	4.0823	8.34329	ASPM	asp (abnormal spindle) homolog, microcephaly associated (Drosophila)
Gga.15316.1.S1_s_at	ENSGALG00000000241	4.07805	3.58162	STARD4	START domain containing 4, sterol regulated
Gga.5899.1.S1_at	ENSGALG00000000950	4.07762	3.01378	FAM125B	family with sequence similarity 125
GgaAffx.12414.1.S1_s_at	ENSGALG00000014948	4.07333	7.23777	HMGCR	3-hydroxy-3-methylglutaryl-CoA reductase [Source:RefSeq_peptide;Acc:NP_989816]
GgaAffx.4208.1.S1_s_at	ENSGALG00000006763	4.07258	6.22352	EXOC6	exocyst complex component 6
Gga.5602.2.S1_s_at	ENSGALG00000004954	4.06061	6.38001	DUT	dUTP pyrophosphatase
GgaAffx.12131.1.S1_s_at	ENSGALG00000012237	4.0558	3.41641	POLE2	DNA polymerase epsilon subunit 2 (EC 2.7.7.7) (DNA polymerase II subunit 2) (DNA polymerase epsilon subunit B). [Source:Uniprot/SWISSPROT;Acc:Q5ZKQ6]
GgaAffx.2075.1.S1_at	ENSGALG00000003325	4.05404	5.00663	SETD8	SET domain containing (lysine methyltransferase) 8
GgaAffx.12133.1.S1_at	ENSGALG00000016331	4.05356	3.7551	SQLE	Squalene monooxygenase (EC 1.14.99.7) (Squalene epoxidase) (SE). [Source:Uniprot/SWISSPROT;Acc:Q14534]
Gga.6012.2.S1_a_at	ENSGALG00000015398	4.05143	24.5793
Gga.7410.1.S1_at		4.04887	10.5245
Gga.19255.1.S1_at		4.04569	6.12204	FAM76B	Protein FAM76B. [Source:Uniprot/SWISSPROT;Acc:Q5HYJ3]
Gga.6302.1.S1_at		4.04126	3.80819	RNF32	ring finger protein 32
Gga.9341.4.S1_a_at	ENSGALG00000007307	4.03695	3.6954	USP7	UBP [Source:RefSeq_peptide;Acc:NP_989802]
Gga.1958.1.S1_a_at	ENSGALG00000010694	4.03373	6.90178	CKS2	Cyclin-dependent kinases regulatory subunit 2 (CKS-2). [Source:Uniprot/SWISSPROT;Acc:P33552]
Gga.3373.2.S1_a_at		4.03203	13.3076	BVES	Popeye domain-containing protein 3 (Popeye protein 3). [Source:Uniprot/SWISSPROT;Acc:Q9DG25]
Gga.11619.1.S1_at	ENSGALG00000011275	4.03197	7.0524	DEPDC1	DEP domain containing 1
Gga.2309.2.A1_s_at	ENSGALG00000002701	4.02333	5.51843	DNAJC9	DnaJ homolog subfamily C member 9 (DnaJ protein SB73). [Source:Uniprot/SWISSPROT;Acc:Q8WXX5]
GgaAffx.11478.1.S1_s_at		4.02007	9.84295	ADK	adenosine kinase
Gga.4358.1.S1_at	ENSGALG00000004195	4.01943	8.12439	KIF4A	Chromosome-associated kinesin KIF4A (Chromokinesin). [Source:Uniprot/SWISSPROT;Acc:Q90640]
GgaAffx.24582.1.S1_at	ENSGALG00000028900	4.01883	3.83392	CENPT	centromere protein T
Gga.9282.1.S1_s_at		4.01614	4.48515	EIF2AK4	eukaryotic translation initiation factor 2 alpha kinase 4
Gga.17187.1.S1_at		4.00673	3.24418
Gga.2303.1.S1_at	ENSGALG00000004516	4.00613	9.81231	RAD51	DNA repair protein RAD51 homolog 1. [Source:Uniprot/SWISSPROT;Acc:P37383]
Gga.8462.1.S1_at		3.9947	10.0087	BUB1B	BUB1 budding uninhibited by benzimidazoles 1 homolog beta [Source:RefSeq_peptide;Acc:NP_989734]
GgaAffx.22723.1.S1_at	ENSGALG00000008906	3.99457	5.45507	EHBP1	EH domain binding protein 1
GgaAffx.26683.1.S1_at	ENSGALG00000005989	3.98632	9.59834	RUFY1	RUN and FYVE domain containing 1
Gga.17551.1.S1_at	ENSGALG00000016379	3.9836	3.38549	SMS	spermine synthase
GgaAffx.22831.1.S1_at	ENSGALG00000009201	3.98321	5.40572	CCNF	G2/mitotic-specific cyclin-F. [Source:Uniprot/SWISSPROT;Acc:P41002]
Gga.8451.1.S1_a_at	ENSGALG00000015633	3.97964	5.3045	TERF1	telomeric repeat binding factor 1 [Source:RefSeq_peptide;Acc:NP_989711]
Gga.17662.1.S1_s_at	ENSGALG00000004273	3.97921	4.9424	RALGPS2	Ral GEF with PH domain and SH3 binding motif 2
Gga.6284.2.S1_a_at	ENSGALG00000006690	3.9742	2.26129	ECHDC3	enoyl Coenzyme A hydratase domain containing 3 [Source:RefSeq_peptide;Acc:NP_078969]
Gga.2372.1.S1_at	ENSGALG00000015955	3.96867	7.08143	RAD54B	DNA repair and recombination protein RAD54B (EC 3.6.1.-) (RAD54 homolog B). [Source:Uniprot/SWISSPROT;Acc:Q9DG67]
Gga.11746.1.S1_at		3.96184	5.11608	PBK	T-lymphokine-activated killer cell-originated protein kinase (EC 2.7.12.2) (T-LAK cell-originated protein kinase) (PDZ-binding kinase) (Spermatogenesis-related protein kinase) (SPK) (MAPKK-like protein kinase) (Nori-3). [Source:Uniprot/SWISSPROT;Acc:Q96KB
Gga.6236.2.S1_s_at	ENSGALG00000005750	3.95626	5.36488	SWP70	similar to SWAP-70
GgaAffx.20470.1.S1_at		3.95391	3.41133
Gga.4535.2.S1_a_at	ENSGALG00000023073	3.94982	2.56308	AKAP12	A kinase (PRKA) anchor protein (gravin) 12
GgaAffx.13153.1.S1_at	ENSGALG00000002899	3.94797	4.86467	AACS	acetoacetyl-CoA synthetase
GgaAffx.20232.1.S1_at	ENSGALG00000004379	3.94576	5.88712	gga-mir-762	gga-mir-762
Gga.2527.1.S1_at	ENSGALG00000003818	3.94313	11.921	CYFIP2
Gga.4712.1.S1_a_at		3.94202	6.99156	OXCT1	3-oxoacid CoA transferase 1
Gga.1.1.S1_at	ENSGALG00000017073	3.94186	21.8889	BRCA2	breast cancer 2, early onset [Source:RefSeq_peptide;Acc:NP_989607]
Gga.8990.2.S1_s_at	ENSGALG00000010942	3.9385	3.29049	NUPL2	Nucleoporin-like 2. [Source:Uniprot/SWISSPROT;Acc:Q5ZI22]
Gga.16138.1.S1_at	ENSGALG00000027454	3.92759	4.28711	CENPW
GgaAffx.11490.1.S1_s_at	ENSGALG00000015360	3.91247	3.83114	KIAA1524
GgaAffx.4019.2.S1_s_at	ENSGALG00000006469	3.91079		ATP12A
GgaAffx.11417.1.S1_at	ENSGALG00000006790	3.91026	9.3286	KIF11	kinesin family member 11
Gga.10899.1.S1_at	ENSGALG00000016332	3.90805	5.09754	MCPH1	Microcephalin. [Source:Uniprot/SWISSPROT;Acc:Q8NEM0]
Gga.5144.1.S1_at	ENSGALG00000014575	3.90797	2.61346	SEPHS1	selenophosphate synthetase 1
GgaAffx.12177.1.S1_s_at	ENSGALG00000012546	3.90719	8.60877	MCM5	minichromosome maintenance complex component 5
GgaAffx.12646.1.S1_at	ENSGALG00000015216	3.89998	8.1787	SYK	spleen tyrosine kinase
GgaAffx.21584.1.S1_at	ENSGALG00000014883	3.89496	3.84793	MCMDC1	minichromosome maintenance protein domain containing 1 [Source:RefSeq_peptide;Acc:NP_694987]
GgaAffx.11696.1.S1_s_at	ENSGALG00000006037	3.88459	5.72179	MCM2	minichromosome maintenance complex component 2
Gga.4113.1.S1_at	ENSGALG00000004275	3.88085	6.92177	RHOF	ras homolog gene family, member F (in filopodia)
GgaAffx.11571.1.S1_at		3.8801	3.85677	VRK1	vaccinia related kinase 1
Gga.9696.1.S1_a_at	ENSGALG00000005133	3.87913	3.99749	PDDC1	Parkinson disease 7 domain containing 1 [Source:RefSeq_peptide;Acc:NP_872418]
GgaAffx.26040.1.S1_s_at	ENSGALG00000003881	3.87273	5.08814	ERCC6	excision repair cross-complementing rodent repair deficiency, complementation group 6-like
Gga.6240.1.S1_at		3.87226	7.367	DCBLD2	discoidin, CUB and LCCL domain containing 2
Gga.3429.1.S1_at		3.87172	4.78975	RNASEH2B	ribonuclease H2, subunit B
Gga.16540.1.S1_s_at	ENSGALG00000005451	3.86697	9.80094	HELLS	helicase, lymphoid-specific
GgaAffx.12648.1.S1_at	ENSGALG00000004562	3.86695	14.301	HVCN1	hydrogen voltage-gated channel 1
Gga.4513.1.S2_at	ENSGALG00000009071	3.85004	3.41642	HMGB1	HMG2a
Gga.9077.1.S1_at	ENSGALG00000004562	3.84588	17.0077	HVCN1	hydrogen voltage-gated channel 1
Gga.12642.2.S1_a_at	ENSGALG00000026795	3.83971	5.61096	KIAA0040
Gga.7118.2.S1_s_at	ENSGALG00000007044	3.83892	2.91039	METTL9	methyltransferase like 9
Gga.4712.2.S1_at	ENSGALG00000014846	3.8353	5.12545	OXCT1	3-oxoacid CoA transferase 1
Gga.1533.1.S1_s_at	ENSGALG00000006271	3.83486	4.90194	RACGAP1	Rac GTPase-activating protein 1 (MgcRacGAP). [Source:Uniprot/SWISSPROT;Acc:Q9H0H5]
Gga.15722.1.S1_at		3.83215	13.14	IKZF3	Lymphoid transcription factor. [Source:Uniprot/SPTREMBL;Acc:Q9PU55]
Gga.3146.1.S1_at	ENSGALG00000004161	3.83065	8.09953	CCNB2	G2/mitotic-specific cyclin-B2. [Source:Uniprot/SWISSPROT;Acc:P29332]
Gga.16958.1.S1_at		3.82723	8.02205
Gga.238.1.S1_at		3.82606		LRRC17
Gga.7180.1.S1_s_at	ENSGALG00000008233	3.82605	8.39137	BUB1	BUB1 budding uninhibited by benzimidazoles 1 homolog (yeast)
Gga.11797.1.S1_s_at	ENSGALG00000011116	3.82277	4.87423	VRK1	vaccinia related kinase 1
Gga.5899.1.S1_s_at	ENSGALG00000000950	3.82051	2.60349	FAM125B
Gga.7150.1.S1_at		3.81907	7.43876
GgaAffx.21053.1.S1_at		3.81729	3.84824	BCOR	BCL6 co-repressor
GgaAffx.6413.1.S1_s_at	ENSGALG00000010195	3.81678	8.7833	PLK4	Serine/threonine-protein kinase PLK4 (EC 2.7.11.21) (Polo-like kinase 4) (PLK-4) (Serine/threonine-protein kinase Sak) (Serine/threonine- protein kinase 18). [Source:Uniprot/SWISSPROT;Acc:O00444]
Gga.5087.1.S1_x_at		3.80368	4.17272		Ig rearranged lambda-chain mRNA V-region
Gga.13803.1.S1_s_at	ENSGALG00000015558	3.80136	10.5281	CPA6	carboxypeptidase A6
GgaAffx.12525.1.S1_s_at	ENSGALG00000008234	3.79698	4.32214	ORC2L	origin recognition complex, subunit 2-like (yeast)
GgaAffx.22287.1.S1_s_at	ENSGALG00000007579	3.79116	4.30476	APBB1IP	Amyloid beta A4 precursor protein-binding family B member 1- interacting protein (APBB1-interacting protein 1). [Source:Uniprot/SWISSPROT;Acc:Q5ZL23]
Gga.6265.1.S1_at	ENSGALG00000005204	3.79084		GSTT1
GgaAffx.26531.1.S1_at	ENSGALG00000022145	3.79001	5.92639	CDCA8	cell division cycle associated 8
GgaAffx.917.1.S1_at	ENSGALG00000001373	3.78307	11.0812	TRAF3IP3	TRAF3-interacting JNK-activating modulator (TRAF3-interacting protein 3). [Source:Uniprot/SWISSPROT;Acc:Q9Y228]
GgaAffx.13051.1.S1_s_at	ENSGALG00000009971	3.77986	12.1431	CDC20	cell division cycle 20 homolog (S. cerevisiae)
Gga.14600.1.S1_at	ENSGALG00000015186	3.77529	5.11675	KLHL14	Kelch-like protein 14. [Source:Uniprot/SWISSPROT;Acc:Q5F3N5]
GgaAffx.13126.1.S1_at	ENSGALG00000004706	3.76722	5.25228	C15orf23
GgaAffx.20685.1.S1_at		3.76564	3.07924	AAAS	Aladin (Adracalin). [Source:Uniprot/SWISSPROT;Acc:Q9NRG9]
Gga.5141.1.S1_s_at	ENSGALG00000006267	3.76001	7.28144	TPX2	Targeting protein for Xklp2 (Restricted expression proliferation- associated protein 100) (p100) (Differentially expressed in cancerous and noncancerous lung cells 2) (DIL-2) (Protein FLS353) (Hepatocellular carcinoma-associated antigen 519). [Source:Unip
GgaAffx.25432.1.S1_s_at	ENSGALG00000002263	3.7441	11.0427	KLHL6	kelch-like 6 (Drosophila)
Gga.7609.1.S1_at	ENSGALG00000007609	3.74307	5.59095	ARHGAP19	Rho GTPase activating protein 19
GgaAffx.11455.1.S1_s_at	ENSGALG00000016676	3.74232	5.74502	MCM3	minichromosome maintenance complex component 3
Gga.9937.1.S1_at	ENSGALG00000010313	3.74162	4.52117	MAST2	microtubule associated serine/threonine kinase 2
Gga.4066.1.S1_at	ENSGALG00000015691	3.73233	11.932	SMC2	Structural maintenance of chromosomes protein 2 (Chromosome-associated protein E) (hCAP-E) (XCAP-E homolog). [Source:Uniprot/SWISSPROT;Acc:O95347]
Gga.9783.1.S1_s_at		3.72042		SLC2A6
Gga.18766.1.S1_at	ENSGALG00000026363	3.71519	6.76852	FIGNL1	fidgetin-like 1
Gga.18559.1.S1_at		3.71352	4.70387	ARHGAP24	Rho GTPase activating protein 24
Gga.18251.1.S1_s_at	ENSGALG00000008957	3.70863	5.11793	MSH6	DNA mismatch repair protein MSH6 (MutS-alpha 160 kDa subunit) (G/T mismatch-binding protein) (GTBP) (GTMBP) (p160). [Source:Uniprot/SWISSPROT;Acc:P52701]
GgaAffx.20426.1.S1_at	ENSGALG00000007866	3.70825	10.4606	BCL11A	B-cell CLL/lymphoma 11A (zinc finger protein)
Gga.3952.1.S1_at	ENSGALG00000016823	3.70641	3.96115	TFDP1	transcription factor Dp-1
Gga.9377.1.S1_at	ENSGALG00000012354	3.70606	5.19409	VOPP1	similar to Expressed sequence AW146242
Gga.3373.5.S1_a_at	ENSGALG00000015410	3.70572	12.0328	BVES	Popeye domain-containing protein 3 (Popeye protein 3). [Source:Uniprot/SWISSPROT;Acc:Q9DG25]
Gga.5262.3.S1_s_at	ENSGALG00000011659	3.70494	3.51503	ACAT2	acetyl-Coenzyme A acetyltransferase 2 (acetoacetyl Coenzyme A thiolase)
GgaAffx.11511.1.S1_s_at	ENSGALG00000007044	3.70187	2.83905	METTL9	methyltransferase like 9
Gga.12960.1.S1_at		3.70036	5.68499
Gga.17430.1.S1_at	ENSGALG00000005078	3.69046	7.25343	NUP210	Nuclear pore membrane glycoprotein 210 precursor (POM210) (Nuclear pore protein gp210). [Source:Uniprot/SWISSPROT;Acc:Q8TEM1]
Gga.7674.1.S1_a_at	ENSGALG00000024295	3.68815	3.71756	MYCBP
GgaAffx.21082.1.S1_at		3.6839	2.41308	ORMDL3
GgaAffx.12839.1.S1_at	ENSGALG00000015315	3.67892	2.99692	TRIM14	tripartite motif-containing 14
GgaAffx.25841.1.S1_at	ENSGALG00000003396	3.67779	6.60587	NFATC3	nuclear factor of activated T-cells, cytoplasmic, calcineurin-dependent 3
GgaAffx.12999.1.S1_s_at	ENSGALG00000014124	3.67437	5.45842	TEC	tec protein tyrosine kinase
GgaAffx.21308.1.S1_at		3.6711	2.46851	DCBLD1	Discoidin, CUB and LCCL domain-containing protein 1 precursor. [Source:Uniprot/SWISSPROT;Acc:Q8N8Z6]
Gga.5602.3.S1_s_at	ENSGALG00000004954	3.66784	8.07242	DUT	dUTP pyrophosphatase
Gga.7249.1.S1_a_at	ENSGALG00000013784	3.66496	7.85318	CDT1	chromatin licensing and DNA replication factor 1
Gga.11761.2.S1_a_at	ENSGALG00000009062	3.66441	6.36242	PFTK1	Serine/threonine-protein kinase PFTAIRE-1 (EC 2.7.11.22). [Source:Uniprot/SWISSPROT;Acc:O94921]
Gga.4353.1.S1_s_at	ENSGALG00000024076	3.66279	5.44569	FEN1	flap structure-specific endonuclease 1
Gga.16130.1.S1_at		3.66227		ID4
GgaAffx.1740.1.S1_at	ENSGALG00000002663	3.65834	3.32254	ATR	Serine/threonine-protein kinase ATR (EC 2.7.11.1) (Ataxia telangiectasia and Rad3-related protein) (FRAP-related protein 1). [Source:Uniprot/SWISSPROT;Acc:Q13535]
Gga.16089.1.S1_s_at	ENSGALG00000007644	3.65788	5.17203	BTBD12	BTB/POZ domain-containing protein 12. [Source:Uniprot/SWISSPROT;Acc:Q8IY92]
Gga.18957.1.S1_at	ENSGALG00000025996	3.6554	12.055	MKI67	antigen identified by monoclonal antibody Ki-67
GgaAffx.12588.1.S1_at	ENSGALG00000026301	3.65376	4.50357		similar to BC027088 protein
Gga.13468.1.S1_at		3.64809	4.77458	ANP32A	acidic (leucine-rich) nuclear phosphoprotein 32 family, member A
Gga.1247.1.S2_at	ENSGALG00000015461	3.64413	21.653	B6.1	B6.1 [Source:RefSeq_peptide;Acc:NP_990513]
Gga.2027.1.A1_at	ENSGALG00000007124	3.64355	4.00748	POP5	Ribonuclease P/MRP protein subunit POP5 (EC 3.1.26.5) (hPop5). [Source:Uniprot/SWISSPROT;Acc:Q969H6]
Gga.4753.1.S1_a_at	ENSGALG00000011918	3.64158	3.34443	CCDC134	coiled-coil domain containing 134
Gga.17171.1.S1_at		3.63857	3.7004
Gga.3058.1.S1_at	ENSGALG00000013726	3.63716	3.11197	PAICS	Multifunctional protein ADE2 [Includes: Phosphoribosylaminoimidazole- succinocarboxamide synthase (EC 6.3.2.6) (SAICAR synthetase); Phosphoribosylaminoimidazole carboxylase (EC 4.1.1.21) (AIR carboxylase) (AIRC)]. [Source:Uniprot/SWISSPROT;Acc:P38024]
GgaAffx.12261.1.S1_at	ENSGALG00000004245	3.63408	5.51445	NUDT1	nudix (nucleoside diphosphate linked moiety X)-type motif 1
Gga.11101.1.S1_at	ENSGALG00000010659	3.62859	2.82664	ING2	inhibitor of growth family, member 2
Gga.2010.2.S1_a_at	ENSGALG00000003922	3.62688	8.22325	TOP2A	DNA topoisomerase 2-alpha (EC 5.99.1.3) (DNA topoisomerase II, alpha isozyme). [Source:Uniprot/SWISSPROT;Acc:O42130]
Gga.883.1.S1_at	ENSGALG00000001298	3.62554	5.71135	RFC2	Replication factor C subunit 2 (Replication factor C 40 kDa subunit) (RF-C 40 kDa subunit) (RFC40) (Activator 1 40 kDa subunit) (A1 40 kDa subunit). [Source:Uniprot/SWISSPROT;Acc:P53033]
Gga.1287.1.S1_at	ENSGALG00000010435	3.62536	6.44124	RASGRP3	RAS guanyl releasing protein 3 (calcium and DAG-regulated)
GgaAffx.9663.1.S1_at	ENSGALG00000015179	3.61513	4.18383	CEP78	CDNA FLJ12643 fis, clone NT2RM4001969, moderately similar to R.norvegicus IP63 protein. (Fragment). [Source:Uniprot/SPTREMBL;Acc:Q9H9N3]
GgaAffx.3635.1.S1_at	ENSGALG00000005812	3.61235	2.20479
GgaAffx.11562.1.S1_s_at	ENSGALG00000010623	3.60879	9.24007	ORC1L	origin recognition complex, subunit 1-like (yeast)
GgaAffx.21435.1.S1_x_at	ENSGALG00000008470	3.60171		WDR12
Gga.5077.1.S1_at		3.60115	4.69741		Artificial single chain antibody gene (T1)
Gga.16870.1.S1_at	ENSGALG00000003294	3.60071	3.67259	C17orf41
Gga.5347.1.S1_s_at	ENSGALG00000027579	3.59962	3.82122	MRPS6	Mitochondrial 28S ribosomal protein S6 (S6mt) (MRP-S6). [Source:Uniprot/SWISSPROT;Acc:Q5ZIJ2]
Gga.17675.1.S1_at		3.59649	4.48864
Gga.1348.1.S1_at	ENSGALG00000011124	3.59305	7.18547	ARHGAP24	Rho GTPase activating protein 24
GgaAffx.12087.1.S1_s_at	ENSGALG00000026825	3.58836	4.87043	CENPL	centromere protein L
Gga.7686.1.S1_at	ENSGALG00000008698	3.58277	5.11478	C20orf72	Uncharacterized protein C20orf72. [Source:Uniprot/SWISSPROT;Acc:Q9BQP7]
GgaAffx.972.2.S1_s_at	ENSGALG00000001491	3.5809	4.66168	NCAPD3	Condensin-II complex subunit D3 (Non-SMC condensin II complex subunit D3) (hCAP-D3). [Source:Uniprot/SWISSPROT;Acc:P42695]
Gga.5690.1.S1_s_at	ENSGALG00000026081	3.56957	8.54991	RBM38
Gga.2324.1.S1_s_at	ENSGALG00000006334	3.56335	3.59446	LAP3	leucine aminopeptidase 3
Gga.6645.1.S1_at	ENSGALG00000017324	3.56294	3.07235
GgaAffx.10004.1.S1_at	ENSGALG00000015692	3.56024	6.51254	C4orf15
Gga.8086.1.S1_a_at		3.55976	4.92261
GgaAffx.25462.2.S1_s_at	ENSGALG00000002338	3.55503	10.6692	ASPM	asp (abnormal spindle) homolog, microcephaly associated (Drosophila)
GgaAffx.1860.1.S1_s_at	ENSGALG00000002908	3.54916	4.1747	TRAIP	TRAF interacting protein
GgaAffx.12693.1.S1_at	ENSGALG00000015288	3.54618		RIOK2
Gga.6192.1.S1_s_at	ENSGALG00000027096	3.54306	4.05254	LGALSL
Gga.4129.1.S1_at	ENSGALG00000011881	3.53851	10.3595	CCNA2	Cyclin-A2 (Cyclin-A). [Source:Uniprot/SWISSPROT;Acc:P43449]
GgaAffx.12601.1.S1_s_at	ENSGALG00000013464	3.53706	6.34705	ANP32E	acidic (leucine-rich) nuclear phosphoprotein 32 family, member E
Gga.9327.2.S1_a_at	ENSGALG00000014321	3.53414	6.7098	C4orf34	Uncharacterized protein C4orf34. [Source:Uniprot/SWISSPROT;Acc:Q96QK8]
GgaAffx.20643.1.S1_at		3.52374		OLFML2B
GgaAffx.13032.1.S1_s_at	ENSGALG00000008095	3.52207	4.47225	KIF23	kinesin family member 23
GgaAffx.20845.1.S1_at	ENSGALG00000011096	3.52175		ABCB10
GgaAffx.378.1.S1_at	ENSGALG00000000600	3.51736	3.97009	PTPN7	Tyrosine-protein phosphatase non-receptor type 7 (EC 3.1.3.48) (Protein-tyrosine phosphatase LC-PTP) (Hematopoietic protein-tyrosine phosphatase) (HEPTP). [Source:Uniprot/SWISSPROT;Acc:P35236]
Gga.14430.1.S1_at		3.51348	3.04976	SMS
Gga.12453.1.S1_a_at	ENSGALG00000023661	3.50871	2.74407	DUS4L	tRNA-dihydrouridine synthase 4-like (EC 1.-.-.-) (PP35). [Source:Uniprot/SWISSPROT;Acc:O95620]
Gga.2870.1.S1_at	ENSGALG00000013728	3.50248	5.29326	PPAT	phosphoribosyl pyrophosphate amidotransferase
GgaAffx.12157.1.S1_at		3.49348	9.64102		similar to immunoglobulin-like receptor CHIR-B2 precursor
Gga.5142.1.S1_at		3.49306	11.3539
GgaAffx.9168.1.S1_s_at	ENSGALG00000014439	3.49077	4.4354	NCAPD2	non-SMC condensin I complex, subunit D2
GgaAffx.12634.1.S1_at		3.49	14.0298	CDR2	cerebellar degeneration-related protein 2, 62kDa
Gga.7360.1.S1_a_at	ENSGALG00000000632	3.487	6.05125	CHTF8
GgaAffx.22965.1.S1_s_at	ENSGALG00000009569	3.48624	2.99095	TLK1	tousled-like kinase 1
Gga.944.1.S1_at	ENSGALG00000014788	3.48538	6.61027	CENPH	Centromere protein H (CENP-H). [Source:Uniprot/SWISSPROT;Acc:Q90ZF9]
Gga.2249.1.S1_a_at		3.48416	2.01229
GgaAffx.11418.1.S1_at	ENSGALG00000017132	3.48191	5.73287	XPO4	Exportin-4. [Source:Uniprot/SWISSPROT;Acc:Q5ZMR9]
Gga.9912.1.S1_at	ENSGALG00000002263	3.48014	10.3128	KLHL6	kelch-like 6 (Drosophila)
Gga.421.2.S1_a_at		3.47934	6.96263	TK1	Thymidine kinase, cytosolic (EC 2.7.1.21). [Source:Uniprot/SWISSPROT;Acc:P04047]
GgaAffx.25369.2.S1_s_at	ENSGALG00000002030	3.47507	6.00748	AHCY	S-adenosylhomocysteine hydrolase
Gga.2363.1.S1_at	ENSGALG00000014439	3.47476	4.78715	NCAPD2	non-SMC condensin I complex, subunit D2
GgaAffx.12407.1.S1_s_at	ENSGALG00000015043	3.47118	3.55654	C6orf51	general transcription factor IIIC, polypeptide 6, alpha 35kDa
GgaAffx.12720.1.S1_at	ENSGALG00000004578	3.46362	3.19537	RABGAP1L	RAB GTPase activating protein 1-like
GgaAffx.11578.1.S1_s_at	ENSGALG00000003584	3.45795	6.19826	KPNA2	karyopherin alpha 2 (RAG cohort 1, importin alpha 1)
GgaAffx.7663.2.S1_s_at	ENSGALG00000028807	3.45723	4.81253	C4orf16	Uncharacterized protein C4orf16. [Source:Uniprot/SWISSPROT;Acc:Q63HQ0]
GgaAffx.8409.1.S1_at	ENSGALG00000013208	3.45272	5.46713	CENPE	centromere protein E, 312kDa
Gga.2184.1.S1_at	ENSGALG00000027891	3.45191	3.77303	C5orf13	Neuronal protein 3.1 (Protein p311). [Source:Uniprot/SWISSPROT;Acc:Q90667]
GgaAffx.23666.1.S1_at	ENSGALG00000026449	3.45173	7.78186	HIST2H2AC	Histone cluster 2
Gga.6104.1.S1_s_at		3.44381	2.82382		CDNA FLJ38364 fis, clone FEBRA2000909. [Source:Uniprot/SPTREMBL;Acc:Q8N950]
Gga.7679.1.S1_at		3.43897	3.41235	GPSM2	G-protein-signaling modulator 2 (Mosaic protein LGN). [Source:Uniprot/SWISSPROT;Acc:P81274]
Gga.17563.1.S1_s_at	ENSGALG00000017202	3.4327	7.53789	FAM76B	Protein FAM76B. [Source:Uniprot/SWISSPROT;Acc:Q5HYJ3]
Gga.11591.1.S1_at	ENSGALG00000005237	3.4263	3.71366	FGD3	FYVE, RhoGEF and PH domain containing 3
GgaAffx.6309.1.S1_at	ENSGALG00000010034	3.42582	3.82629
GgaAffx.630.1.S1_s_at	ENSGALG00000000975	3.41298	2.38068	C1orf174	Novel protein. [Source:Uniprot/SPTREMBL;Acc:Q5SR20]
Gga.7477.1.S1_s_at	ENSGALG00000008957	3.41236	4.69338	MSH6	DNA mismatch repair protein MSH6 (MutS-alpha 160 kDa subunit) (G/T mismatch-binding protein) (GTBP) (GTMBP) (p160). [Source:Uniprot/SWISSPROT;Acc:P52701]
GgaAffx.25354.1.S1_at	ENSGALG00000015170	3.40887	7.99673	VPS13A	Vacuolar protein sorting-associated protein 13A (Chorein) (Chorea- acanthocytosis protein). [Source:Uniprot/SWISSPROT;Acc:Q96RL7]
Gga.12208.1.S1_a_at	ENSGALG00000008538	3.40447	8.79734	GINS1	GINS complex subunit 1 (Psf1 homolog)
Gga.13084.2.S1_a_at	ENSGALG00000011894	3.40382		CYP2D6
Gga.7121.1.S1_at	ENSGALG00000005980	3.40367	4.85868
Gga.2363.2.S1_a_at	ENSGALG00000014439	3.40337	4.96764	NCAPD2	non-SMC condensin I complex, subunit D2
GgaAffx.7823.1.S1_s_at	ENSGALG00000012351	3.40276	4.18756	STK17A	serine/threonine kinase 17a
Gga.2884.1.S1_at		3.40002	8.03622
GgaAffx.2036.1.S1_s_at	ENSGALG00000003228	3.39495	2.75305	C6orf130	similar to Expressed sequence AI314976
Gga.18254.1.S1_s_at	ENSGALG00000016583	3.39218	2.94924	ESCO2	N-acetyltransferase ESCO2 (EC 2.3.1.-) (Establishment of cohesion 1 homolog 2) (ECO1 homolog 2). [Source:Uniprot/SWISSPROT;Acc:Q56NI9]
Gga.10800.1.S1_s_at	ENSGALG00000015170	3.39133	7.70675	VPS13A	Vacuolar protein sorting-associated protein 13A (Chorein) (Chorea- acanthocytosis protein). [Source:Uniprot/SWISSPROT;Acc:Q96RL7]
GgaAffx.23783.1.S1_at	ENSGALG00000012104	3.39096	3.44709	ANLN	Actin-binding protein anillin. [Source:Uniprot/SWISSPROT;Acc:Q9NQW6]
Gga.3834.1.S2_at		3.38599	7.43236	PLEKHA2	tandem PH domain-containing protein-2 [Source:RefSeq_peptide;Acc:NP_990029]
GgaAffx.25005.1.S1_at	ENSGALG00000016583	3.38557	3.8162	ESCO2	N-acetyltransferase ESCO2 (EC 2.3.1.-) (Establishment of cohesion 1 homolog 2) (ECO1 homolog 2). [Source:Uniprot/SWISSPROT;Acc:Q56NI9]
Gga.4332.1.S1_at	ENSGALG00000010175	3.3769	7.9639	HSPCB	Heat shock cognate protein HSP 90-beta. [Source:Uniprot/SWISSPROT;Acc:Q04619]
GgaAffx.22742.1.S1_at	ENSGALG00000008963	3.3734	4.19827	DBF4	Protein DBF4 homolog (Activator of S phase Kinase). [Source:Uniprot/SWISSPROT;Acc:Q9UBU7]
Gga.4679.1.S1_at	ENSGALG00000016954	3.37281	30.805	RGC32	response gene to complement 32 [Source:RefSeq_peptide;Acc:NP_054778]
Gga.3834.1.S1_at	ENSGALG00000003349	3.3709	7.03185	PLEKHA2	tandem PH domain-containing protein-2 [Source:RefSeq_peptide;Acc:NP_990029]
Gga.5669.1.S1_at		3.37074	3.94449	ZMYND19	Zinc finger MYND domain-containing protein 19 (Melanin-concentrating hormone receptor 1-interacting zinc-finger protein) (MCH-R1- interacting zinc-finger protein). [Source:Uniprot/SWISSPROT;Acc:Q96E35]
Gga.1029.3.S1_a_at	ENSGALG00000003522	3.36581	4.22035	RBBP4	Histone-binding protein RBBP4 (Retinoblastoma-binding protein 4) (RBBP-4) (Retinoblastoma-binding protein p48) (Chromatin assembly factor 1 subunit C) (CAF-1 subunit C) (Chromatin assembly factor I p48 subunit) (CAF-I 48 kDa subunit) (CAF-I p48) (chCAF-1
GgaAffx.11811.1.S1_at		3.36536	2.47983	DIDO1	death inducer-obliterator 1
Gga.3037.1.S1_s_at	ENSGALG00000008072	3.3591		CHRDL1
Gga.10817.1.S1_at	ENSGALG00000017082	3.35828	2.94042	HMG1	high mobility group 1 protein [Source:RefSeq_peptide;Acc:NP_990233]
Gga.13103.1.S1_s_at	ENSGALG00000009062	3.35537	6.50598	CDK14
Gga.5713.3.S1_a_at	ENSGALG00000015343	3.35318	2.30146	RTN4IP1	Reticulon-4-interacting protein 1, mitochondrial precursor (NOGO- interacting mitochondrial protein). [Source:Uniprot/SWISSPROT;Acc:Q8WWV3]
Gga.4774.2.S1_a_at		3.35311	3.34781	HMG14A	nonhistone chromosomal protein HMG-14A
GgaAffx.12026.1.S1_s_at	ENSGALG00000013420	3.35298	6.51724	FOXM1	forkhead box M1 /// similar to forkhead box M1
Gga.14210.1.S1_a_at	ENSGALG00000020210	3.35267	5.42054	MLF1IP	Centromere protein U (CENP-U) (Centromere protein p50) (centromere protein of 50 kDa) (CENP-50) (MLF1-interacting protein). [Source:Uniprot/SWISSPROT;Acc:Q2Z1W2]
GgaAffx.24301.1.S1_s_at	ENSGALG00000013880	3.34966	4.69617	CEP192	centrosomal protein 192kDa [Source:RefSeq_peptide;Acc:NP_115518]
Gga.1226.1.S1_s_at	ENSGALG00000004465	3.34824	4.27231	KIAA1274	paladin [Source:RefSeq_peptide;Acc:NP_989440]
Gga.6539.1.S1_at		3.34336	3.05078
Gga.5917.3.S1_a_at		3.34233	2.657
GgaAffx.24435.1.S1_at	ENSGALG00000014513	3.3394	4.78205	CDCA3	trigger of mitotic entry 1 [Source:RefSeq_peptide;Acc:NP_112589]
GgaAffx.7278.1.S1_at	ENSGALG00000011475	3.33935	2.53509	SMARCAL1	SWI/SNF-related matrix-associated actin-dependent regulator of chromatin subfamily A-like protein 1 (EC 3.6.1.-) (Sucrose nonfermenting protein 2-like 1) (HepA-related protein) (hHARP). [Source:Uniprot/SWISSPROT;Acc:Q9NZC9]
Gga.5487.1.S1_at	ENSGALG00000008873	3.33791	2.90481	POLE3	polymerase epsilon 3
Gga.8269.1.S2_at	ENSGALG00000009427	3.33187	2.58355	TIAL1	TIA1 cytotoxic granule-associated RNA binding protein [Source:RefSeq_peptide;Acc:NP_989687]
GgaAffx.25418.1.S1_at	ENSGALG00000002175	3.32735	7.54397	KIF14	Kinesin-like protein KIF14. [Source:Uniprot/SWISSPROT;Acc:Q15058]
Gga.8366.1.S1_at	ENSGALG00000004725	3.32678		ALDH2
Gga.6990.1.S1_s_at	ENSGALG00000007695	3.32626	3.29525	SNAPC5	small nuclear RNA activating complex, polypeptide 5, 19kDa
Gga.7092.1.S1_at	ENSGALG00000006165	3.32546	7.67766	WDFY4
Gga.16523.1.S2_s_at		3.32373	6.11219	ATP2A3	Sarcoplasmic/endoplasmic reticulum calcium ATPase 3 (EC 3.6.3.8) (Calcium pump 3) (SERCA3) (SR Ca(2+)-ATPase 3) (ChkSERCA3). [Source:Uniprot/SWISSPROT;Acc:Q9YGL9]
Gga.1226.3.S1_s_at	ENSGALG00000004465	3.32253	3.20405	KIAA1274	paladin [Source:RefSeq_peptide;Acc:NP_989440]
Gga.4036.1.S1_at	ENSGALG00000000169	3.31575	5.2313	PCNA	Proliferating cell nuclear antigen (PCNA). [Source:Uniprot/SWISSPROT;Acc:Q9DEA3]
GgaAffx.4336.2.S1_s_at	ENSGALG00000006935	3.31544	5.07061	BTAF1	TATA-binding protein-associated factor 172 (EC 3.6.1.-) (ATP-dependent helicase BTAF1) (TBP-associated factor 172) (TAF-172) (TAF(II)170) (B- TFIID transcription factor-associated 170 kDa subunit). [Source:Uniprot/SWISSPROT;Acc:O14981]
Gga.3683.1.S1_at	ENSGALG00000026713	3.30986	5.416	H2AFV
GgaAffx.3134.1.S1_at	ENSGALG00000020534	3.30038	2.78457		similar to UPF0101 protein CGI-137 (Protein AD-004)
Gga.13361.1.S1_at	ENSGALG00000006328	3.30029	3.6021	CHCHD4	Mitochondrial intermembrane space import and assembly protein 40 (Coiled-coil-helix-coiled-coil-helix domain-containing protein 4). [Source:Uniprot/SWISSPROT;Acc:Q8N4Q1]
Gga.4370.2.S1_s_at	ENSGALG00000012348	3.29754	7.77426	MCM6	minichromosome maintenance complex component 6
Gga.6389.1.S1_at		3.2937	5.9204	IHPK2	Inositol hexaphosphate kinase 2
Gga.9265.1.S1_at	ENSGALG00000008962	3.29255	3.42898	MSH2	mutS homolog 2, colon cancer, nonpolyposis type 1 (E. coli)
Gga.9320.1.S1_at		3.29046	5.49781	WEE1	WEE1 homolog (S. pombe)
Gga.1971.1.S1_at	ENSGALG00000019438	3.29008	3.52007	ENY2	enhancer of yellow 2 homolog [Source:RefSeq_peptide;Acc:NP_064574]
Gga.20016.1.S1_at	ENSGALG00000015749	3.28807	3.53361	ST3GAL5	ST3 beta-galactoside alpha-2,3-sialyltransferase 5
Gga.19131.1.S1_s_at	ENSGALG00000002338	3.28664	5.39854	ASPM	asp (abnormal spindle) homolog, microcephaly associated (Drosophila)
GgaAffx.11445.1.S1_at	ENSGALG00000002930	3.28458	5.23038	STX7	syntaxin 7
Gga.867.1.S1_at		3.28445		CSNK2B
Gga.11165.1.S1_at		3.28423	5.70555	CENPM	Centromere protein M (CENP-M). [Source:Uniprot/SWISSPROT;Acc:Q1T7B9]
Gga.11126.1.S1_s_at	ENSGALG00000004813	3.28185	3.05491	IARS	Isoleucyl-tRNA synthetase, cytoplasmic (EC 6.1.1.5) (Isoleucine--tRNA ligase) (IleRS) (IRS). [Source:Uniprot/SWISSPROT;Acc:P41252]
Gga.16843.1.S1_s_at	ENSGALG00000014575	3.27968	2.68716	SEPHS1	selenophosphate synthetase 1
GgaAffx.23460.3.S1_s_at	ENSGALG00000011124	3.27891	5.68983	ARHGAP24	Rho GTPase activating protein 24
GgaAffx.24430.2.A1_at	ENSGALG00000028900	3.27735	4.7551	CENPT	Centromere protein T (CENP-T) (Interphase centromere complex protein 22). [Source:Uniprot/SWISSPROT;Acc:Q96BT3]
Gga.31.1.S1_at	ENSGALG00000005038	3.2754	5.58763	CENPI	Centromere protein I (CENP-I). [Source:Uniprot/SWISSPROT;Acc:Q8AYS7]
GgaAffx.12477.1.S1_s_at	ENSGALG00000002952	3.27422	3.65046	NRG4	neuregulin 4
Gga.13057.1.S1_at	ENSGALG00000003168	3.26956	4.71111	MTMR12
GgaAffx.22534.3.S1_s_at	ENSGALG00000008325	3.26576	4.7495	CKAP5	Cytoskeleton-associated protein 5 (Colonic and hepatic tumor over- expressed protein) (Ch-TOG protein). [Source:Uniprot/SWISSPROT;Acc:Q14008]
Gga.1788.1.S1_at	ENSGALG00000000408	3.26134	2.84002	LSM7	LSM7 homolog, U6 small nuclear RNA associated (S. cerevisiae)
Gga.19339.1.S1_at	ENSGALG00000000791	3.26106	7.86099	AVPR1B
Gga.14339.1.S1_s_at	ENSGALG00000016954	3.25529	39.7601	RGC32	response gene to complement 32 [Source:RefSeq_peptide;Acc:NP_054778]
GgaAffx.13207.1.S1_s_at	ENSGALG00000000529	3.25098	4.62105	LIMD2	LIM domain containing 2
Gga.8038.2.S1_s_at	ENSGALG00000008703	3.24604	4.43036	RFC4	replication factor C (activator 1) 4, 37kDa
GgaAffx.5077.1.S1_s_at	ENSGALG00000008095	3.24513	4.47251	KIF23	kinesin family member 23
Gga.9682.1.S1_at	ENSGALG00000019967	3.24468	5.5841	FAM54A	Protein FAM54A (DUF729 domain-containing protein 1). [Source:Uniprot/SWISSPROT;Acc:Q6P444]
Gga.16423.1.S1_s_at	ENSGALG00000006530	3.24246	2.79466	TSSC4	tumor suppressing subtransferable candidate 4
Gga.9662.2.S1_a_at	ENSGALG00000006631	3.23729	4.29169	C15orf42
Gga.4774.1.S1_at	ENSGALG00000007131	3.23713	3.07738	HMG14A	Nonhistone chromosomal protein HMG-14A. [Source:Uniprot/SWISSPROT;Acc:P12902]
Gga.2517.2.S1_a_at	ENSGALG00000005695	3.23125	3.10973	CHEK2	Serine/threonine-protein kinase Chk2 (EC 2.7.11.1) (Cds1). [Source:Uniprot/SWISSPROT;Acc:O96017]
Gga.4057.1.S1_at	ENSGALG00000010774	3.23049	4.23753	SSBP3	Single-stranded DNA-binding protein 3 (Sequence-specific single- stranded-DNA-binding protein). [Source:Uniprot/SWISSPROT;Acc:Q98948]
GgaAffx.12862.1.S1_s_at	ENSGALG00000012239	3.22723	3.06255	METAP1	methionyl aminopeptidase 1
GgaAffx.7758.2.S1_s_at	ENSGALG00000012239	3.22487	4.00418	METAP1	methionyl aminopeptidase 1
GgaAffx.10754.1.S1_at	ENSGALG00000016801	3.22477	4.03746	UXS1	UDP-glucuronate decarboxylase 1
GgaAffx.12498.1.S1_s_at	ENSGALG00000004254	3.21957	5.13556	TMEM120B
GgaAffx.7881.1.S1_s_at	ENSGALG00000012421	3.21754	3.70258	ARHGAP15	Rho GTPase activating protein 15
Gga.12637.2.S1_a_at	ENSGALG00000002985	3.2169	2.38949	UTP18
Gga.7355.1.S1_at	ENSGALG00000001632	3.21065	5.84029	MIS12	Protein MIS12 homolog. [Source:Uniprot/SWISSPROT;Acc:Q1T769]
Gga.19626.1.S1_s_at	ENSGALG00000003277	3.2097	2.86083	SUZ12	Polycomb protein SUZ12 (Suppressor of zeste 12 protein homolog) (Joined to JAZF1 protein) (Chromatin precipitated E2F target 9 protein) (ChET 9 protein). [Source:Uniprot/SWISSPROT;Acc:Q15022]
Gga.3213.1.S1_at	ENSGALG00000003045	3.20738	8.84701	E2F1	Transcription factor E2F1 (E2F-1). [Source:Uniprot/SWISSPROT;Acc:Q90977]
GgaAffx.12848.1.S1_at	ENSGALG00000009967	3.20559	4.3782	LRPPRC	leucine-rich PPR-motif containing
GgaAffx.12054.1.S1_s_at	ENSGALG00000014984	3.19906	4.52609	F2RL1	coagulation factor II (thrombin) receptor-like 1
GgaAffx.1358.2.S1_s_at	ENSGALG00000002056	3.19158	4.2574	C22orf25
Gga.18728.1.S1_s_at	ENSGALG00000013880	3.18907	4.57248	CEP192	centrosomal protein 192kDa [Source:RefSeq_peptide;Acc:NP_115518]
GgaAffx.11928.1.S1_s_at	ENSGALG00000012640	3.1852	3.9478	C12orf23
Gga.6057.1.S1_at	ENSGALG00000006160	3.18489	3.29064	HNRPA0	heterogeneous nuclear ribonucleoprotein A0
Gga.2010.1.S1_at	ENSGALG00000003922	3.18382	6.84961	TOP2A	DNA topoisomerase 2-alpha (EC 5.99.1.3) (DNA topoisomerase II, alpha isozyme). [Source:Uniprot/SWISSPROT;Acc:O42130]
Gga.7057.1.S1_at		3.18302	3.49293	CARD11	caspase recruitment domain family, member 11
Gga.16968.1.S1_s_at	ENSGALG00000015091	3.18115	5.04552	HAUS6	similar to family with sequence similarity 29, member A
Gga.772.1.S1_at		3.18072	3.67528	NNF1	Nnf1 protein
GgaAffx.12895.1.S1_at		3.17444		MRPS6
GgaAffx.5725.1.S1_at	ENSGALG00000009061	3.16886	3.415	ACTL6A	Actin-like protein 6A (53 kDa BRG1-associated factor A) (Actin-related protein Baf53a) (ArpNbeta). [Source:Uniprot/SWISSPROT;Acc:O96019]
GgaAffx.2419.1.S1_at		3.16503
Gga.9063.1.S1_at		3.16424	11.8898	CDR2
GgaAffx.1841.1.S1_at	ENSGALG00000002874	3.16382	4.72759	ZBTB38	Zinc finger and BTB domain-containing protein 38. [Source:Uniprot/SWISSPROT;Acc:Q8NAP3]
Gga.7186.2.S1_a_at	ENSGALG00000009576	3.16347	3.77275	BPNT1	3'(2'), 5'-bisphosphate nucleotidase 1
Gga.10632.1.S1_s_at	ENSGALG00000011901	3.16327	7.41351	KIF15	kinesin family member 15
Gga.8851.1.S1_s_at	ENSGALG00000006723	3.15703	2.61262	IDI1	isopentenyl-diphosphate delta isomerase 1
Gga.12071.1.S1_at		3.15258	2.15645	ORAI1
GgaAffx.22308.1.S1_at	ENSGALG00000007644	3.14993	4.58545	BTBD12	BTB/POZ domain-containing protein 12. [Source:Uniprot/SWISSPROT;Acc:Q8IY92]
GgaAffx.13113.1.S1_at	ENSGALG00000000247	3.14186	4.10991	WDR36	WD repeat domain 36
GgaAffx.9658.1.S1_at	ENSGALG00000015170	3.13508	5.44345	VPS13A	Vacuolar protein sorting-associated protein 13A (Chorein) (Chorea- acanthocytosis protein). [Source:Uniprot/SWISSPROT;Acc:Q96RL7]
GgaAffx.4327.1.S1_at	ENSGALG00000006935	3.13438	4.68803	BTAF1	TATA-binding protein-associated factor 172 (EC 3.6.1.-) (ATP-dependent helicase BTAF1) (TBP-associated factor 172) (TAF-172) (TAF(II)170) (B- TFIID transcription factor-associated 170 kDa subunit). [Source:Uniprot/SWISSPROT;Acc:O14981]
Gga.7110.1.S1_at	ENSGALG00000009956	3.13268	5.47311	ESPL1
GgaAffx.9516.1.S1_at	ENSGALG00000014984	3.13255	5.046	F2RL1	coagulation factor II (thrombin) receptor-like 1
GgaAffx.12987.1.S1_at	ENSGALG00000014901	3.13059	3.2036	METT10D	methyltransferase 10 domain containing
Gga.6100.2.S1_a_at	ENSGALG00000009985	3.128	2.74436	LSM6	U6 snRNA-associated Sm-like protein LSm6 (Sm protein F). [Source:Uniprot/SWISSPROT;Acc:P62312]
GgaAffx.12144.1.S1_s_at	ENSGALG00000001586	3.1242	9.30923	NEIL1	nei endonuclease VIII-like 1 (E. coli)
Gga.19591.1.S1_at	ENSGALG00000012068	3.12311	6.08381	C4ORF21	prematurely terminated mRNA decay factor-like [Source:RefSeq_peptide;Acc:NP_619643]
GgaAffx.10045.1.S1_at	ENSGALG00000015758	3.11511	5.20507	PAG1	Phosphoprotein associated with glycosphingolipid-enriched microdomains 1 (Transmembrane adapter protein PAG) (Csk-binding protein) (Transmembrane phosphoprotein Cbp). [Source:Uniprot/SWISSPROT;Acc:Q9NWQ8]
GgaAffx.12961.1.S1_at	ENSGALG00000006267	3.11403	6.12107	TPX2	Targeting protein for Xklp2 (Restricted expression proliferation- associated protein 100) (p100) (Differentially expressed in cancerous and noncancerous lung cells 2) (DIL-2) (Protein FLS353) (Hepatocellular carcinoma-associated antigen 519). [Source:Unip
GgaAffx.21403.1.S1_s_at	ENSGALG00000007676	3.11071	4.18623	EME1	Crossover junction endonuclease EME1 (EC 3.1.22.-) (hMMS4). [Source:Uniprot/SWISSPROT;Acc:Q96AY2]
Gga.16875.1.S1_at	ENSGALG00000027035	3.10922	2.25131	RPL21	ribosomal protein L21
GgaAffx.2172.1.S1_s_at	ENSGALG00000003484	3.10857	4.08088	BARD1	BRCA1 associated RING domain 1
Gga.12108.1.S1_at	ENSGALG00000017128	3.10666	5.58312	SKA3
Gga.8446.1.S1_at	ENSGALG00000028470	3.10646	2.30571	GSR	glutathione reductase
GgaAffx.12182.1.S1_at	ENSGALG00000004767	3.10563	3.06364	ODF2	outer dense fiber of sperm tails 2
GgaAffx.11012.1.S1_at	ENSGALG00000027981	3.10531	2.00642	AASDHPPT	L-aminoadipate-semialdehyde dehydrogenase-phosphopantetheinyl transferase (EC 2.7.8.-) (4'-phosphopantetheinyl transferase) (Alpha- aminoadipic semialdehyde dehydrogenase-phosphopantetheinyl transferase) (AASD-PPT) (LYS5 ortholog). [Source:Uniprot/SWISSPR
GgaAffx.3570.1.S1_at	ENSGALG00000005699	3.10524		TMEM97
GgaAffx.6274.1.S1_at	ENSGALG00000009990	3.10103	3.12948	SRBD1	S1 RNA binding domain 1 [Source:RefSeq_peptide;Acc:NP_060549]
GgaAffx.3425.1.S1_at	ENSGALG00000005453	3.10079	5.72409	PLCG2	1-phosphatidylinositol-4,5-bisphosphate phosphodiesterase gamma 2 (EC 3.1.4.11) (Phosphoinositide phospholipase C) (PLC-gamma-2) (Phospholipase C-gamma-2) (PLC-IV). [Source:Uniprot/SWISSPROT;Acc:P16885]
Gga.15523.1.S1_at		3.09973	7.86315
GgaAffx.12404.1.S1_s_at	ENSGALG00000000847	3.09909	2.31492	GARNL3	GTPase activating Rap/RanGAP domain-like 3
GgaAffx.3765.1.S1_s_at	ENSGALG00000006051	3.09892	4.41534	CDC7	Cell division cycle 7-related protein kinase (EC 2.7.11.1) (CDC7- related kinase) (HsCdc7) (huCdc7). [Source:Uniprot/SWISSPROT;Acc:O00311]
GgaAffx.4065.2.S1_s_at	ENSGALG00000006525	3.09407	5.9033	NCAPG2	Condensin-II complex subunit G2 (Chromosome-associated protein G2) (hCAP-G2) (CAP-G2) (Non-SMC condensin II complex subunit G2) (Leucine zipper protein 5). [Source:Uniprot/SWISSPROT;Acc:Q86XI2]
GgaAffx.20724.1.S1_at	ENSGALG00000010368	3.0894	4.31147	VASH1
GgaAffx.25485.2.S1_s_at	ENSGALG00000002433	3.08792	3.3512	SLC40A1	solute carrier family 40 (iron-regulated transporter), member 1
Gga.276.2.S1_a_at	ENSGALG00000003699	3.08614	5.58034	EBF1	early B-cell factor [Source:RefSeq_peptide;Acc:NP_990083]
GgaAffx.6223.1.S1_at	ENSGALG00000009907	3.0833	5.04433	KIAA1333	Protein KIAA1333 homolog (EC 6.3.2.-). [Source:Uniprot/SWISSPROT;Acc:Q5F4A1]
Gga.8247.1.S1_a_at	ENSGALG00000012387	3.08148	3.07239	NUP43	Nucleoporin Nup43 (p42). [Source:Uniprot/SWISSPROT;Acc:Q8NFH3]
GgaAffx.26446.2.S1_s_at	ENSGALG00000005204	3.08143		GSTT1
GgaAffx.12766.1.S1_at	ENSGALG00000014953	3.08003	3.53809	RWDD1	RWD domain containing 1
GgaAffx.12359.1.S1_at	ENSGALG00000017307	3.07999	2.57946	POLD3	polymerase (DNA-directed), delta 3, accessory subunit
Gga.7905.1.S1_at		3.07556	4.87233	PRC1	protein regulator of cytokinesis 1
GgaAffx.11892.1.S1_at	ENSGALG00000015105	3.07328	3.68787	PSIP1	Lens epithelium-derived growth factor. [Source:Uniprot/SWISSPROT;Acc:Q5XXA9]
GgaAffx.13129.1.S1_at	ENSGALG00000012592	3.07313	3.2817	RMI1	RMI1, RecQ mediated genome instability 1, homolog (S. cerevisiae)
Gga.1360.1.S1_at	ENSGALG00000005194	3.06879	25.8398	CHB1	C-type lectin short form
Gga.19735.1.S1_at	ENSGALG00000004701	3.06874	3.06117	SET	SET translocation (myeloid leukemia-associated)
GgaAffx.12557.1.S1_s_at	ENSGALG00000005626	3.06368		TPST2
GgaAffx.22965.2.S1_at	ENSGALG00000009569	3.05984	2.97864	TLK1	tousled-like kinase 1
Gga.11314.1.S1_at	ENSGALG00000010995	3.03412	4.25711	ITGB3BP	integrin beta 3 binding protein (beta3-endonexin)
Gga.3680.1.S1_at	ENSGALG00000005809	3.0309	4.24308	SEPT2
Gga.9976.1.S1_s_at	ENSGALG00000001444	3.02618	3.0847	WDR51A	WD repeat protein 51A. [Source:Uniprot/SWISSPROT;Acc:Q8NBT0]
GgaAffx.11257.1.S1_at	ENSGALG00000009119	3.02424	2.30808	THUMPD2	THUMP domain-containing protein 2. [Source:Uniprot/SWISSPROT;Acc:Q9BTF0]
Gga.12265.1.S1_a_at	ENSGALG00000008287	3.02387	2.24212	PSMD10	proteasome (prosome, macropain) 26S subunit, non-ATPase, 10
Gga.12222.3.S1_a_at	ENSGALG00000010561	3.02372	3.10958	CCDC75
Gga.2246.1.S1_s_at	ENSGALG00000028551	3.02255
Gga.6031.1.S1_at	ENSGALG00000017362	3.02198	3.7073	HAVCR1	hepatitis A virus cellular receptor 1
Gga.13354.3.S1_a_at	ENSGALG00000000847	3.0148	2.54545	GARNL3	GTPase activating Rap/RanGAP domain-like 3
Gga.7430.1.S1_at		3.01418	3.85144	SYT11	Synaptotagmin-11 (Synaptotagmin XI) (SytXI). [Source:Uniprot/SWISSPROT;Acc:Q9BT88]
Gga.10880.1.S1_at		3.01109	6.44684	GRAP2	GRB2-related adaptor protein
Gga.7372.1.S1_s_at	ENSGALG00000006532	3.01096	2.35837	C16orf63
Gga.12305.1.S1_at	ENSGALG00000020510	3.00795	2.03724
Gga.4483.1.S1_at	ENSGALG00000011559	2.99975	3.96928	ACTR6	Actin-related protein 6 (gArp6) (gARPX). [Source:Uniprot/SWISSPROT;Acc:Q9DEE9]
Gga.9523.2.S1_a_at	ENSGALG00000019447	2.99917	2.98535	C8orf38	similar to putative phytoene synthase
GgaAffx.7695.1.S1_at	ENSGALG00000005673	2.99791	2.37824	DTWD1	DTW domain containing 1 [Source:RefSeq_peptide;Acc:NP_064619]
GgaAffx.3517.1.S1_at	ENSGALG00000005660	2.99707	5.30884	NF1	neurofibromin 1
GgaAffx.10269.1.S1_s_at	ENSGALG00000016107	2.9956	3.85693	EBAG9	estrogen receptor binding site associated, antigen, 9
Gga.726.2.S1_a_at	ENSGALG00000003085	2.99388	6.86585	CDC2	Cell division control protein 2 homolog (EC 2.7.11.22) (EC 2.7.11.23) (p34 protein kinase) (Cyclin-dependent kinase 1) (CDK1). [Source:Uniprot/SWISSPROT;Acc:P13863]
Gga.3738.1.S1_at	ENSGALG00000006973	2.9891	6.95281	BLNK	B-cell linker protein (Cytoplasmic adapter protein) (B-cell adapter SH2 domain-containing protein). [Source:Uniprot/SWISSPROT;Acc:Q9YGC1]
Gga.12224.1.S1_a_at	ENSGALG00000014964	2.98703	3.65602	NT5DC1	5'-nucleotidase domain-containing protein 1. [Source:Uniprot/SWISSPROT;Acc:Q5TFE4]
Gga.15890.1.S1_s_at	ENSGALG00000002930	2.98582	6.08718	STX7	syntaxin 7
Gga.9711.1.S1_at		2.9857	3.1676		My030 protein (Hypothetical protein FLJ38663) (CDNA FLJ38663 fis, clone HLUNG2001712, weakly similar to PEPTIDE CHAIN RELEASE FACTOR 2). [Source:Uniprot/SPTREMBL;Acc:Q9H3J6]
Gga.2505.1.S1_s_at	ENSGALG00000008136	2.9843	2.66648	C7H2orf69
Gga.3409.2.S1_a_at	ENSGALG00000000137	2.98135	2.97428	SNRPE	Small nuclear ribonucleoprotein E (snRNP-E) (Sm protein E) (Sm-E) (SmE). [Source:Uniprot/SWISSPROT;Acc:P62303]
GgaAffx.12861.1.S1_s_at	ENSGALG00000005420	2.98134	2.93591	AATF	Protein AATF (Apoptosis-antagonizing transcription factor). [Source:Uniprot/SWISSPROT;Acc:Q5ZIM6]
GgaAffx.21168.1.S1_s_at	ENSGALG00000009233	2.98042	2.81404	LIN9	lin-9 homolog (C. elegans)
GgaAffx.4848.1.S1_s_at	ENSGALG00000007772	2.97357	5.07744	CBLN4	cerebellin 4 precursor
GgaAffx.13053.1.S1_s_at	ENSGALG00000002421	2.97309		FAM213A
GgaAffx.13018.1.S1_at	ENSGALG00000010761	2.96912	2.58414	MRPL37	39S ribosomal protein L37, mitochondrial precursor (L37mt) (MRP-L37). [Source:Uniprot/SWISSPROT;Acc:Q5ZI69]
Gga.19597.1.S1_at		2.96724	3.44902	CKLF
Gga.12588.2.S1_a_at		2.96439	4.17504	C19orf40	Uncharacterized protein C19orf40. [Source:Uniprot/SWISSPROT;Acc:Q9BTP7]
Gga.16721.1.S1_at	ENSGALG00000010368	2.96339	3.64718	VASH1	Vasohibin-1. [Source:Uniprot/SWISSPROT;Acc:Q7L8A9]
GgaAffx.13001.1.S1_s_at	ENSGALG00000006446	2.95496	2.26699	NAP1L4	nucleosome assembly protein 1-like 4
GgaAffx.23340.1.S1_at		2.95071	4.6111	ITPK1
GgaAffx.12645.1.S1_at	ENSGALG00000014378	2.95061	2.75217	ANAPC4	anaphase promoting complex subunit 4
GgaAffx.4466.1.S1_s_at	ENSGALG00000007131	2.95034	3.743	NSBP1	nonhistone chromosomal protein HMG-14A
GgaAffx.12220.1.S1_s_at	ENSGALG00000011504	2.94704	4.22169	TMPO	thymopoietin
GgaAffx.3075.1.S1_at	ENSGALG00000004934	2.94636	4.3761	CDC25A	M-phase inducer phosphatase 1 (EC 3.1.3.48) (Dual specificity phosphatase Cdc25A). [Source:Uniprot/SWISSPROT;Acc:P30304]
GgaAffx.3953.1.S1_s_at	ENSGALG00000006331	2.94602	6.42834	STAMBPL1	AMSH-like protease (EC 3.1.2.15) (AMSH-LP) (STAM-binding protein-like 1). [Source:Uniprot/SWISSPROT;Acc:Q96FJ0]
GgaAffx.11885.1.S1_s_at	ENSGALG00000004958	2.94307	4.49384	BTK	Tyrosine-protein kinase BTK (EC 2.7.10.2) (Bruton tyrosine kinase). [Source:Uniprot/SWISSPROT;Acc:Q8JH64]
Gga.1303.1.S1_s_at	ENSGALG00000015713	2.93873	5.45222	FAM53A	dorsal neural-tube nuclear protein [Source:RefSeq_peptide;Acc:NP_989719]
GgaAffx.21326.1.S1_at	ENSGALG00000002030	2.93768	4.54442	AHCY	S-adenosylhomocysteine hydrolase
GgaAffx.20236.1.S1_at	ENSGALG00000002981	2.93744	2.38798	ERCC4	excision repair cross-complementing rodent repair deficiency, complementation group 4
Gga.5209.1.S2_at	ENSGALG00000009228	2.93483	3.34697	PARP1	Poly [ADP-ribose] polymerase 1 (EC 2.4.2.30) (PARP-1) (ADPRT) (NAD(+) ADP-ribosyltransferase 1) (Poly[ADP-ribose] synthetase 1). [Source:Uniprot/SWISSPROT;Acc:P26446]
Gga.14007.1.S1_at		2.93471	4.27569
Gga.15107.1.S1_at	ENSGALG00000014948	2.9337	4.99695	HMGCR	3-hydroxy-3-methylglutaryl-CoA reductase [Source:RefSeq_peptide;Acc:NP_989816]
Gga.16897.1.S1_at	ENSGALG00000027922	2.93254		ETAA1
GgaAffx.13081.1.S1_s_at	ENSGALG00000007695	2.93251	2.79514	SNAPC5	small nuclear RNA activating complex, polypeptide 5, 19kDa
Gga.9585.1.S1_s_at	ENSGALG00000023673	2.92927		POP4
Gga.14381.1.S1_a_at		2.92764	2.6469
GgaAffx.12152.1.S1_s_at	ENSGALG00000015713	2.9273	3.70883	FAM53A	dorsal neural-tube nuclear protein [Source:RefSeq_peptide;Acc:NP_989719]
GgaAffx.7753.1.S1_at	ENSGALG00000012235	2.92533	6.57633	NEUROD6	Neurogenic differentiation factor 6 (NeuroD6) (Protein atonal homolog 2). [Source:Uniprot/SWISSPROT;Acc:Q96NK8]
Gga.9122.1.S1_at		2.92525	2.60824
Gga.7087.1.S1_at		2.92208	4.22054	CKAP5	Cytoskeleton-associated protein 5 (Colonic and hepatic tumor over- expressed protein) (Ch-TOG protein). [Source:Uniprot/SWISSPROT;Acc:Q14008]
Gga.13404.1.S1_s_at	ENSGALG00000009327	2.92096	2.94518	SP3	Transcription factor Sp3. [Source:Uniprot/SWISSPROT;Acc:Q90WR8]
Gga.5905.2.S1_a_at	ENSGALG00000026516	2.92046		C1orf123
Gga.13120.1.S1_s_at	ENSGALG00000005931	2.92025	2.86707	RUVBL1	RuvB-like 1 (E. coli)
Gga.2891.1.S1_s_at	ENSGALG00000012000	2.9142	3.05767	METTL14
Gga.2797.1.S1_s_at		2.91075		PBX3
GgaAffx.24849.1.S1_at	ENSGALG00000016106	2.9037	2.91264	NUDCD1	NudC domain containing 1 [Source:RefSeq_peptide;Acc:NP_116258]
GgaAffx.10064.1.S1_at	ENSGALG00000015812	2.90343	2.71243	C6orf162	Uncharacterized protein C6orf162. [Source:Uniprot/SWISSPROT;Acc:Q96KF7]
GgaAffx.13142.1.S1_at	ENSGALG00000008152	2.90327	2.41239	SPATS2L	similar to DNA polymerase-transactivated protein 6
Gga.7164.1.S1_at	ENSGALG00000012915	2.89961	4.68624	MCM4	similar to DNA replication initiator protein
Gga.12968.1.S1_s_at	ENSGALG00000008963	2.89772	2.9373	DBF4	Protein DBF4 homolog (Activator of S phase Kinase). [Source:Uniprot/SWISSPROT;Acc:Q9UBU7]
Gga.4532.1.S1_at	ENSGALG00000003503	2.89742	10.6219	MYBL2	Myb-related protein B (B-Myb). [Source:Uniprot/SWISSPROT;Acc:Q03237]
Gga.12017.1.S1_at	ENSGALG00000001942	2.89598	3.10592	CCDC99	coiled-coil domain containing 99 [Source:RefSeq_peptide;Acc:NP_060255]
Gga.5348.1.S1_at	ENSGALG00000005090	2.8928	3.19669	SKA2	similar to family with sequence similarity 33, member A
GgaAffx.11558.1.S1_s_at	ENSGALG00000006500	2.89098	3.62995	NDE1	Nuclear distribution protein nudE homolog 1. [Source:Uniprot/SWISSPROT;Acc:Q5ZMC9]
Gga.5300.1.S1_at	ENSGALG00000007742	2.88869	2.50438	PDE6D	Retinal rod rhodopsin-sensitive cGMP 3',5'-cyclic phosphodiesterase subunit delta (EC 3.1.4.17) (GMP-PDE delta) (p17 protein). [Source:Uniprot/SWISSPROT;Acc:O43924]
GgaAffx.23512.1.S1_s_at	ENSGALG00000011275	2.88308	5.97369	DEPDC1	DEP domain containing 1
Gga.17234.1.S1_at		2.88246	5.87669
Gga.11900.1.S1_at	ENSGALG00000004812	2.87993	6.34992	FAM129A	similar to niban protein
GgaAffx.2556.3.S1_at	ENSGALG00000004119	2.87745	2.1762
Gga.19324.1.S1_at	ENSGALG00000013366	2.87525	3.56806	TBL1X	transducin (beta)-like 1X-linked
GgaAffx.9818.5.S1_s_at	ENSGALG00000015405	2.87421	2.63012	PREP	prolyl endopeptidase
GgaAffx.26234.1.S1_s_at	ENSGALG00000004515	2.87303	3.98789	KNTC1	Kinetochore-associated protein 1 (Rough deal homolog) (hRod) (HsROD) (Rod). [Source:Uniprot/SWISSPROT;Acc:P50748]
GgaAffx.2132.2.S1_s_at	ENSGALG00000003430	2.8729	3.43924	PMS2
GgaAffx.23623.2.S1_at	ENSGALG00000011656	2.87211		AHNAK2
GgaAffx.2211.1.S1_s_at	ENSGALG00000003553	2.86993	2.53028	ABCA12	ATP-binding cassette, sub-family A (ABC1), member 12
GgaAffx.12359.1.S1_s_at	ENSGALG00000017307	2.86966	2.91442	POLD3	polymerase (DNA-directed), delta 3, accessory subunit
Gga.6651.1.S1_at		2.86822	3.95105	FAM83D	Protein FAM83D. [Source:Uniprot/SWISSPROT;Acc:Q9H4H8]
Gga.7249.1.S1_at	ENSGALG00000013784	2.86756	5.85238	CDT1	chromatin licensing and DNA replication factor 1
Gga.1914.1.S1_s_at	ENSGALG00000008256	2.86747	4.71404	BLM	Bloom syndrome protein homolog (EC 3.6.1.-) (Fragment). [Source:Uniprot/SWISSPROT;Acc:Q9I920]
GgaAffx.11922.2.A1_s_at	ENSGALG00000015749	2.86449	3.55823	ST3GAL5	ST3 beta-galactoside alpha-2,3-sialyltransferase 5
GgaAffx.12475.1.S1_at	ENSGALG00000009864	2.86079	4.28908	TRAF5	TNF receptor-associated factor 5 [Source:RefSeq_peptide;Acc:NP_989550]
Gga.4951.1.S1_a_at	ENSGALG00000016198	2.85521	2.88154	U2AF1	U2snRNP auxiliary factor small subunit (truncated) [Source:RefSeq_peptide;Acc:NP_989986]
Gga.2738.1.S1_at	ENSGALG00000011932	2.85338	2.4517	XRCC6	ATP-dependent DNA helicase 2 subunit 1 (ATP-dependent DNA helicase II 70 kDa subunit) (Ku autoantigen protein p70 homolog) (Ku70) (DNA- repair protein XRCC6). [Source:Uniprot/SWISSPROT;Acc:O93257]
Gga.6333.1.S1_at		2.84321		CETN2
Gga.7120.1.S1_s_at		2.84161	3.3528	C4orf34	similar to Chromosome 4 open reading frame 34
Gga.10957.1.S1_s_at	ENSGALG00000004132	2.83954	8.54509	UHRF1	E3 ubiquitin-protein ligase UHRF1 (EC 6.3.2.-) (Ubiquitin-like PHD and RING finger domain-containing protein 1) (Ubiquitin-like-containing PHD and RING finger domains protein 1) (Inverted CCAAT box-binding protein of 90 kDa) (Transcription factor ICBP90)
GgaAffx.11739.1.S1_s_at	ENSGALG00000012225	2.83781	2.85145	CIRBP	cold inducible RNA binding protein
Gga.7716.2.S1_a_at		2.8355	2.49138
Gga.4638.1.S1_at	ENSGALG00000017082	2.83013	4.15371	HMGB1	high mobility group 1 protein [Source:RefSeq_peptide;Acc:NP_990233]
GgaAffx.9243.1.S1_s_at	ENSGALG00000006026	2.83001	3.89367	CNOT6	CCR4-NOT transcription complex subunit 6 (EC 3.1.-.-) (Cytoplasmic deadenylase) (Carbon catabolite repressor protein 4 homolog) (CCR4 carbon catabolite repression 4-like). [Source:Uniprot/SWISSPROT;Acc:Q9ULM6]
Gga.504.1.S1_at	ENSGALG00000014698	2.8238	3.13128	CASP2	Caspase-2 precursor (EC 3.4.22.-) (CASP-2) (ICH-1 protease) (ICH- 1L/1S) [Contains: Caspase-2 subunit p18; Caspase-2 subunit p13; Caspase-2 subunit p12]. [Source:Uniprot/SWISSPROT;Acc:Q98943]
Gga.9362.2.S1_at		2.82278
GgaAffx.20175.1.S1_at	ENSGALG00000007057	2.82205	2.45308	LRRC28	leucine rich repeat containing 28
GgaAffx.4976.1.S1_at	ENSGALG00000007940	2.82172	3.86764	RAG2	V(D)J recombination-activating protein 2 (RAG-2). [Source:Uniprot/SWISSPROT;Acc:P25022]
GgaAffx.21456.1.S1_s_at		2.82108	2.76598	NOLA1	nucleolar protein family A, member 1 (H/ACA small nucleolar RNPs)
Gga.4740.1.S1_at	ENSGALG00000004442	2.8203	3.02785	PPA1	Inorganic pyrophosphatase (EC 3.6.1.1) (Pyrophosphate phospho- hydrolase) (PPase). [Source:Uniprot/SWISSPROT;Acc:Q15181]
Gga.13525.1.S1_at		2.81844	7.79927
Gga.19460.1.S1_at	ENSGALG00000027932	2.81603	3.64273	ANKRD32	ankyrin repeat domain 32
Gga.4705.2.S1_s_at	ENSGALG00000000802	2.81467	3.30259	DHODH	dihydroorotate dehydrogenase
Gga.9278.1.S1_at	ENSGALG00000014648	2.81398	2.2106	CETN3	Centrin-3. [Source:Uniprot/SWISSPROT;Acc:O15182]
Gga.115.1.S1_at	ENSGALG00000013174	2.81275	2.88944	RECQL	RecQ protein-like (DNA helicase Q1-like) [Source:RefSeq_peptide;Acc:NP_989724]
GgaAffx.3178.1.S1_at	ENSGALG00000005078	2.81242	5.9277	NUP210	Nuclear pore membrane glycoprotein 210 precursor (POM210) (Nuclear pore protein gp210). [Source:Uniprot/SWISSPROT;Acc:Q8TEM1]
Gga.2742.2.S1_s_at		2.80683	2.62049	FAM96A
Gga.7921.1.S1_s_at	ENSGALG00000008325	2.80499	4.023	CKAP5	Cytoskeleton-associated protein 5 (Colonic and hepatic tumor over- expressed protein) (Ch-TOG protein). [Source:Uniprot/SWISSPROT;Acc:Q14008]
Gga.14800.1.S1_s_at	ENSGALG00000000412	2.80453	3.1633	CCDC15	coiled-coil domain containing 15 [Source:RefSeq_peptide;Acc:NP_079280]
Gga.8393.1.S1_at	ENSGALG00000017201	2.80422	3.72257	CEP57	Centrosomal protein of 57 kDa (Cep57 protein) (Testis-specific protein 57) (Translokin) (FGF2-interacting protein). [Source:Uniprot/SWISSPROT;Acc:Q86XR8]
Gga.1808.1.S1_at	ENSGALG00000007683	2.80024	3.32267
GgaAffx.25841.2.S1_s_at	ENSGALG00000003396	2.80017	5.3802	NFATC3	nuclear factor of activated T-cells, cytoplasmic, calcineurin-dependent 3
Gga.4512.3.S1_at		2.79953	2.80317	RPS14	Ribosomal protein S14
Gga.8851.1.S1_a_at	ENSGALG00000006723	2.79912	2.44717	IDI1	isopentenyl-diphosphate delta isomerase 1
GgaAffx.5725.1.S1_s_at	ENSGALG00000009061	2.79069	3.86273	ACTL6A	Actin-like protein 6A (53 kDa BRG1-associated factor A) (Actin-related protein Baf53a) (ArpNbeta). [Source:Uniprot/SWISSPROT;Acc:O96019]
Gga.18073.1.S1_s_at	ENSGALG00000002338	2.78068	7.53324	ASPM	asp (abnormal spindle) homolog, microcephaly associated (Drosophila)
Gga.13515.1.S1_at	ENSGALG00000009305	2.78009	5.01703	LBR	Lamin-B receptor. [Source:Uniprot/SWISSPROT;Acc:P23913]
Gga.5757.1.S1_at		2.77713	3.00499	RAB39B	RAB39B, member RAS oncogene family
Gga.14131.1.S1_s_at	ENSGALG00000007582	2.77591	3.87969	DPYSL3	collapsin response mediator protein-4B [Source:RefSeq_peptide;Acc:NP_989824]
GgaAffx.13185.1.S1_at		2.77531	3.38839
GgaAffx.4921.3.S1_s_at	ENSGALG00000007866	2.77354	8.78499	BCL11A	B-cell CLL/lymphoma 11A (zinc finger protein)
GgaAffx.3956.1.S1_s_at	ENSGALG00000006336	2.77308	4.12303	PAXIP1	PAX interacting (with transcription-activation domain) protein 1
Gga.4458.1.S1_at		2.77171	35.2745
Gga.13466.1.S1_at	ENSGALG00000003947	2.76924	2.06222	HNRPH3	heterogeneous nuclear ribonucleoprotein H3 (2H9)
Gga.6299.1.S1_s_at	ENSGALG00000005064	2.76763	2.88919	PRPSAP2	phosphoribosyl pyrophosphate synthetase-associated protein 2
Gga.13588.1.S1_at	ENSGALG00000006026	2.76674	2.3117	CNOT6
GgaAffx.9459.1.S1_s_at	ENSGALG00000014901	2.76278	3.56601	METT10D	methyltransferase 10 domain containing
GgaAffx.25265.1.S1_at	ENSGALG00000021442	2.76245	5.09574	RLTPR
GgaAffx.21264.1.S1_at		2.76105	2.58369	CRSP8	mediator complex subunit 27
GgaAffx.13047.1.S1_at	ENSGALG00000012424	2.76076	2.83914	GTDC1	glycosyltransferase-like domain containing 1
GgaAffx.2421.1.S1_s_at	ENSGALG00000003876	2.75782	9.30655	TIMD4	T-cell immunoglobulin and mucin domain containing 4
GgaAffx.3180.2.S1_s_at	ENSGALG00000005080	2.756	2.72763	C1orf27	similar to chromosome 1 open reading frame 27
GgaAffx.20326.1.S1_s_at	ENSGALG00000025759	2.7555	3.4339	TFDP2
Gga.13579.1.S1_s_at	ENSGALG00000015459	2.75538		ZIK1
Gga.2877.3.S1_s_at	ENSGALG00000002528	2.75248	2.4219	DNAJC18	DnaJ homolog subfamily C member 18. [Source:Uniprot/SWISSPROT;Acc:Q9H819]
Gga.14020.1.S1_at		2.75195	2.55616	LSM11
Gga.6237.2.S1_s_at	ENSGALG00000005588	2.75025	8.64872	EVI2A	ecotropic viral integration site 2A
GgaAffx.2194.1.S1_at	ENSGALG00000003520	2.74903	3.9417	POLG2	DNA polymerase subunit gamma 2, mitochondrial precursor (EC 2.7.7.7) (Mitochondrial DNA polymerase accessory subunit) (PolG-beta) (MtPolB) (DNA polymerase gamma accessory 55 kDa subunit) (p55). [Source:Uniprot/SWISSPROT;Acc:Q9UHN1]
GgaAffx.25485.1.S1_at	ENSGALG00000002433	2.74766	2.71203	ORMDL1	solute carrier family 40 (iron-regulated transporter), member 1
Gga.7496.1.A1_s_at		2.746	2.80724
Gga.2985.2.S1_s_at	ENSGALG00000007520	2.74392	3.2142	SSRP1	FACT complex subunit SSRP1 (Facilitates chromatin transcription complex subunit SSRP1) (Structure-specific recognition protein 1) (Recombination signal sequence recognition protein 1) (T160). [Source:Uniprot/SWISSPROT;Acc:Q04678]
Gga.14886.1.S1_at		2.74315	2.58794	CCDC46	Coiled-coil domain-containing protein 46. [Source:Uniprot/SWISSPROT;Acc:Q8N8E3]
Gga.17178.1.S1_at	ENSGALG00000007030	2.74244	3.20015		similar to putative endoplasmic reticulum protein family member, with at least 7 transmembrane domains, of ancient origin (53.1 kD) (1F495)
GgaAffx.3180.1.S1_s_at	ENSGALG00000005080	2.74229	2.64412	C1orf27	similar to chromosome 1 open reading frame 27
GgaAffx.12214.1.S1_at	ENSGALG00000014060	2.74141	4.22223	EED	embryonic ectoderm development
Gga.11978.1.S1_at	ENSGALG00000006643	2.73863	2.82502	HSPA14	heat shock 70kDa protein 14 isoform 1 [Source:RefSeq_peptide;Acc:NP_057383]
Gga.5827.1.S1_at	ENSGALG00000016138	2.73566	6.0886	DSCAM	Down syndrome cell adhesion molecule
GgaAffx.1795.3.S1_s_at	ENSGALG00000025759	2.7356	5.24198	TFDP2	Transcription factor Dp-2 (E2F dimerization partner 2). [Source:Uniprot/SWISSPROT;Acc:Q14188]
Gga.13500.1.S1_at		2.73056	2.44619	SFRS3	Splicing factor, arginine/serine-rich 3 (Pre-mRNA-splicing factor SRP20). [Source:Uniprot/SWISSPROT;Acc:P84103]
Gga.12204.1.S1_at	ENSGALG00000012378	2.7274	3.04614	KATNA1	P60 katanin. [Source:Uniprot/SPTREMBL;Acc:Q1HGK7]
GgaAffx.20837.1.S1_s_at		2.72506	4.82023	LBR	Lamin-B receptor. [Source:Uniprot/SWISSPROT;Acc:P23913]
GgaAffx.25283.1.S1_s_at	ENSGALG00000000215	2.72469	2.64951	DCP2	mRNA decapping enzyme 2 (EC 3.-.-.-) (hDpc) (Nucleoside diphosphate- linked moiety X motif 20) (Nudix motif 20). [Source:Uniprot/SWISSPROT;Acc:Q8IU60]
Gga.8588.1.S1_s_at	ENSGALG00000008285	2.71969		NAPEPLD
Gga.6283.1.S1_s_at	ENSGALG00000009110	2.71523	2.24245	LSM8	U6 snRNA-associated Sm-like protein LSm8. [Source:Uniprot/SWISSPROT;Acc:O95777]
Gga.1769.1.S1_at	ENSGALG00000022790	2.71515	2.14245	FAM82B	Protein FAM82B. [Source:Uniprot/SWISSPROT;Acc:Q96DB5]
GgaAffx.13141.1.S1_at		2.71446	3.0015
Gga.1661.3.S1_s_at	ENSGALG00000012093	2.71445	4.50657	ELMO1	engulfment and cell motility 1
GgaAffx.11537.1.S1_s_at	ENSGALG00000000856	2.71371	2.26808	LGTN	ligatin
GgaAffx.1795.1.S1_at	ENSGALG00000025759	2.71178	4.78692	TFDP2	Transcription factor Dp-2 (E2F dimerization partner 2). [Source:Uniprot/SWISSPROT;Acc:Q14188]
GgaAffx.11712.1.S1_at	ENSGALG00000011340	2.71091	2.58175	ZRANB2	zinc finger, RAN-binding domain containing 2
Gga.17499.1.S1_at	ENSGALG00000007572	2.71004	2.89559	MMS19L	MMS19-like protein (hMMS19) (MET18 homolog). [Source:Uniprot/SWISSPROT;Acc:Q96T76]
Gga.10996.1.S1_at	ENSGALG00000010899	2.70978	3.90895	G6PC2	glucose-6-phosphatase, catalytic, 2 [Source:RefSeq_peptide;Acc:NP_066999]
GgaAffx.3178.2.S1_s_at	ENSGALG00000005078	2.70949	7.75844	NUP210	Nuclear pore membrane glycoprotein 210 precursor (POM210) (Nuclear pore protein gp210). [Source:Uniprot/SWISSPROT;Acc:Q8TEM1]
GgaAffx.11201.1.S1_s_at	ENSGALG00000017485	2.70833	2.28953	TLR1	toll-like receptor 1
GgaAffx.24912.1.S1_s_at	ENSGALG00000016245	2.7064	3.89485	BCOR	BCL6 co-repressor
Gga.12303.3.S1_a_at		2.70343	2.54049
GgaAffx.21278.1.S1_at	ENSGALG00000007866	2.70195	11.7751	BCL11A	B-cell CLL/lymphoma 11A (zinc finger protein)
Gga.18605.1.S1_at	ENSGALG00000009062	2.69812	5.11915	CDK14
Gga.2207.1.S1_at	ENSGALG00000001332	2.69706	3.72926	RBL1	Retinoblastoma-like 1 (p107)
Gga.9394.1.S1_at		2.69699	2.00109	ERNI
GgaAffx.11324.1.S1_at	ENSGALG00000027258	2.69101	4.89767	CDC42SE2	CDC42 small effector 2 [Source:RefSeq_peptide;Acc:NP_064625]
GgaAffx.9127.1.S1_at		2.69088	11.469
GgaAffx.9023.1.S1_at	ENSGALG00000014234	2.69025	3.23258	ATXN10	Ataxin-10 (Spinocerebellar ataxia type 10 protein) (Brain protein E46 homolog). [Source:Uniprot/SWISSPROT;Acc:Q9UBB4]
Gga.6104.1.S1_at		2.68475	2.46406		CDNA FLJ38364 fis, clone FEBRA2000909. [Source:Uniprot/SPTREMBL;Acc:Q8N950]
GgaAffx.22120.1.S1_s_at	ENSGALG00000007008	2.68381	2.95249	POLR3E	DNA-directed RNA polymerases III 80 kDa polypeptide (EC 2.7.7.6) (RNA polymerase III subunit 5) (RPC5). [Source:Uniprot/SWISSPROT;Acc:Q9NVU0]
GgaAffx.21088.1.S1_at	ENSGALG00000012863	2.6826		ADCK2
GgaAffx.5073.2.S1_s_at	ENSGALG00000008081	2.68192	3.66313	PIK3CG	Phosphatidylinositol-4,5-bisphosphate 3-kinase catalytic subunit gamma isoform (EC 2.7.1.153) (PI3-kinase p110 subunit gamma) (PtdIns-3- kinase subunit p110) (PI3K) (PI3Kgamma) (p120-PI3K). [Source:Uniprot/SWISSPROT;Acc:P48736]
Gga.9350.1.S1_s_at	ENSGALG00000014801	2.6806	3.39832	KNTC2	Kinetochore protein Hec1 (Kinetochore-associated protein 2). [Source:Uniprot/SWISSPROT;Acc:Q76I89]
Gga.9341.3.S1_a_at	ENSGALG00000007307	2.67941	3.2189	USP7	UBP [Source:RefSeq_peptide;Acc:NP_989802]
Gga.8904.1.S1_at	ENSGALG00000015688	2.6753		MXD4
GgaAffx.12236.1.S1_at	ENSGALG00000002524	2.67334	2.20744	UCHL5	ubiquitin carboxyl-terminal hydrolase L5
Gga.2807.1.S1_at		2.67315	4.76819
Gga.9493.1.S1_at	ENSGALG00000007582	2.67067	4.15694	DPYSL3	collapsin response mediator protein-4B [Source:RefSeq_peptide;Acc:NP_989824]
GgaAffx.870.1.S1_s_at	ENSGALG00000001302	2.66909	2.98146		similar to Autoimmune regulator (Autoimmune polyendocrinopathy candidiasis ectodermal dystrophy protein homolog) (APECED protein homolog)
GgaAffx.21477.1.S1_at		2.66889	2.09829
Gga.9224.2.S1_a_at	ENSGALG00000009890	2.66648	2.79589	MRPS10	Mitochondrial 28S ribosomal protein S10 (S10mt) (MRP-S10). [Source:Uniprot/SWISSPROT;Acc:P82664]
Gga.578.1.S2_at	ENSGALG00000013086	2.66643	3.74541	IKZF1	DNA-binding protein Ikaros (IKAROS family zinc finger protein 1). [Source:Uniprot/SWISSPROT;Acc:O42410]
Gga.5248.1.S1_s_at	ENSGALG00000011340	2.66618	2.91491	ZRANB2	zinc finger, RAN-binding domain containing 2
Gga.8816.1.S1_s_at	ENSGALG00000009373	2.66549	2.355	CTSO	cathepsin O
GgaAffx.12938.7.S1_s_at	ENSGALG00000002005	2.6623	8.13038
Gga.14210.2.S1_at	ENSGALG00000020210	2.66199	3.1861	MLF1IP	Centromere protein U (CENP-U) (Centromere protein p50) (centromere protein of 50 kDa) (CENP-50) (MLF1-interacting protein). [Source:Uniprot/SWISSPROT;Acc:Q2Z1W2]
GgaAffx.13119.1.S1_s_at	ENSGALG00000004588	2.65541	2.89379	RPS14	ribosomal protein S14
GgaAffx.11154.1.S1_at		2.65467	2.64086
Gga.8330.1.S1_at		2.65433	2.27818
Gga.4512.2.S1_at		2.65012	2.39926	RPS14
GgaAffx.25712.2.S1_s_at	ENSGALG00000003010	2.64981	2.44806	NUP93	nucleoporin 93kDa
Gga.2476.1.S1_at	ENSGALG00000009525	2.64284	2.96029	HAT1	histone acetyltransferase 1 [Source:RefSeq_peptide;Acc:NP_989538]
Gga.4166.2.S1_a_at	ENSGALG00000000372	2.64254	3.5465	HMGN2	Nonhistone chromosomal protein HMG-17 (High-mobility group nucleosome- binding domain-containing protein 2). [Source:Uniprot/SWISSPROT;Acc:P02314]
GgaAffx.24895.1.S1_at	ENSGALG00000028187	2.63967		FUNDC1
GgaAffx.11012.2.S1_s_at	ENSGALG00000027981	2.63964		AASDHPPT
Gga.7978.1.S1_at	ENSGALG00000000944	2.63714	2.9987	SUPT4H1	suppressor of Ty 4 homolog 1 (S. cerevisiae)
Gga.5732.2.S1_at	ENSGALG00000012569	2.63424		FBXO7
Gga.16523.1.S1_at	ENSGALG00000001564	2.63421	5.37965	ATP2A3	Sarcoplasmic/endoplasmic reticulum calcium ATPase 3 (EC 3.6.3.8) (Calcium pump 3) (SERCA3) (SR Ca(2+)-ATPase 3) (ChkSERCA3). [Source:Uniprot/SWISSPROT;Acc:Q9YGL9]
GgaAffx.26187.1.S1_at	ENSGALG00000004365	2.63374	5.57128	WDR66	WD repeat domain 66
Gga.4359.1.S1_s_at	ENSGALG00000028502	2.63116	4.00217	TNFSF13B	tumor necrosis factor (ligand) superfamily, member 13b; B-cell-activating factor BAFF [Source:RefSeq_peptide;Acc:NP_989658]
GgaAffx.21308.1.S1_s_at		2.63096	2.63577	DCBLD1	Discoidin, CUB and LCCL domain-containing protein 1 precursor. [Source:Uniprot/SWISSPROT;Acc:Q8N8Z6]
Gga.1542.1.S1_at		2.63071	3.10047
Gga.17017.1.S1_at		2.63006	2.55256	KIAA0753	KIAA0753 (KIAA0753), mRNA [Source:RefSeq_dna;Acc:NM_014804]
Gga.12642.1.S1_at	ENSGALG00000026795	2.62968	3.89296	KIAA0040
Gga.18976.1.S1_at		2.62483	2.45436	SLC25A32
GgaAffx.20328.1.S1_at	ENSGALG00000011953	2.62462		PHF5A
GgaAffx.6387.1.S1_s_at	ENSGALG00000010156	2.62398	3.25603	DOCK8	Dedicator of cytokinesis protein 8. [Source:Uniprot/SWISSPROT;Acc:Q8NF50]
Gga.14881.1.S1_at		2.62061	4.43486
Gga.1799.1.S2_at	ENSGALG00000026978	2.61883	2.65939	RPL29	ribosomal protein L29
Gga.3848.1.S1_s_at	ENSGALG00000006305	2.6169	2.58345	DTYMK	Deoxythymidylate kinase (thymidylate kinase)
Gga.19019.1.S1_s_at	ENSGALG00000001880	2.61685	3.39772	AMY2A	Pancreatic alpha-amylase precursor (EC 3.2.1.1). [Source:Uniprot/SPTREMBL;Acc:Q98942]
GgaAffx.10617.2.S1_s_at	ENSGALG00000016590	2.61626	3.83316	TLR7	toll-like receptor 7
GgaAffx.24211.1.S1_at	ENSGALG00000001444	2.61075	2.59385	WDR51A	WD repeat protein 51A. [Source:Uniprot/SWISSPROT;Acc:Q8NBT0]
Gga.5325.1.S1_at	ENSGALG00000004379	2.60764	7.63035	gga-mir-762	gga-mir-762
GgaAffx.21101.1.S1_s_at	ENSGALG00000000404	2.60664	2.33613	COPS2	COP9 constitutive photomorphogenic homolog subunit 2 (Arabidopsis)
Gga.3702.1.S1_a_at	ENSGALG00000002563	2.60632	3.521	RAB8A	RAB8A, member RAS oncogene family
Gga.4513.1.S1_at	ENSGALG00000009071	2.60624	3.20534	HMGB1	HMG2a
Gga.15794.1.S1_at		2.60551	2.28416	XPR1	xenotropic and polytropic retrovirus receptor [Source:RefSeq_peptide;Acc:NP_004727]
GgaAffx.10137.1.S1_at	ENSGALG00000015915	2.60439	3.54083	TMEM64	transmembrane protein 64 [Source:RefSeq_peptide;Acc:NP_001008495]
GgaAffx.12320.1.S1_at	ENSGALG00000000241	2.60123	3.78823	STARD4	START domain containing 4, sterol regulated
GgaAffx.11709.1.S1_s_at	ENSGALG00000001101	2.6002	2.21975	MBD3	methyl-CpG binding domain protein 3
Gga.1984.2.A1_a_at	ENSGALG00000011967	2.59941	3.87806	MAD2L1	MAD2 mitotic arrest deficient-like 1 (yeast)
GgaAffx.3369.1.S1_at	ENSGALG00000005367	2.59915	3.35136	MRPS22	Mitochondrial 28S ribosomal protein S22 (S22mt) (MRP-S22). [Source:Uniprot/SWISSPROT;Acc:P82650]
GgaAffx.12306.1.S1_s_at	ENSGALG00000012245	2.59888	2.98545	ADH5	alcohol dehydrogenase 5 (class III), chi polypeptide
GgaAffx.11654.1.S1_s_at	ENSGALG00000010079	2.59879	2.7532	HP1BP3	heterochromatin protein 1, binding protein 3
Gga.2103.3.S1_a_at	ENSGALG00000027949	2.59494	2.05641	COPS5
Gga.3112.1.S1_at	ENSGALG00000005522	2.59455		DYNLL2
GgaAffx.1639.1.S1_at	ENSGALG00000002451	2.59393	3.8015	KCNT2	potassium channel, subfamily T, member 2 [Source:RefSeq_peptide;Acc:NP_940905]
Gga.15372.1.S1_at		2.59276		KLHL7
Gga.3569.1.S1_a_at	ENSGALG00000000227	2.59084	4.16356	DPYSL2	Dihydropyrimidinase-related protein 2 (DRP-2) (Collapsin response mediator protein CRMP-62). [Source:Uniprot/SWISSPROT;Acc:Q90635]
GgaAffx.20844.1.S1_s_at	ENSGALG00000026210	2.58836	5.58173	SGK196
Gga.9658.1.S1_at	ENSGALG00000003177	2.58804		NOLA2
GgaAffx.12341.1.S1_at	ENSGALG00000021541	2.58769	2.16099	SLC47A1
GgaAffx.10453.1.S1_s_at	ENSGALG00000016331	2.58587	3.92684	SQLE	Squalene monooxygenase (EC 1.14.99.7) (Squalene epoxidase) (SE). [Source:Uniprot/SWISSPROT;Acc:Q14534]
GgaAffx.12873.1.S1_at	ENSGALG00000001187	2.58527		STRBP
GgaAffx.12102.1.S1_s_at	ENSGALG00000002348	2.58458	2.77709	PMS1	PMS1 postmeiotic segregation increased 1 (S. cerevisiae)
Gga.9079.1.S1_at		2.5842	2.924	ABI2	abl interactor 2
Gga.9328.1.S1_at	ENSGALG00000013366	2.58318	4.15528	TBL1X	transducin (beta)-like 1X-linked
Gga.17060.1.S1_at	ENSGALG00000002624	2.5812		BMS1
Gga.4556.1.S1_at	ENSGALG00000003570	2.58105	2.17721	ATIC	Bifunctional purine biosynthesis protein PURH [Includes: Phosphoribosylaminoimidazolecarboxamide formyltransferase (EC 2.1.2.3) (AICAR transformylase); IMP cyclohydrolase (EC 3.5.4.10) (Inosinicase) (IMP synthetase) (ATIC)]. [Source:Uniprot/SWISSPROT;Acc:
Gga.11040.1.S1_at	ENSGALG00000003540	2.58079	2.81229	CCDC45	coiled-coil domain containing 45
Gga.7876.1.S1_at	ENSGALG00000010538	2.57589	2.33925	TTC27	tetratricopeptide repeat domain 27
Gga.4800.3.S1_a_at	ENSGALG00000007403	2.56905	3.64277	PEBP1	Phosphatidylethanolamine-binding protein 1 (PEBP-1) (Prostatic-binding protein) (HCNPpp) (Neuropolypeptide h3) (Raf kinase inhibitor protein) (RKIP) [Contains: Hippocampal cholinergic neurostimulating peptide (HCNP)]. [Source:Uniprot/SWISSPROT;Acc:P30086]
Gga.8817.1.S1_s_at	ENSGALG00000016665	2.56869	2.78928	FDFT1	farnesyl-diphosphate farnesyltransferase 1
GgaAffx.13179.1.S1_s_at		2.56841	3.27216	TCEA1	transcription elongation factor A (SII), 1
GgaAffx.20461.1.S1_at	ENSGALG00000014940	2.56817	2.46411	C6orf113	Zinc finger protein C6orf113. [Source:Uniprot/SWISSPROT;Acc:Q96AP4]
Gga.4812.1.S1_at	ENSGALG00000007610	2.56779	2.1857	CDC23	Cell division cycle protein 23 homolog (Anaphase-promoting complex subunit 8) (APC8) (Cyclosome subunit 8). [Source:Uniprot/SWISSPROT;Acc:Q9UJX2]
GgaAffx.11797.1.S1_at	ENSGALG00000003882	2.56518		SMARCE1
Gga.4769.1.S1_s_at	ENSGALG00000005108	2.56497	2.84568	CUL3	Cullin-3 (CUL-3). [Source:Uniprot/SWISSPROT;Acc:Q13618]
GgaAffx.12446.1.S1_at		2.56493	2.29316	E2F4	E2F transcription factor 4, p107/p130-binding
Gga.5561.1.S1_at		2.56375	3.13439	RIF1	RAP1 interacting factor homolog (yeast)
Gga.2785.1.S1_s_at	ENSGALG00000014948	2.56294	3.43246	HMGCR	3-hydroxy-3-methylglutaryl-CoA reductase [Source:RefSeq_peptide;Acc:NP_989816]
GgaAffx.21210.1.S1_s_at	ENSGALG00000013464	2.5595	3.65403	ANP32E	Acidic (leucine-rich) nuclear phosphoprotein 32 family, member E
Gga.18531.1.S1_s_at	ENSGALG00000007494	2.55672		LARS
Gga.4891.1.S1_s_at	ENSGALG00000011036	2.55665	2.36252	HNRPA2B1	heterogeneous nuclear ribonucleoprotein A2/B1
Gga.10420.1.S1_at	ENSGALG00000008707	2.55602		CSRP2BP
Gga.1469.2.S1_a_at		2.55513	2.91523		similar to H+ transporting F1 ATP synthase epsilon subunit
GgaAffx.6294.1.S1_at	ENSGALG00000010016	2.55409	2.88453	SOCS5	Suppressor of cytokine signaling 5 (SOCS-5) (Cytokine-inducible SH2- containing protein 5) (Cytokine-inducible SH2 protein 6) (CIS-6). [Source:Uniprot/SWISSPROT;Acc:O75159]
GgaAffx.8204.2.S1_s_at	ENSGALG00000012966	2.55233	2.82009	ZBTB2	zinc finger and BTB domain containing 2
Gga.13017.1.S1_s_at	ENSGALG00000007386	2.54764	2.02893	LUC7L3	similar to cisplatin resistance-associated overexpressed protein
Gga.7044.1.S1_s_at	ENSGALG00000014857	2.5469		SEPP1
Gga.578.1.S1_at	ENSGALG00000013086	2.54632	3.40396	IKZF1	DNA-binding protein Ikaros (IKAROS family zinc finger protein 1). [Source:Uniprot/SWISSPROT;Acc:O42410]
GgaAffx.20855.1.S1_at		2.54553	3.72708
Gga.9270.2.S1_a_at	ENSGALG00000011867	2.54458		SERHL2
Gga.6269.2.S1_s_at	ENSGALG00000005236	2.54199	2.83299	FARSLB	phenylalanyl-tRNA synthetase, beta subunit
Gga.19253.1.S1_at	ENSGALG00000012888	2.54061	2.79949	PHLPP	PH domain and leucine rich repeat protein phosphatase
GgaAffx.12233.1.S1_s_at	ENSGALG00000002746	2.53909		HMG20A
GgaAffx.7359.1.S1_at	ENSGALG00000011593	2.53866	2.91737	TMEM177	transmembrane protein 177 (TMEM177), mRNA [Source:RefSeq_dna;Acc:NM_030577]
GgaAffx.11371.1.S1_s_at		2.53713	3.17155	MDM1	Mdm4, transformed 3T3 cell double minute 1, p53 binding protein (mouse)
Gga.2761.1.S1_at		2.53486	2.30726	CDC2L6
GgaAffx.23485.1.S1_at	ENSGALG00000011186	2.53312	3.04809	C6orf70	CDNA FLJ10507 fis, clone NT2RP2000516. (Fragment). [Source:Uniprot/SPTREMBL;Acc:Q9NVU2]
Gga.3128.1.S1_a_at	ENSGALG00000001529	2.5315	4.94509	THYN1	thymocyte protein Thy28; cThy28kD [Source:RefSeq_peptide;Acc:NP_989618]
Gga.14412.1.S1_at		2.52635	4.39343		similar to Chromosome 4 open reading frame 32
GgaAffx.12502.1.S1_s_at	ENSGALG00000016072	2.52341	2.58902	SLC25A32	solute carrier family 25, member 32
Gga.19340.1.S1_s_at		2.52197	4.68133
GgaAffx.26668.1.S1_at	ENSGALG00000005927	2.52104		ST5
Gga.2847.2.S1_a_at	ENSGALG00000003868	2.52017	2.2741	MMAB	Cob(I)yrinic acid a,c-diamide adenosyltransferase, mitochondrial precursor (EC 2.5.1.17) (Cob(I)alamin adenosyltransferase) (Methylmalonic aciduria type B protein). [Source:Uniprot/SWISSPROT;Acc:Q96EY8]
Gga.1080.1.S1_s_at	ENSGALG00000011797	2.51983		MTHFD1
Gga.8744.1.S1_at		2.51717	4.5006
Gga.15911.1.S1_s_at	ENSGALG00000000247	2.51394	2.56729	WDR36	WD repeat domain 36
GgaAffx.12469.1.S1_at		2.51293		ELOVL6
Gga.5901.3.S1_s_at	ENSGALG00000011483	2.51234	2.39967	BRP44L	brain protein 44-like
GgaAffx.12748.1.S1_s_at		2.50906	2.50729	ZBTB2	zinc finger and BTB domain containing 2
Gga.9043.1.S1_at	ENSGALG00000015699	2.50593	3.1246	WHSC2	Wolf-Hirschhorn syndrome candidate 2
Gga.1368.1.S2_at		2.50367	2.90796	LMNB1	Lamin-B1. [Source:Uniprot/SWISSPROT;Acc:P14731]
Gga.20057.1.S1_s_at	ENSGALG00000012405	2.5036	3.47573	EZH2	Enhancer of zeste homolog 2 (ENX-1). [Source:Uniprot/SWISSPROT;Acc:Q15910]
Gga.8519.1.S1_a_at	ENSGALG00000016476	2.50017	2.39661	TTC32	tetratricopeptide repeat domain 32
GgaAffx.21454.1.S1_s_at		2.49995	2.16913	CURP	Rolly protein (Fragment). [Source:Uniprot/SPTREMBL;Acc:Q6BDI7]
Gga.19230.1.S1_s_at	ENSGALG00000011657	2.4982	5.25081	EAF2	ELL-associated factor 2. [Source:Uniprot/SWISSPROT;Acc:Q5ZHP7]
Gga.12964.1.S1_at	ENSGALG00000028807	2.49805	3.17629	C4orf16	Uncharacterized protein C4orf16. [Source:Uniprot/SWISSPROT;Acc:Q63HQ0]
GgaAffx.21135.1.S1_s_at	ENSGALG00000005237	2.49787	3.07319	FGD3	FYVE, RhoGEF and PH domain-containing protein 3 (Zinc finger FYVE domain-containing protein 5). [Source:Uniprot/SWISSPROT;Acc:Q5JSP0]
GgaAffx.21901.1.S1_at	ENSGALG00000006301	2.49656	3.56328	JMJD5	jumonji domain containing 5 [Source:RefSeq_peptide;Acc:NP_079049]
Gga.8226.1.S1_at	ENSGALG00000014740	2.49438	2.87232	IPO11	Importin-11 (Imp11) (Ran-binding protein 11) (RanBP11). [Source:Uniprot/SWISSPROT;Acc:Q9UI26]
Gga.12039.1.S1_a_at	ENSGALG00000016635	2.49274	2.17344	MXRA5	matrix-remodelling associated 5
Gga.4356.1.S1_at	ENSGALG00000011005	2.48881	4.06098	KCNK1	potassium channel, subfamily K, member 1
GgaAffx.11551.1.S1_s_at	ENSGALG00000014023	2.4882	2.89464	H2AFZ	Histone H2A.Z (H2A/z). [Source:Uniprot/SWISSPROT;Acc:Q5ZMD6]
GgaAffx.5112.1.S1_at	ENSGALG00000008150	2.48816	8.68524	RASAL1	RasGAP-activating-like protein 1. [Source:Uniprot/SWISSPROT;Acc:O95294]
Gga.12013.1.S1_at	ENSGALG00000025756	2.48619	2.21332	TMEM138	transmembrane protein 138 (TMEM138), mRNA [Source:RefSeq_dna;Acc:NM_016464]
Gga.7711.2.S1_s_at	ENSGALG00000000615	2.4855	2.60923	WDR57	WD repeat domain 57 (U5 snRNP specific)
Gga.6731.2.S1_a_at	ENSGALG00000002513	2.48548	8.19297	SLC23A1	Solute carrier family 23 member 1 (Sodium-dependent vitamin C transporter 1) (hSVCT1) (Na(+)/L-ascorbic acid transporter 1) (Yolk sac permease-like molecule 3). [Source:Uniprot/SWISSPROT;Acc:Q9UHI7]
Gga.19738.1.S1_s_at	ENSGALG00000016937	2.48383	3.253	DIAPH3	diaphanous homolog 3 (Drosophila)
GgaAffx.1375.1.S1_s_at	ENSGALG00000002080	2.48329	2.63083	DOCK2	Dedicator of cytokinesis protein 2. [Source:Uniprot/SWISSPROT;Acc:Q92608]
GgaAffx.6378.1.S1_at	ENSGALG00000026210	2.48288	5.20358	SGK196
GgaAffx.11920.1.S1_s_at	ENSGALG00000009913	2.48207	2.61727	SMARCA5	SWI/SNF related, matrix associated, actin dependent regulator of chromatin, subfamily a, member 5
Gga.5674.2.S1_s_at	ENSGALG00000005211	2.48175		APPBP1
Gga.4741.1.S1_s_at	ENSGALG00000004302	2.48026		NDUFA10
GgaAffx.7149.1.S1_at	ENSGALG00000011248	2.4771	3.54088	PLCL2	phospholipase C-like 2 [Source:RefSeq_peptide;Acc:NP_055999]
GgaAffx.8311.1.S1_s_at	ENSGALG00000026363	2.4769	2.38446	FIGNL1	fidgetin-like 1
Gga.1946.1.S1_at	ENSGALG00000003631	2.47676	2.22926	CZH5ORF42	CDNA FLJ13231 fis, clone OVARC1000145. [Source:Uniprot/SPTREMBL;Acc:Q9H8T9]
GgaAffx.12236.1.S1_s_at	ENSGALG00000002524	2.47673	2.08431	UCHL5	ubiquitin carboxyl-terminal hydrolase L5
Gga.15739.1.S1_at		2.4767
Gga.12290.1.S1_at	ENSGALG00000026865	2.47665	2.5391	XRCC2	DNA-repair protein XRCC2 (X-ray repair cross-complementing protein 2). [Source:Uniprot/SWISSPROT;Acc:O43543]
GgaAffx.20954.1.S1_at	ENSGALG00000004738	2.47427	2.61026	GLE1L	Nucleoporin GLE1 (GLE1-like protein) (hGLE1). [Source:Uniprot/SWISSPROT;Acc:Q53GS7]
Gga.15961.1.S1_a_at	ENSGALG00000013858	2.47425	2.99851	CEP76	Centrosomal protein of 76 kDa (Cep76 protein). [Source:Uniprot/SWISSPROT;Acc:Q8TAP6]
Gga.13846.1.S1_s_at	ENSGALG00000017132	2.47218	3.89897	XPO4	Exportin-4. [Source:Uniprot/SWISSPROT;Acc:Q5ZMR9]
Gga.2337.1.S2_s_at	ENSGALG00000009327	2.47005	2.80876	SP3	Transcription factor Sp3. [Source:Uniprot/SWISSPROT;Acc:Q90WR8]
Gga.11740.1.S1_at	ENSGALG00000006010	2.46979		FAM103A1
Gga.1903.2.S1_at	ENSGALG00000007237	2.4697	2.79318	THOC4	THO complex 4
Gga.4486.1.S1_at		2.46925	3.29476	NUCKS1
Gga.10449.1.S1_s_at	ENSGALG00000001223	2.46856	2.07979	PEX10	Peroxisome assembly protein 10 (Peroxin-10) (Peroxisome biogenesis factor 10) (RING finger protein 69). [Source:Uniprot/SWISSPROT;Acc:O60683]
GgaAffx.10808.1.S1_at	ENSGALG00000022750	2.46719	5.59187	GPR18	Probable G-protein coupled receptor 18. [Source:Uniprot/SWISSPROT;Acc:Q14330]
GgaAffx.12195.1.S1_s_at	ENSGALG00000006743	2.46455	2.14674	YWHAH	tyrosine 3-monooxygenase/tryptophan 5-monooxygenase activation protein, eta polypeptide
GgaAffx.20947.1.S1_at	ENSGALG00000014281	2.46427		N4BP2
GgaAffx.12948.1.S1_s_at	ENSGALG00000010435	2.46242	5.65457	RASGRP3	RAS guanyl releasing protein 3 (calcium and DAG-regulated)
GgaAffx.21726.1.S1_at	ENSGALG00000014948	2.46155	4.23154	HMGCR	3-hydroxy-3-methylglutaryl-CoA reductase [Source:RefSeq_peptide;Acc:NP_989816]
Gga.6852.1.A1_at		2.45829	4.22576
GgaAffx.9598.1.S1_s_at	ENSGALG00000015105	2.456	3.76906	PSIP1	Lens epithelium-derived growth factor. [Source:Uniprot/SWISSPROT;Acc:Q5XXA9]
Gga.12460.1.S1_at	ENSGALG00000004687	2.45363	5.45687	CENPP	Centromere protein P (CENP-P). [Source:Uniprot/SWISSPROT;Acc:Q1T7B7]
Gga.15295.1.S1_at		2.44791		ZMYM2
Gga.4068.1.S2_at		2.44719	2.68628	RAN	GTP-binding nuclear protein Ran (GTPase Ran) (Ras-like protein TC4). [Source:Uniprot/SWISSPROT;Acc:P42558]
GgaAffx.10482.1.S1_at	ENSGALG00000016372	2.44569	2.89159	C8orf32	CDNA FLJ10204 fis, clone HEMBA1004933. [Source:Uniprot/SPTREMBL;Acc:Q9NW95]
Gga.6362.1.S1_at	ENSGALG00000008867	2.44492		COMMD5
GgaAffx.12872.1.S1_s_at	ENSGALG00000011377	2.4443		METAP2
Gga.5832.1.S1_at	ENSGALG00000008151	2.44351	2.32219	WSB2	WD repeat and SOCS box-containing protein 2 (WSB-2) (CS box-containing WD protein). [Source:Uniprot/SWISSPROT;Acc:Q9NYS7]
Gga.8880.1.S1_at	ENSGALG00000010331	2.44328	4.60086	MME	Neprilysin. [Source:Uniprot/SPTREMBL;Acc:Q67BJ2]
Gga.17315.1.S1_at		2.44231
Gga.18952.1.S1_at		2.44098		CCDC6
Gga.11393.1.S1_at	ENSGALG00000007792	2.44078	2.18211	PFDN4	Prefoldin subunit 4 (Protein C-1). [Source:Uniprot/SWISSPROT;Acc:Q9NQP4]
Gga.11488.1.S1_s_at		2.44025		SERHL2
Gga.4446.1.S3_at		2.43893	2.10971	GIT2	G protein-coupled receptor kinase-interactor 2 [Source:RefSeq_peptide;Acc:NP_989537]
GgaAffx.11902.1.S1_s_at	ENSGALG00000001438	2.43862	2.90834	WDR77	WD repeat domain 77
Gga.3200.1.S1_s_at	ENSGALG00000009553	2.43716	5.32339	SMC4	condensin complex subunit [Source:RefSeq_peptide;Acc:NP_989849]
Gga.9948.1.S1_at		2.43593	2.67645	STT3B	STT3, subunit of the oligosaccharyltransferase complex, homolog B (S. cerevisiae)
GgaAffx.1544.1.S1_s_at	ENSGALG00000002308	2.43543	2.02105	COMMD10	COMM domain containing 10
GgaAffx.7420.1.S1_at	ENSGALG00000011646	2.43505	4.73127	PLD4	phospholipase D family, member 4 [Source:RefSeq_peptide;Acc:NP_620145]
Gga.12637.1.S1_at	ENSGALG00000002985	2.43501	2.11957	UTP18
Gga.13246.1.S1_at	ENSGALG00000018264	2.43467	2.36555	gga-let-7d	gga-let-7d
Gga.2052.2.S1_a_at	ENSGALG00000016430	2.43343	2.32773	PDHA1	pyruvate dehydrogenase (lipoamide) alpha 1
GgaAffx.8875.1.S1_at	ENSGALG00000010986	2.43338	2.06558	GNG4	Guanine nucleotide-binding protein G(I)/G(S)/G(O) gamma-4 subunit precursor. [Source:Uniprot/SWISSPROT;Acc:P50150]
Gga.1485.1.S1_at	ENSGALG00000015802	2.43269	2.58005	N6AMT1	HemK methyltransferase family member 2 (EC 2.1.1.-) (M.HsaHemK2P). [Source:Uniprot/SWISSPROT;Acc:Q9Y5N5]
GgaAffx.12829.1.S1_s_at	ENSGALG00000007477	2.4322	2.88997	TH1L	TH1-like (Drosophila)
Gga.12321.1.S1_at	ENSGALG00000017022	2.43118		ALG11
GgaAffx.24308.1.S1_s_at	ENSGALG00000019967	2.43045	5.79819	FAM54A	Protein FAM54A (DUF729 domain-containing protein 1). [Source:Uniprot/SWISSPROT;Acc:Q6P444]
Gga.3961.1.S1_at	ENSGALG00000002430	2.42939	2.17967	SMN1	survival motor neuron [Source:RefSeq_peptide;Acc:NP_989530]
Gga.17102.1.S1_s_at	ENSGALG00000015744	2.42771		TPD52
Gga.14486.1.S1_at	ENSGALG00000014698	2.42759	2.29677	CASP2	Caspase-2 precursor (EC 3.4.22.-) (CASP-2) (ICH-1 protease) (ICH- 1L/1S) [Contains: Caspase-2 subunit p18; Caspase-2 subunit p13; Caspase-2 subunit p12]. [Source:Uniprot/SWISSPROT;Acc:Q98943]
Gga.17312.1.S1_at		2.42692	2.44187	ZNF292	Zinc finger protein 292. [Source:Uniprot/SWISSPROT;Acc:O60281]
Gga.6233.1.S1_at		2.42682	2.27294	SON	similar to SON DNA binding protein
GgaAffx.2896.1.S1_s_at	ENSGALG00000004670	2.42546	4.55083	ATRIP	three prime repair exonuclease 1
GgaAffx.12676.1.S1_s_at	ENSGALG00000005236	2.42453	2.44845	FARSLB	phenylalanyl-tRNA synthetase, beta subunit
GgaAffx.22596.1.S1_s_at	ENSGALG00000008472	2.42429	2.17814	EHMT1	euchromatic histone methyltransferase 1
GgaAffx.21899.3.S1_s_at	ENSGALG00000006296	2.42408	2.92534	SON	SON protein (SON3) (Negative regulatory element-binding protein) (NRE- binding protein) (DBP-5) (Bax antagonist selected in saccharomyces 1) (BASS1). [Source:Uniprot/SWISSPROT;Acc:P18583]
GgaAffx.12665.1.S1_s_at	ENSGALG00000003091	2.42378	2.1735	PARN	Poly(A)-specific ribonuclease PARN (EC 3.1.13.4) (Polyadenylate- specific ribonuclease) (Deadenylating nuclease) (Deadenylation nuclease). [Source:Uniprot/SWISSPROT;Acc:O95453]
Gga.9705.1.S1_at	ENSGALG00000011941	2.42057		EIF1B
Gga.6088.1.S1_a_at	ENSGALG00000000629	2.41972		NDUFA7
GgaAffx.12622.1.S1_s_at	ENSGALG00000010017	2.41933		MCFD2
Gga.13351.1.S1_at	ENSGALG00000027258	2.41907	3.71333	CDC42SE2	CDC42 small effector 2 [Source:RefSeq_peptide;Acc:NP_064625]
Gga.2597.1.S1_at	ENSGALG00000008431	2.41471		SMARCA1
GgaAffx.20442.1.S1_s_at	ENSGALG00000015155	2.41458	2.16625	C9orf41	similar to chromosome 9 open reading frame 41
GgaAffx.26768.1.S1_s_at	ENSGALG00000006165	2.41417	6.73475	WDFY4	Uncharacterized protein C10orf64. [Source:Uniprot/SWISSPROT;Acc:Q6ZS81]
Gga.17011.1.S1_at		2.41254	3.95318	SG196
GgaAffx.11423.1.S1_at	ENSGALG00000004133	2.40914	2.46865	FUSIP1	FUS interacting protein (serine/arginine-rich) 1
Gga.12366.1.S1_at	ENSGALG00000012759	2.40885	2.76436	NUP37	Nucleoporin Nup37 (p37). [Source:Uniprot/SWISSPROT;Acc:Q8NFH4]
Gga.10812.1.S1_at	ENSGALG00000002874	2.40879	2.97825	ZBTB38	Zinc finger and BTB domain-containing protein 38. [Source:Uniprot/SWISSPROT;Acc:Q8NAP3]
GgaAffx.11527.1.S1_at		2.40729		DDT
Gga.1990.1.S1_at	ENSGALG00000022950	2.40615	2.50672	MRPL35	mitochondrial ribosomal protein L35
Gga.6032.1.S1_at	ENSGALG00000010156	2.40576	3.65809	DOCK8	Dedicator of cytokinesis protein 8. [Source:Uniprot/SWISSPROT;Acc:Q8NF50]
Gga.4359.1.S2_s_at	ENSGALG00000016852	2.40481	3.91783	TNFSF13B	tumor necrosis factor (ligand) superfamily, member 13b; B-cell-activating factor BAFF [Source:RefSeq_peptide;Acc:NP_989658]
GgaAffx.12678.1.S1_at		2.40363		SFRS6
Gga.16604.1.S1_at		2.40177	2.86953	ARIH1	ariadne homolog, ubiquitin-conjugating enzyme E2 binding protein, 1 (Drosophila)
Gga.4782.2.S1_a_at	ENSGALG00000014381	2.40117	2.39339	HNRPAB	single stranded D box binding factor [Source:RefSeq_peptide;Acc:NP_990659]
GgaAffx.12890.1.S1_s_at	ENSGALG00000000117	2.39965	4.4612	MEFV	Pyrin (Marenostrin). [Source:Uniprot/SWISSPROT;Acc:O15553]
GgaAffx.9501.1.S1_at	ENSGALG00000014953	2.39842	3.89592	RWDD1	RWD domain containing 1
Gga.5234.1.S1_at	ENSGALG00000009747	2.39805		XRCC6BP1
Gga.1299.1.S1_at		2.39668	5.37981	BACH2
Gga.2235.1.S1_at	ENSGALG00000011894	2.39594	2.2558	NDUFA6	NADH dehydrogenase [ubiquinone] 1 alpha subcomplex subunit 6 (EC 1.6.5.3) (EC 1.6.99.3) (NADH-ubiquinone oxidoreductase B14 subunit) (Complex I-B14) (CI-B14). [Source:Uniprot/SWISSPROT;Acc:P56556]
GgaAffx.8007.1.S1_at	ENSGALG00000012618	2.39568	5.76161	FANCC	Fanconi anemia, complementation group C
Gga.4474.1.S1_s_at	ENSGALG00000016119	2.39472	3.01662	RAD21	RAD21 homolog (S. pombe)
GgaAffx.24591.1.S1_at	ENSGALG00000015059	2.39368	2.76819
Gga.2691.1.S1_at	ENSGALG00000001318	2.39197	5.0399	CSK	Protein kinase (Fragment). [Source:Uniprot/SPTREMBL;Acc:Q90956]
GgaAffx.2849.1.S1_at		2.39133	5.58176	GSG2	germ cell associated 2 (haspin)
Gga.4771.1.S1_at	ENSGALG00000005535	2.38958		TCOF1
GgaAffx.7229.3.S1_s_at	ENSGALG00000011377	2.38795	2.1544	METAP2	methionyl aminopeptidase 2
GgaAffx.11758.1.S1_s_at	ENSGALG00000014122	2.38765	2.49472	CYB5R3	similar to cytochrome b-5 reductase
Gga.463.1.S1_at	ENSGALG00000014874	2.38627	2.80534	MRPS30	p52 pro-apototic protein [Source:RefSeq_peptide;Acc:NP_990270]
Gga.5523.2.S1_a_at	ENSGALG00000009013	2.38609		MKKS
Gga.5407.1.S1_at	ENSGALG00000005976	2.38476		TCEA2
Gga.1090.1.S1_s_at	ENSGALG00000009312	2.3834	3.39306	RPL22L1	Ribosomal protein L22-like 1. [Source:Uniprot/SWISSPROT;Acc:Q6P5R6]
Gga.16292.1.S1_at		2.38303	3.21642	TGOLN2	trans-golgi network protein 2
Gga.12304.1.S1_at	ENSGALG00000013709	2.38136		C18orf55
Gga.12001.1.S1_at	ENSGALG00000020488	2.38101		C11orf24
Gga.18638.1.S1_at		2.38046	2.03636	SERINC5
GgaAffx.13141.1.S1_s_at	ENSGALG00000028306	2.37991	2.67209	PBDC1
Gga.4057.2.S1_a_at	ENSGALG00000010774	2.37893	3.86174	SSBP3	Single-stranded DNA-binding protein 3 (Sequence-specific single- stranded-DNA-binding protein). [Source:Uniprot/SWISSPROT;Acc:Q98948]
GgaAffx.13047.1.S1_s_at	ENSGALG00000012424	2.37862	3.10705	GTDC1	glycosyltransferase-like domain containing 1
Gga.3086.1.S1_at	ENSGALG00000007250	2.37819	2.46609	SNRPB	Small nuclear ribonucleoprotein-associated protein B' (snRNP-B') (Sm protein B') (Sm-B') (SmB') (snRPB'). [Source:Uniprot/SWISSPROT;Acc:Q9PV94]
Gga.13352.1.S1_at	ENSGALG00000005433	2.37775	2.57225	ZCCHC7	Zinc finger CCHC domain-containing protein 7. [Source:Uniprot/SWISSPROT;Acc:Q8N3Z6]
Gga.1320.1.S1_at		2.37594	2.06416
GgaAffx.11707.1.S1_s_at	ENSGALG00000014691	2.37498	2.36459	RNUXA	RNA U small nuclear RNA export adapter protein. [Source:Uniprot/SWISSPROT;Acc:Q5ZLY0]
GgaAffx.12302.1.S1_s_at	ENSGALG00000001126	2.37464	3.13896	CHAF1A	chromatin assembly factor 1, subunit A (p150)
GgaAffx.11821.1.S1_s_at	ENSGALG00000009560	2.37285		SC4MOL
Gga.12790.1.S1_s_at	ENSGALG00000014964	2.37285	3.57841	NT5DC1	5'-nucleotidase domain-containing protein 1. [Source:Uniprot/SWISSPROT;Acc:Q5TFE4]
Gga.2001.1.S1_at	ENSGALG00000016501	2.37198		PM14
Gga.276.1.S1_at	ENSGALG00000003699	2.37003	6.01965	EBF1	early B-cell factor [Source:RefSeq_peptide;Acc:NP_990083]
Gga.6353.1.S1_at		2.3693		MGMT
GgaAffx.21301.2.S1_s_at		2.36897	3.27074	LEMD2	LEM domain containing 2 [Source:RefSeq_peptide;Acc:NP_851853]
Gga.4782.2.S1_at	ENSGALG00000014381	2.36897	2.12726	HNRPAB	single stranded D box binding factor [Source:RefSeq_peptide;Acc:NP_990659]
GgaAffx.13151.1.S1_at	ENSGALG00000008078	2.36791	2.45542	FUT8	fucosyltransferase 8 (alpha (1,6) fucosyltransferase)
Gga.9470.1.S1_a_at	ENSGALG00000014309	2.36724	2.40889	RPLP2	ribosomal protein, large, P2
GgaAffx.21531.1.S1_at		2.36633		PLA2G12A
Gga.1362.1.S1_at		2.36369	2.16279	ZMYND8	zinc finger, MYND-type containing 8
GgaAffx.13136.1.S1_at	ENSGALG00000009790	2.36356		RAB33B
Gga.13338.1.S1_s_at	ENSGALG00000005329	2.36305	2.29908	HIAT1	Hippocampus abundant transcript 1 protein (Putative tetracycline transporter-like protein). [Source:Uniprot/SWISSPROT;Acc:Q96MC6]
Gga.7783.1.S1_s_at	ENSGALG00000010154	2.36194	2.22864	SIP1	survival of motor neuron protein interacting protein 1
Gga.16088.1.S1_at	ENSGALG00000017033	2.36125	2.73781	MRPS31	28S ribosomal protein S31, mitochondrial precursor (S31mt) (MRP-S31) (Imogen 38). [Source:Uniprot/SWISSPROT;Acc:Q92665]
Gga.6236.1.S1_at		2.35893	3.87948	SWP70	Switch-associated protein 70 (SWAP-70). [Source:Uniprot/SWISSPROT;Acc:Q5F4B2]
Gga.17609.1.S1_s_at	ENSGALG00000010716	2.35679		AGA
Gga.5273.1.S1_at	ENSGALG00000005518	2.35592	3.51174	ADRBK2	adrenergic, beta, receptor kinase 2
GgaAffx.6057.1.S1_at	ENSGALG00000009653	2.3559	2.28016	CASD1	CAS1 domain containing 1
Gga.5971.1.S1_at	ENSGALG00000015773	2.35365	2.08905	PTCD3	Pentatricopeptide repeat domain 3 [Source:RefSeq_peptide;Acc:NP_060422]
Gga.7836.1.S1_s_at	ENSGALG00000017384	2.35297	2.62794	ERH	enhancer of rudimentary homolog (Drosophila)
Gga.2689.2.S1_s_at	ENSGALG00000016363	2.35272		ACP1
Gga.15344.1.S1_at	ENSGALG00000000789	2.3527		GABPB2
Gga.8301.1.S1_at	ENSGALG00000013210	2.35266		KIAA0528
GgaAffx.9364.1.S1_at	ENSGALG00000026028	2.35179		SFRS12IP1
Gga.9199.1.S1_at	ENSGALG00000005823	2.35165	2.72525	HDLBP	Vigilin. [Source:Uniprot/SWISSPROT;Acc:P81021]
Gga.12271.1.S1_a_at	ENSGALG00000008291	2.35103	2.0002	AP3S2	AP-3 complex subunit sigma-2 (Adapter-related protein complex 3 sigma- 2 subunit) (Sigma-adaptin 3b) (AP-3 complex sigma-3B subunit) (Sigma- 3B-adaptin). [Source:Uniprot/SWISSPROT;Acc:P59780]
Gga.3684.1.S1_s_at	ENSGALG00000011533	2.35065	2.62241	XRCC3	X-ray repair complementing defective repair in Chinese hamster cells 3
Gga.1368.1.S1_at	ENSGALG00000014692	2.3496	3.4585	LMNB1	Lamin-B1. [Source:Uniprot/SWISSPROT;Acc:P14731]
GgaAffx.26455.1.A1_at	ENSGALG00000005237	2.34956	2.55238	FGD3	FYVE, RhoGEF and PH domain-containing protein 3 (Zinc finger FYVE domain-containing protein 5). [Source:Uniprot/SWISSPROT;Acc:Q5JSP0]
Gga.5473.1.S1_at	ENSGALG00000028810	2.34846	3.09962	C22orf16	similar to Coiled-coil-helix-coiled-coil-helix domain containing 2
Gga.16905.1.S1_at	ENSGALG00000015607	2.34808		NCOA2
Gga.12272.1.S1_at	ENSGALG00000026607	2.34748	2.3584	C15orf40	UPF0235 protein C15orf40. [Source:Uniprot/SWISSPROT;Acc:Q8WUR7]
GgaAffx.20841.1.S1_s_at	ENSGALG00000028807	2.34628	4.10935	C4orf16	Uncharacterized protein C4orf16. [Source:Uniprot/SWISSPROT;Acc:Q63HQ0]
Gga.7300.1.S1_a_at	ENSGALG00000000456	2.3457	2.65585	MRPS21	Mitochondrial ribosomal protein S21
Gga.9760.1.S1_at	ENSGALG00000026776	2.3444	2.5136	C12orf5	Uncharacterized protein C12orf5. [Source:Uniprot/SWISSPROT;Acc:Q9NQ88]
Gga.13432.1.S1_s_at	ENSGALG00000012246	2.3441	2.32321	R3HDM1	R3H domain containing 1
Gga.3282.2.S1_a_at	ENSGALG00000028495	2.34282	2.82952	SDHB	Succinate dehydrogenase Ip subunit. [Source:Uniprot/SPTREMBL;Acc:Q9YHT2]
Gga.12684.2.S1_s_at	ENSGALG00000003887	2.34241		EXOSC2
GgaAffx.11711.1.S1_s_at	ENSGALG00000015846	2.34226	4.39218	SNAP91	synaptosomal-associated protein, 91kDa homolog (mouse)
GgaAffx.12912.1.S1_s_at	ENSGALG00000002147	2.34211	2.21312	SIKE	suppressor of IKK epsilon
Gga.6984.2.S1_s_at	ENSGALG00000007965	2.34206	2.50886	HN1	hematological and neurological expressed 1
Gga.7481.1.S1_at	ENSGALG00000016932	2.34044	2.20064	C13orf37	similar to RIKEN cDNA 2410129H14 (LOC440145), mRNA [Source:RefSeq_dna;Acc:NM_001071775]
GgaAffx.26365.1.S1_at	ENSGALG00000004940	2.33932		C3orf31
GgaAffx.12577.1.S1_at	ENSGALG00000010716	2.3383		AGA
Gga.12402.1.S1_at	ENSGALG00000000405	2.33528	2.14183	R3HCC1	R3H domain and coiled-coil containing 1
Gga.19422.1.S1_s_at	ENSGALG00000001630	2.33506	2.4353	DHX33	DEAH (Asp-Glu-Ala-His) box polypeptide 33
Gga.2498.1.S1_at		2.33359	2.19495	SFRS2IP
Gga.17388.1.S1_at		2.33334		HERC4
GgaAffx.12699.1.S1_s_at	ENSGALG00000002107	2.3326	3.204	RANBP1	RAN binding protein 1
Gga.5031.1.S1_s_at	ENSGALG00000012192	2.33245	2.20082	NT5C3	Cytosolic 5'-nucleotidase III (EC 3.1.3.5) (cN-III) (Pyrimidine 5'- nucleotidase 1) (P5'N-1) (P5N-1) (PN-I). [Source:Uniprot/SWISSPROT;Acc:Q5ZID6]
GgaAffx.20205.1.S1_s_at	ENSGALG00000007611	2.33202	2.68319	RPL35A	ribosomal protein L35a
Gga.2854.2.S1_a_at	ENSGALG00000012337	2.33158	2.12599	MRPL32	39S ribosomal protein L32, mitochondrial precursor (L32mt) (MRP-L32). [Source:Uniprot/SWISSPROT;Acc:Q9BYC8]
Gga.1029.2.S1_a_at	ENSGALG00000003522	2.33055	2.23506	RBBP4	Histone-binding protein RBBP4 (Retinoblastoma-binding protein 4) (RBBP-4) (Retinoblastoma-binding protein p48) (Chromatin assembly factor 1 subunit C) (CAF-1 subunit C) (Chromatin assembly factor I p48 subunit) (CAF-I 48 kDa subunit) (CAF-I p48) (chCAF-1
Gga.8823.1.S1_s_at	ENSGALG00000011488	2.32988	2.40333	CMTM7	CKLF-like MARVEL transmembrane domain containing 7
Gga.2455.2.S1_a_at	ENSGALG00000019921	2.32842	2.84347	C6orf66	UPF0240 protein C6orf66. [Source:Uniprot/SWISSPROT;Acc:Q9P032]
GgaAffx.26300.1.S1_at	ENSGALG00000004750	2.3275		NOL8
Gga.4594.1.S2_at		2.32718		ATP1B3
Gga.1307.1.S1_s_at	ENSGALG00000006388	2.32611	4.90828	IL16	interleukin 16 [Source:RefSeq_peptide;Acc:NP_989683]
Gga.16381.1.S1_at	ENSGALG00000010340	2.32592	2.62141	TTLL5	tubulin tyrosine ligase-like family, member 5
Gga.9193.1.S1_s_at	ENSGALG00000003250	2.32571	2.03933	ITPA	Inosine triphosphate pyrophosphatase (EC 3.6.1.19) (ITPase) (Inosine triphosphatase) (Putative oncogene protein hlc14-06-p). [Source:Uniprot/SWISSPROT;Acc:Q9BY32]
Gga.8224.1.S1_at		2.32487	3.29524		similar to Chromosome 4 open reading frame 32
Gga.11441.1.S1_s_at	ENSGALG00000014942	2.32415	3.10603	NSA2
Gga.1565.1.S1_at	ENSGALG00000016865	2.32306		TPP2
Gga.11684.1.S1_at	ENSGALG00000015043	2.32304	2.49651	BXDC1	Brix domain-containing protein 1. [Source:Uniprot/SWISSPROT;Acc:Q9H7B2]
Gga.9692.1.S1_at		2.32099	4.93187		hypothetical protein LOC770912
Gga.9558.1.S1_at	ENSGALG00000015024	2.31944	3.55782	RCL1	RNA 3'-terminal phosphate cyclase-like protein. [Source:Uniprot/SWISSPROT;Acc:Q9Y2P8]
Gga.7003.1.S1_at		2.31938	2.32516
GgaAffx.24633.1.S1_at	ENSGALG00000015249	2.31728	2.26045	TTF2	Transcription termination factor 2 (EC 3.6.1.-) (RNA polymerase II termination factor) (Transcription release factor 2) (Factor 2) (F2) (HuF2) (Lodestar homolog). [Source:Uniprot/SWISSPROT;Acc:Q9UNY4]
Gga.5958.1.S1_at	ENSGALG00000005699	2.31714		NLK
Gga.14408.1.S1_at	ENSGALG00000006345	2.31527		TMEM43
GgaAffx.11867.1.S1_s_at	ENSGALG00000008092	2.31129	2.04389	NXT2	nuclear transport factor 2-like export factor 2
GgaAffx.5720.1.S1_s_at	ENSGALG00000009057	2.31012		TASP1
GgaAffx.11586.1.S1_at	ENSGALG00000010235	2.30892		DDX19B
Gga.7123.1.S1_at		2.30862	2.55224
GgaAffx.11985.1.S1_s_at	ENSGALG00000000408	2.30745	2.73883	LSM7	LSM7 homolog, U6 small nuclear RNA associated (S. cerevisiae)
Gga.16053.1.S1_at	ENSGALG00000009871	2.30702	2.18365	RCOR3	REST corepressor 3. [Source:Uniprot/SWISSPROT;Acc:Q5ZJ40]
GgaAffx.13066.1.S1_s_at	ENSGALG00000005261	2.30687	2.81723	TK2	thymidine kinase 2, mitochondrial
GgaAffx.23145.3.S1_s_at	ENSGALG00000010156	2.30665	3.8616	DOCK8	Dedicator of cytokinesis protein 8. [Source:Uniprot/SWISSPROT;Acc:Q8NF50]
Gga.4761.4.S1_s_at	ENSGALG00000028649	2.30392	3.82348
GgaAffx.6898.2.S1_s_at	ENSGALG00000010905	2.30352	3.54908	SP4	Transcription factor Sp4 (SPR-1). [Source:Uniprot/SWISSPROT;Acc:Q02446]
Gga.5186.1.S1_at	ENSGALG00000003991	2.30255		MRTO4
GgaAffx.12035.1.S1_at	ENSGALG00000003128	2.30208		EDEM2
Gga.11107.1.S1_at	ENSGALG00000009501	2.29925		C4orf43
Gga.4092.1.S1_at	ENSGALG00000010543	2.29905	2.24039	EPS15	epidermal growth factor receptor pathway substrate 15
Gga.16743.1.S1_at	ENSGALG00000011697	2.29833		SEC22A
GgaAffx.12164.1.S1_s_at	ENSGALG00000016854	2.29775	3.41789	LIG4	DNA ligase 4 (EC 6.5.1.1) (DNA ligase IV) (Polydeoxyribonucleotide synthase [ATP] 4). [Source:Uniprot/SWISSPROT;Acc:Q90YB1]
Gga.11667.1.S1_at		2.29722
Gga.2233.1.S1_a_at	ENSGALG00000028358	2.29694	2.43807	NUDT16L1	nudix (nucleoside diphosphate linked moiety X)-type motif 16-like 1
Gga.5999.3.S1_s_at	ENSGALG00000002937	2.29673	2.17494	PSME3	Proteasome activator complex subunit 3 (Proteasome activator 28-gamma subunit) (PA28gamma) (PA28g) (Activator of multicatalytic protease subunit 3). [Source:Uniprot/SWISSPROT;Acc:Q5F3J5]
Gga.7044.3.S1_s_at	ENSGALG00000014857	2.29623		SEPP1
Gga.13173.1.S1_at		2.29411	2.06531	PTER	Phosphotriesterase-related protein (Parathion hydrolase-related protein) (HPHRP). [Source:Uniprot/SWISSPROT;Acc:Q96BW5]
Gga.12488.1.S1_at		2.29274	2.73929	DGCR8	Protein DGCR8 (DiGeorge syndrome critical region 8). [Source:Uniprot/SWISSPROT;Acc:Q8WYQ5]
Gga.16651.1.S1_s_at	ENSGALG00000005254	2.29221	3.11945	CKLF
Gga.5196.1.S1_at	ENSGALG00000010750	2.29036	2.45509	SAP30	Histone deacetylase complex subunit SAP30 (Sin3-associated polypeptide, 30 kDa) (Sin3 corepressor complex subunit SAP30). [Source:Uniprot/SWISSPROT;Acc:O75446]
GgaAffx.9504.1.S1_at	ENSGALG00000014960	2.28911	3.88106	C5orf37	CDNA FLJ35779 fis, clone TESTI2005380. [Source:Uniprot/SPTREMBL;Acc:Q8NA72]
Gga.12517.1.S1_a_at	ENSGALG00000027492	2.28449	3.48006	C14orf80	Full-length cDNA clone CS0DI001YN20 of Placenta of Homo sapiens (human) (Fragment). [Source:Uniprot/SPTREMBL;Acc:Q86TT4]
GgaAffx.7121.1.S1_s_at	ENSGALG00000011215	2.28322	2.4488	WDR51B	WD repeat domain 51B
GgaAffx.20489.1.S1_at	ENSGALG00000004813	2.2827	2.23837	IARS	Isoleucyl-tRNA synthetase, cytoplasmic (EC 6.1.1.5) (Isoleucine--tRNA ligase) (IleRS) (IRS). [Source:Uniprot/SWISSPROT;Acc:P41252]
GgaAffx.11650.1.S1_s_at	ENSGALG00000016831	2.28219	2.41071	PCID2	PCI domain containing 2
Gga.5193.1.S1_at	ENSGALG00000010140	2.28064	2.06645	EIF2B3	eukaryotic translation initiation factor 2B, subunit 3 gamma, 58kDa
Gga.5825.1.S1_at		2.28057
GgaAffx.988.1.S1_s_at	ENSGALG00000001513	2.28044	2.98129	CEP110	centrosomal protein 110kDa
Gga.5330.1.S1_at		2.28039	2.21801	SUZ12	Polycomb protein SUZ12 (Suppressor of zeste 12 protein homolog) (Joined to JAZF1 protein) (Chromatin precipitated E2F target 9 protein) (ChET 9 protein). [Source:Uniprot/SWISSPROT;Acc:Q15022]
GgaAffx.11457.1.S1_at	ENSGALG00000001580	2.27944	2.4306	ANP32B	acidic (leucine-rich) nuclear phosphoprotein 32 family, member B
Gga.8460.1.S1_s_at	ENSGALG00000025832	2.27834	2.713	GCAT	2-amino-3-ketobutyrate coenzyme A ligase, mitochondrial precursor (EC 2.3.1.29) (AKB ligase) (Glycine acetyltransferase). [Source:Uniprot/SWISSPROT;Acc:O75600]
Gga.17588.1.S1_at	ENSGALG00000020569	2.27797	2.30192	DIMT1L	DIM1 dimethyladenosine transferase 1-like (S. cerevisiae)
Gga.9321.1.S1_at	ENSGALG00000000366	2.27779	3.09346	RPS6KA1	Ribosomal protein S6 kinase 2 alpha (EC 2.7.11.1) (Ribosomal protein S6 kinase II alpha) (S6KII-alpha) (P90-RSK) (MAP kinase-activated protein kinase 1) (MAPK-activated protein kinase 1) (MAPKAP kinase 1) (MAPKAPK-1). [Source:Uniprot/SWISSPROT;Acc:P18652]
GgaAffx.11399.1.S1_at	ENSGALG00000010543	2.27754		EPS15
GgaAffx.12849.1.S1_at	ENSGALG00000016320	2.27639		FBXO9
Gga.4017.1.S1_at	ENSGALG00000013742	2.27553		EZR
GgaAffx.12289.1.S1_at	ENSGALG00000005066	2.27546		DPM2
GgaAffx.12457.1.S1_s_at	ENSGALG00000004197	2.27488		SUPV3L1
Gga.1661.2.S1_s_at	ENSGALG00000012093	2.27487	3.88368	ELMO1	engulfment and cell motility 1
Gga.1101.1.S1_a_at		2.27465	2.30347	LSM3	U6 snRNA-associated Sm-like protein LSm3. [Source:Uniprot/SWISSPROT;Acc:P62310]
Gga.5982.1.S1_s_at	ENSGALG00000000550	2.27195	2.59666	STRAD	protein kinase LYK5
Gga.3064.1.S1_at	ENSGALG00000009569	2.27151	2.19376	TLK1	tousled-like kinase 1
Gga.13292.1.S1_at	ENSGALG00000004158	2.27094	2.31623	GPT2	Alanine aminotransferase 2 (EC 2.6.1.2) (ALT2) (Glutamic--pyruvic transaminase 2) (GPT 2) (Glutamic--alanine transaminase 2). [Source:Uniprot/SWISSPROT;Acc:Q8TD30]
GgaAffx.11224.4.S1_s_at	ENSGALG00000016072	2.27072	3.08838	SLC25A32	solute carrier family 25, member 32
Gga.9578.1.S1_s_at		2.27056	2.06669
Gga.7137.1.S1_at		2.26752	2.86465
GgaAffx.11801.1.S1_at	ENSGALG00000005589	2.26643		SYNGR3
GgaAffx.6269.1.S1_at	ENSGALG00000009978	2.26606		C14orf126
Gga.16526.1.S1_at	ENSGALG00000026653	2.26524		ARL9
Gga.8908.1.S1_at	ENSGALG00000006193	2.26467		TXNRD3
GgaAffx.21038.1.S1_s_at	ENSGALG00000008254	2.26377	2.64034	ANAPC1	anaphase promoting complex subunit 1
GgaAffx.25167.1.S1_at	ENSGALG00000001790	2.26243	2.49294	C17orf95
Gga.5625.1.S1_s_at		2.26222
Gga.1968.1.S2_at		2.262	2.08016	MATR3	matrin 3 [Source:RefSeq_peptide;Acc:NP_989478]
GgaAffx.12599.1.S1_at	ENSGALG00000015325	2.26025		TMEM68
Gga.6222.2.S1_s_at	ENSGALG00000004204	2.26004		FAM63B
GgaAffx.6968.1.S1_s_at	ENSGALG00000011007	2.25903	3.3691	OSBPL3	Oxysterol-binding protein-related protein 3 (OSBP-related protein 3) (ORP-3). [Source:Uniprot/SWISSPROT;Acc:Q9H4L5]
Gga.9310.1.S1_at	ENSGALG00000007638	2.25716		HMOX2
Gga.4596.1.S1_at		2.25701		PTMS
GgaAffx.23736.2.S1_s_at	ENSGALG00000012013	2.25582		SLC25A17
Gga.5308.1.S1_at	ENSGALG00000002426	2.25564	2.68773	EXOSC3	Exosome complex exonuclease RRP40 (EC 3.1.13.-) (Ribosomal RNA- processing protein 40) (Exosome component 3) (p10). [Source:Uniprot/SWISSPROT;Acc:Q9NQT5]
Gga.6044.1.S1_a_at	ENSGALG00000023191	2.25449	2.26169	MRPS18C	28S ribosomal protein S18c, mitochondrial precursor (MRP-S18-c) (Mrps18c) (MRP-S18-1). [Source:Uniprot/SWISSPROT;Acc:Q9Y3D5]
Gga.4495.1.S1_s_at	ENSGALG00000020973	2.25432		SUMO3
GgaAffx.9721.1.S1_s_at	ENSGALG00000015264	2.25427	3.05648	HISPPD1	Histidine acid phosphatase domain containing 1 [Source:RefSeq_peptide;Acc:NP_056031]
Gga.15345.1.S1_s_at	ENSGALG00000015368	2.25418		TMEM175
Gga.3030.1.S1_at	ENSGALG00000014433	2.25354	2.61427	RETSAT	retinol saturase (all-trans-retinol 13,14-reductase) /// similar to Retinol saturase (all-trans-retinol 13,14-reductase)
Gga.5262.1.S1_s_at	ENSGALG00000011637	2.25217		TCP1
Gga.6355.1.S1_at		2.252
GgaAffx.20508.1.S1_s_at	ENSGALG00000009690	2.25192	5.80845	CENPF	Cardiac muscle factor 1 (Fragment). [Source:Uniprot/SPTREMBL;Acc:Q90YL2]
GgaAffx.12323.1.S1_s_at	ENSGALG00000005588	2.25048	5.77305	EVI2A	ecotropic viral integration site 2A
GgaAffx.22534.1.S1_s_at	ENSGALG00000008325	2.2499	4.06421	CKAP5	Cytoskeleton-associated protein 5 (Colonic and hepatic tumor over- expressed protein) (Ch-TOG protein). [Source:Uniprot/SWISSPROT;Acc:Q14008]
GgaAffx.26068.1.S1_s_at	ENSGALG00000003947	2.24986	2.12555	HNRPH3	heterogeneous nuclear ribonucleoprotein H3 (2H9)
Gga.10691.1.S1_at	ENSGALG00000028189	2.24841	2.77719	PPIL1
Gga.80.1.S1_at	ENSGALG00000000474	2.24812	2.09732	RPL36	ribosomal protein L36
Gga.5987.1.S1_at	ENSGALG00000000660	2.24776		CYB5B
Gga.4811.1.S1_s_at	ENSGALG00000012591	2.2475	2.68365	HNRNPK
Gga.6330.2.S1_s_at	ENSGALG00000021117	2.24744		RNF7
Gga.3257.1.S1_at	ENSGALG00000028928	2.24731		LCAT
GgaAffx.20642.1.S1_s_at	ENSGALG00000007965	2.24686	2.66438	HN1	hematological and neurological expressed 1
Gga.6244.1.S1_s_at	ENSGALG00000003882	2.24447	2.33581	SMARCE1	SWI/SNF related, matrix associated, actin dependent regulator of chromatin, subfamily e, member 1
Gga.6031.1.S1_s_at	ENSGALG00000017362	2.244	4.32756	RCJMB04_10h2	hepatitis A virus cellular receptor 1
GgaAffx.12264.1.S1_s_at	ENSGALG00000003951	2.24302	4.22028	CXorf9
GgaAffx.21899.2.S1_at	ENSGALG00000006296	2.24088	2.92584	SON	SON protein (SON3) (Negative regulatory element-binding protein) (NRE- binding protein) (DBP-5) (Bax antagonist selected in saccharomyces 1) (BASS1). [Source:Uniprot/SWISSPROT;Acc:P18583]
GgaAffx.6986.1.S1_at	ENSGALG00000017247	2.24087		PRCP
Gga.3836.1.S1_at	ENSGALG00000028641	2.24025	2.32975	PARK7	Protein DJ-1. [Source:Uniprot/SWISSPROT;Acc:Q8UW59]
Gga.16357.1.S1_s_at	ENSGALG00000004227	2.2402		FAM20B
Gga.1903.1.S1_at	ENSGALG00000007237	2.23976	2.87736	THOC4	THO complex subunit 4 (Tho4) (Ally of AML-1 and LEF-1) (Transcriptional coactivator Aly/REF) (bZIP-enhancing factor BEF). [Source:Uniprot/SWISSPROT;Acc:Q86V81]
GgaAffx.12013.1.S1_s_at	ENSGALG00000014471	2.23933		CAT
GgaAffx.25254.1.S1_at	ENSGALG00000017396	2.2391		TXNL4A
GgaAffx.22585.1.S1_s_at	ENSGALG00000008431	2.23725		SMARCA1
Gga.3489.1.S1_at	ENSGALG00000009839	2.23578	2.03068	PPIG	peptidylprolyl isomerase G (cyclophilin G)
Gga.7011.1.S1_a_at		2.23462		PKIG
GgaAffx.13107.1.S1_s_at	ENSGALG00000000802	2.23378	3.17887	DHODH	dihydroorotate dehydrogenase
GgaAffx.12328.1.S1_at	ENSGALG00000017015	2.23353	2.06019	RNASEH2B	ribonuclease H2, subunit B
Gga.202.1.S1_at	ENSGALG00000016546	2.23323		RBBP7
Gga.1926.1.S1_at		2.23321	3.23874	RANBP1	RAN binding protein 1
Gga.13579.1.S1_at	ENSGALG00000015459	2.23171		ZIK1
Gga.19074.1.S1_at	ENSGALG00000013825	2.23147	2.48109	SFRS7
Gga.3129.1.S1_a_at	ENSGALG00000016861	2.23035	2.09326	BIVM	basic, immunoglobulin-like variable motif containing
GgaAffx.20160.2.A1_at	ENSGALG00000025627	2.22942	3.36321	SNORD47
Gga.2211.1.S1_s_at		2.22646	3.02784
Gga.4195.1.A1_at		2.22636		C20orf11
Gga.15961.1.S1_s_at	ENSGALG00000013858	2.22564	3.13394	CEP76	Centrosomal protein of 76 kDa (Cep76 protein). [Source:Uniprot/SWISSPROT;Acc:Q8TAP6]
Gga.5752.1.S1_at	ENSGALG00000028994	2.22554	2.38098	gga-mir-1778	gga-mir-1778
GgaAffx.12074.1.S1_at		2.22462	2.71384	ZBTB1	zinc finger and BTB domain containing 1
GgaAffx.5070.1.S1_s_at	ENSGALG00000008078	2.22398	2.55398	FUT8	fucosyltransferase 8 (alpha (1,6) fucosyltransferase)
Gga.4062.1.S1_at	ENSGALG00000011038	2.22309		CBX3
Gga.5555.1.S1_at	ENSGALG00000010658	2.22205		RWDD4A
Gga.4494.1.S1_at		2.2211	3.70729
Gga.4678.1.S1_s_at	ENSGALG00000010641	2.22105	2.23853	SCCPDH	saccharopine dehydrogenase (putative)
GgaAffx.12597.1.S1_at	ENSGALG00000010957	2.22059	2.71577	USP1	ubiquitin specific peptidase 1
GgaAffx.13186.1.S1_at	ENSGALG00000020973	2.22018	2.53354	SUMO3	SMT3 suppressor of mif two 3 homolog 3 (S. cerevisiae)
Gga.12029.1.S1_at	ENSGALG00000015002	2.21915	2.74059	MRPS27	Mitochondrial 28S ribosomal protein S27 (S27mt) (MRP-S27). [Source:Uniprot/SWISSPROT;Acc:Q92552]
GgaAffx.13138.1.S1_at	ENSGALG00000016852	2.21838	3.31077	TNFSF13B	tumor necrosis factor (ligand) superfamily, member 13b; B-cell-activating factor BAFF [Source:RefSeq_peptide;Acc:NP_989658]
Gga.2315.1.S1_at		2.21834	3.2357
Gga.16679.1.S1_at	ENSGALG00000012944	2.21635	7.78935	DENND5B
Gga.10730.1.S1_at	ENSGALG00000004311	2.21632	3.03461	AGGF1	Angiogenic factor with G patch and FHA domains 1 (Angiogenic factor VG5Q) (Vasculogenesis gene on 5q protein) (hVG5Q). [Source:Uniprot/SWISSPROT;Acc:Q8N302]
GgaAffx.12742.1.S1_s_at	ENSGALG00000005507	2.21557	2.44325	NONO	non-POU domain containing, octamer-binding
GgaAffx.25261.1.S1_at	ENSGALG00000014645	2.21474	5.23338	MEF2C	Myocyte-specific enhancer factor 2C. [Source:Uniprot/SWISSPROT;Acc:Q06413]
GgaAffx.23188.1.S1_at		2.21455	2.01597	NPM3
GgaAffx.25507.1.S1_at		2.21021	2.10434	GLRX2	Glutaredoxin-2, mitochondrial precursor. [Source:Uniprot/SWISSPROT;Acc:Q9NS18]
GgaAffx.10484.1.S1_at	ENSGALG00000016373	2.20853	3.10247	ATAD2	ATPase family AAA domain-containing protein 2. [Source:Uniprot/SWISSPROT;Acc:Q6PL18]
GgaAffx.8210.1.S1_s_at	ENSGALG00000026322	2.20626	2.57149	C6orf211	UPF0364 protein C6orf211. [Source:Uniprot/SWISSPROT;Acc:Q9H993]
GgaAffx.24288.1.S1_s_at	ENSGALG00000013825	2.20549	2.63633	SFRS7
Gga.2721.1.S1_at	ENSGALG00000012034	2.20546	4.85976	ADSL	Adenylosuccinate lyase (EC 4.3.2.2) (Adenylosuccinase) (ASL) (ASASE). [Source:Uniprot/SWISSPROT;Acc:P21265]
Gga.1311.5.S1_s_at	ENSGALG00000014754	2.2038	2.31644	TRBC2	Similar to T-cell receptor beta /// T-cell receptor beta chain V2, D, J, C regions /// Similar to T-cell receptor V beta chain /// T-cell receptor beta-chain mRNA, putative cds
GgaAffx.20375.1.S1_s_at	ENSGALG00000006646	2.2023	3.88484	ABCC1	Multidrug resistance-associated protein 1 (ATP-binding cassette sub- family C member 1) (Leukotriene C(4) transporter) (LTC4 transporter). [Source:Uniprot/SWISSPROT;Acc:Q5F364]
Gga.1913.1.S1_s_at	ENSGALG00000014298	2.20047	2.16996	RFC1	replication factor C (activator 1) 1, 145kDa /// similar to replication factor C (activator 1) 1, 145kDa
GgaAffx.7680.1.S1_s_at	ENSGALG00000012109	2.19938	2.37684	PCID1	eukaryotic translation initiation factor 3, subunit M
Gga.11816.3.S1_x_at		2.19804
Gga.9194.1.S1_at	ENSGALG00000010553	2.19798	2.06314	SCYE1	Multisynthetase complex auxiliary component p43 [Contains: Endothelial monocyte-activating polypeptide 2 (EMAP-II) (Small inducible cytokine subfamily E member 1)]. [Source:Uniprot/SWISSPROT;Acc:Q12904]
GgaAffx.13195.1.S1_at	ENSGALG00000003228	2.19776	2.00583	C6orf130	similar to Expressed sequence AI314976
GgaAffx.11603.1.S1_at	ENSGALG00000007937	2.19516		SF3A1
Gga.8805.1.S1_at	ENSGALG00000002870	2.19468	3.47127	LEMD2	LEM domain containing 2 [Source:RefSeq_peptide;Acc:NP_851853]
GgaAffx.6936.1.S1_s_at	ENSGALG00000010957	2.19378	3.11667	USP1	ubiquitin specific peptidase 1
Gga.8458.1.A1_at	ENSGALG00000000751	2.19235		ARNT
Gga.17272.1.S1_at	ENSGALG00000012653	2.19153		CTDP1
Gga.4646.1.S1_a_at	ENSGALG00000008675	2.1909	3.11041	SLC25A5	similar to ADP/ATP translocase
Gga.9673.1.S1_at		2.18881		CBR4
GgaAffx.12916.1.S1_s_at	ENSGALG00000011184	2.18869	2.06488	HNRNPD	heterogeneous nuclear ribonucleoprotein D (AU-rich element RNA binding protein 1, 37kDa)
GgaAffx.24362.1.S1_s_at	ENSGALG00000014121	2.18624		COX5A
Gga.11880.1.S1_at	ENSGALG00000003612	2.18616	4.53537	C10orf59	Renalase precursor (EC 1.4.-.-). [Source:Uniprot/SWISSPROT;Acc:Q5VYX0]
GgaAffx.11221.1.S1_s_at	ENSGALG00000016073	2.18574	2.1965	WDSOF1	WD repeats and SOF1 domain containing
GgaAffx.12705.1.S1_s_at	ENSGALG00000020528	2.18501		C9orf80
Gga.1514.1.S1_at		2.18491	2.09198
Gga.13551.1.S1_at	ENSGALG00000009045	2.18442		EBNA1BP2
GgaAffx.25291.1.S1_at	ENSGALG00000014142	2.18432		VAPA
Gga.3214.1.S1_at	ENSGALG00000011492	2.18396		XRCC5
Gga.9192.1.S1_at		2.18335	2.02344	WDR85	WD repeat protein 85. [Source:Uniprot/SWISSPROT;Acc:Q9BTV6]
Gga.2325.2.S1_s_at	ENSGALG00000017111	2.18317		NUPL1
Gga.15726.1.S1_at	ENSGALG00000013609	2.18182		MTRF1L
GgaAffx.13158.1.S1_at	ENSGALG00000016107	2.18158	3.02311	EBAG9	estrogen receptor binding site associated, antigen, 9
Gga.17478.1.S1_at		2.17992
Gga.5389.1.S1_at		2.17912	2.09836	ITSN2	Intersectin 2
GgaAffx.2486.1.S1_at	ENSGALG00000028994	2.17901	3.30079	gga-mir-1778	gga-mir-1778
GgaAffx.24000.1.S1_s_at	ENSGALG00000012790	2.17895		DSP
GgaAffx.12917.1.S1_s_at	ENSGALG00000001691	2.17774		CPSF3L
Gga.1151.1.S1_at		2.17661	2.17819
Gga.8158.1.S1_at	ENSGALG00000004832	2.17487		NUP62
Gga.3315.1.S1_a_at	ENSGALG00000002605	2.17389	2.70587	MRPL17	39S ribosomal protein L17, mitochondrial precursor (L17mt) (MRP-L17) (LYST-interacting protein 2). [Source:Uniprot/SWISSPROT;Acc:Q9NRX2]
Gga.2411.1.S1_at		2.1724		EIF1B
Gga.5715.1.S1_s_at	ENSGALG00000003523	2.17218		IFT52
Gga.3961.1.S2_s_at	ENSGALG00000002430	2.16796		SMN
Gga.11706.1.S1_at	ENSGALG00000004647	2.1666		CCDC32
Gga.8293.1.S1_at	ENSGALG00000014950	2.16587	2.09004		similar to ST3A1
GgaAffx.21194.1.S1_s_at		2.16361	4.30668
Gga.9076.1.S1_a_at	ENSGALG00000015471	2.16336	2.0713	CCNC	Cyclin-C. [Source:Uniprot/SWISSPROT;Acc:P55168]
GgaAffx.7278.2.S1_s_at	ENSGALG00000011475	2.16292	2.64023	SMARCAL1	SWI/SNF-related matrix-associated actin-dependent regulator of chromatin subfamily A-like protein 1 (EC 3.6.1.-) (Sucrose nonfermenting protein 2-like 1) (HepA-related protein) (hHARP). [Source:Uniprot/SWISSPROT;Acc:Q9NZC9]
Gga.8412.2.S1_a_at	ENSGALG00000029001	2.16273	2.34435	YRDC	ischemia/reperfusion inducible protein [Source:RefSeq_peptide;Acc:NP_078916]
GgaAffx.24266.1.S1_at	ENSGALG00000013757	2.16237		TXNDC10
GgaAffx.12545.1.S1_s_at	ENSGALG00000003072	2.15749		RPA1
GgaAffx.3496.1.S1_at	ENSGALG00000005575	2.15595	3.27828	AKAP1	A kinase anchor protein 1, mitochondrial precursor (Protein kinase A- anchoring protein 1) (PRKA1) (A-kinase anchor protein 149 kDa) (AKAP 149) (Dual specificity A-kinase-anchoring protein 1) (D-AKAP-1) (Spermatid A-kinase anchor protein 84) (S-AKAP84). [
GgaAffx.21022.1.S1_s_at	ENSGALG00000002903	2.1548		FAM44B
Gga.8094.1.S1_a_at	ENSGALG00000011738	2.15449	2.45147	ARHGDIB	Rho GDP-dissociation inhibitor 2 (Rho GDI 2) (Rho-GDI beta) (Ly-GDI). [Source:Uniprot/SWISSPROT;Acc:P52566]
GgaAffx.4995.2.S1_s_at	ENSGALG00000007974	2.15396	2.59183	NUP85	nucleoporin 85kDa
GgaAffx.11588.1.S1_s_at	ENSGALG00000003547	2.15306	2.00567	SKP2	S-phase kinase-associated protein 2 (p45)
GgaAffx.23029.1.S1_at		2.15287	3.03716
Gga.9658.1.S1_s_at	ENSGALG00000003177	2.15268		NOLA2
Gga.2900.1.S1_at		2.15202	2.51806
GgaAffx.26777.1.S1_s_at	ENSGALG00000006193	2.15168	2.05743	TXNRD3	TXNRD3 protein (Fragment). [Source:Uniprot/SPTREMBL;Acc:Q86VQ6]
GgaAffx.12193.1.S1_s_at	ENSGALG00000014084	2.14954	3.17837	FGFR1OP2	FGFR1 oncogene partner 2
Gga.3315.2.S1_x_at	ENSGALG00000002605	2.14952	3.40871	MRPL17	39S ribosomal protein L17, mitochondrial precursor (L17mt) (MRP-L17) (LYST-interacting protein 2). [Source:Uniprot/SWISSPROT;Acc:Q9NRX2]
GgaAffx.12275.1.S1_at		2.14905	3.11144	MCM6	minichromosome maintenance complex component 6
Gga.1526.1.S1_at	ENSGALG00000005326	2.14863	2.21855	EIF3F	eukaryotic translation initiation factor 3, subunit F
Gga.3283.1.S1_s_at	ENSGALG00000002703	2.1477	2.01733	TFAM	transcription factor A, mitochondrial [Source:RefSeq_peptide;Acc:NP_989431]
Gga.1715.1.S1_at	ENSGALG00000005126	2.14532		DHX40
Gga.4158.2.S1_a_at	ENSGALG00000006531	2.144	2.37096	SFRS10	transformer-2 beta [Source:RefSeq_peptide;Acc:NP_990009]
Gga.1035.2.S1_a_at	ENSGALG00000028112	2.14279	2.22452	MBL1	lectin, mannose-binding, 1
Gga.16903.1.S1_at	ENSGALG00000025678	2.14129		FAM122B
GgaAffx.11497.1.S1_at	ENSGALG00000004809	2.14005	2.24405	PPIF	peptidylprolyl isomerase F (cyclophilin F)
Gga.1762.1.S1_at	ENSGALG00000008585	2.13905	2.23014	SMC3	cohesin complex subunit [Source:RefSeq_peptide;Acc:NP_989848]
Gga.8180.1.S1_s_at	ENSGALG00000015880	2.13783		HMGN3
GgaAffx.26700.1.S1_s_at	ENSGALG00000006014	2.13768	2.36065	PRKCB1	Protein kinase C beta 1 (Fragment). [Source:Uniprot/SPTREMBL;Acc:Q6EE28]
Gga.10415.1.S1_a_at	ENSGALG00000016445	2.13691		NOL10
Gga.3498.2.S1_a_at	ENSGALG00000002315	2.1366	2.0608	PARL	Presenilins-associated rhomboid-like protein, mitochondrial precursor (EC 3.4.21.105) (Mitochondrial intramembrane cleaving protease PARL) [Contains: P-beta (Pbeta)]. [Source:Uniprot/SWISSPROT;Acc:Q9H300]
GgaAffx.1650.1.S1_s_at	ENSGALG00000002460	2.13608	3.32119	WDR75	WD repeat domain 75
GgaAffx.12466.1.S1_s_at	ENSGALG00000004352	2.13608	2.01438	PSMD9	proteasome (prosome, macropain) 26S subunit, non-ATPase, 9
GgaAffx.23543.1.S1_at	ENSGALG00000011388	2.13438	2.73135	RABGGTB	Rab geranylgeranyltransferase, beta subunit
GgaAffx.20886.1.S1_at		2.13273
Gga.1827.1.S1_s_at		2.13198	3.02735
Gga.18555.1.S1_s_at	ENSGALG00000002080	2.13176	2.55878	DOCK2	Dedicator of cytokinesis protein 2. [Source:Uniprot/SWISSPROT;Acc:Q92608]
Gga.16139.1.S1_s_at	ENSGALG00000011465	2.13027	2.69377	STT3B	STT3, subunit of the oligosaccharyltransferase complex, homolog B (S. cerevisiae)
GgaAffx.12964.1.S1_s_at	ENSGALG00000006198	2.12939		LSS
Gga.9803.1.S1_at	ENSGALG00000027545	2.1293		IMPA1
Gga.4764.2.S1_a_at	ENSGALG00000011651	2.12894		ARL1
Gga.4110.11.S1_x_at	ENSGALG00000021139	2.12894	4.57441	IGLL1	Ig lambda chain V-1 region precursor. [Source:Uniprot/SWISSPROT;Acc:P04210]
Gga.16131.1.S1_s_at	ENSGALG00000015920	2.12822		OTUD6B
GgaAffx.11891.1.S1_at	ENSGALG00000016122	2.12631	2.28825	EIF3S3	eukaryotic translation initiation factor 3, subunit H
Gga.12343.1.S1_at	ENSGALG00000026988	2.12573	2.30091	IDH3G
Gga.4103.1.S1_at		2.12537	2.47832	RFX7
Gga.12217.1.S1_at	ENSGALG00000004714	2.12348	2.4132	CPSF4	Cleavage and polyadenylation specificity factor subunit 4 (Cleavage and polyadenylation specificity factor 30 kDa subunit) (CPSF 30 kDa subunit) (NS1 effector domain-binding protein 1) (Neb-1) (No arches homolog). [Source:Uniprot/SWISSPROT;Acc:O95639]
Gga.2877.1.S1_at		2.12304	3.03693	DNAJC18	DnaJ homolog subfamily C member 18. [Source:Uniprot/SWISSPROT;Acc:Q9H819]
GgaAffx.24000.2.S1_s_at	ENSGALG00000012790	2.12269		DSP
Gga.4618.1.S1_at	ENSGALG00000003039	2.12158	2.18935	SRM	Spermidine synthase (EC 2.5.1.16) (Putrescine aminopropyltransferase) (SPDSY). [Source:Uniprot/SWISSPROT;Acc:P19623]
Gga.4583.1.S1_a_at	ENSGALG00000015339	2.12123	2.20766	RPL24	ribosomal protein L24
Gga.4107.1.S2_at		2.12068	2.14572	CRY1	cryptochrome 1 (photolyase-like) [Source:RefSeq_peptide;Acc:NP_989576]
GgaAffx.22807.1.S1_s_at	ENSGALG00000009111	2.12064		CEP27
Gga.9645.1.S1_a_at	ENSGALG00000005571	2.12022		HCCS
Gga.17602.1.S1_s_at	ENSGALG00000016887	2.1194	2.2396	RANBP5	RAN binding protein 5
Gga.5965.2.S1_a_at	ENSGALG00000008302	2.11916		CIB1
GgaAffx.3863.1.S1_s_at	ENSGALG00000006198	2.11909		LSS
Gga.9818.1.S1_s_at	ENSGALG00000006921	2.11879	2.19204	DRG1	DRG1 (Fragment). [Source:Uniprot/SPTREMBL;Acc:Q5H7M6]
Gga.4847.3.S1_a_at	ENSGALG00000002197	2.1187	3.40737	NPM1	Nucleophosmin (NPM) (Nucleolar phosphoprotein B23) (Numatrin) (Nucleolar protein NO38). [Source:Uniprot/SWISSPROT;Acc:P16039]
Gga.4801.1.S1_at	ENSGALG00000000404	2.11708	2.27085	COPS2	COP9 constitutive photomorphogenic homolog subunit 2 (Arabidopsis) /// similar to Cops2 protein
Gga.2042.1.S1_at	ENSGALG00000014496	2.11685	4.0784	PROM1
Gga.11578.1.S1_s_at	ENSGALG00000008169	2.11556	2.10378	GDI2	Rab-GDP dissociation inhibitor [Source:RefSeq_peptide;Acc:NP_990335]
GgaAffx.8901.1.S1_at	ENSGALG00000014011	2.1151	4.94671	LRMP	Lymphoid-restricted membrane protein (Protein Jaw1). [Source:Uniprot/SWISSPROT;Acc:Q12912]
GgaAffx.20209.1.S1_at		2.11502	2.24899	ZNRF2	zinc and ring finger 2
GgaAffx.579.1.S1_s_at	ENSGALG00000000890	2.1146	2.05625	SRPK1	Serine/threonine-protein kinase SRPK1 (EC 2.7.11.1) (Serine/arginine- rich protein-specific kinase 1) (SR-protein-specific kinase 1) (SFRS protein kinase 1). [Source:Uniprot/SWISSPROT;Acc:Q96SB4]
Gga.12065.2.S1_at	ENSGALG00000013499	2.11456		SAPS2
GgaAffx.20550.1.S1_s_at	ENSGALG00000026919	2.1144		RNF128
Gga.11155.1.S1_s_at	ENSGALG00000008482	2.11428	2.12717	STAG2	Cohesin subunit SA-2 (Stromal antigen 2) (SCC3 homolog 2). [Source:Uniprot/SWISSPROT;Acc:Q8N3U4]
Gga.4110.10.S1_x_at	ENSGALG00000021139	2.11416	4.19539	IGLL1	Ig lambda chain V-1 region precursor. [Source:Uniprot/SWISSPROT;Acc:P04210]
Gga.3406.1.S1_at		2.11319	2.57395	FOXO1A	forkhead box O1A
GgaAffx.11480.1.S1_s_at	ENSGALG00000017042	2.11257		UFM1
GgaAffx.8661.1.S1_at	ENSGALG00000013590	2.11017		FRG1
Gga.4621.1.S1_s_at	ENSGALG00000007686	2.10841	2.43552	TRAP1	TNF receptor-associated protein 1
GgaAffx.21073.1.S1_at	ENSGALG00000007642	2.10789
GgaAffx.11818.1.S1_s_at	ENSGALG00000010093	2.10601	2.16214	BRMS1L	breast cancer metastasis-suppressor 1-like
Gga.5581.1.S1_at	ENSGALG00000008749	2.1034		POLR3F
GgaAffx.25249.1.S1_at	ENSGALG00000017363	2.10332	3.75504	C16orf87	similar to RIKEN cDNA 4921524J17 (LOC388272), mRNA [Source:RefSeq_dna;Acc:NM_001001436]
Gga.16137.1.S1_at	ENSGALG00000013157	2.10301		BAG1
GgaAffx.12386.1.S1_at	ENSGALG00000014891	2.10213	2.15505	PELO	pelota homolog (Drosophila)
Gga.3282.1.S1_s_at	ENSGALG00000000514	2.10201		MRPS16
Gga.4763.1.S2_at	ENSGALG00000008590	2.10191	2.34867	EEF1B2	Elongation factor 1-beta (EF-1-beta). [Source:Uniprot/SWISSPROT;Acc:Q9YGQ1]
Gga.2117.1.S1_at	ENSGALG00000002659	2.1015		WDR5
Gga.4909.2.S1_s_at	ENSGALG00000007931	2.10136	2.50915	DLD	dihydrolipoamide dehydrogenase
Gga.4778.1.S1_a_at	ENSGALG00000014310	2.10103	2.15173	NDUFV2	NADH dehydrogenase (ubiquinone) flavoprotein 2, 24kDa
Gga.7527.1.S1_at		2.10032	2.17455	NUP35	Nucleoporin NUP53 (Nuclear pore complex protein Nup53) (Nucleoporin Nup35) (35 kDa nucleoporin) (Mitotic phosphoprotein 44) (MP-44). [Source:Uniprot/SWISSPROT;Acc:Q8NFH5]
Gga.8057.1.S1_s_at	ENSGALG00000003485	2.09895	3.08911	CCND3	cyclin D3
Gga.4110.4.S1_x_at	ENSGALG00000021139	2.0989	3.96319	IGLL1	Ig lambda chain V-1 region precursor. [Source:Uniprot/SWISSPROT;Acc:P04210]
Gga.1032.1.S1_at		2.09837	3.39245	ADRBK2
Gga.9341.1.S1_at	ENSGALG00000007307	2.09802	2.63899	USP7	ubiquitin specific peptidase 7
Gga.12684.1.S1_s_at	ENSGALG00000003887	2.09768		EXOSC2
Gga.3670.2.S1_s_at	ENSGALG00000016320	2.09683		FBXO9
Gga.2308.1.S1_s_at	ENSGALG00000012833	2.09671	2.70994	VPS33B	Vacuolar protein sorting-associated protein 33B (hVPS33B). [Source:Uniprot/SWISSPROT;Acc:Q9H267]
GgaAffx.11398.1.S1_s_at	ENSGALG00000017394	2.09631		INSIG1
Gga.4446.1.S2_at		2.09481	2.18235	GIT2	G protein-coupled receptor kinase-interactor 2 [Source:RefSeq_peptide;Acc:NP_989537]
GgaAffx.6712.2.S1_s_at	ENSGALG00000010612	2.09399	5.89921	PRKD3	Serine/threonine-protein kinase D3 (EC 2.7.11.13) (Protein kinase C nu type) (nPKC-nu) (Protein kinase EPK2). [Source:Uniprot/SWISSPROT;Acc:O94806]
GgaAffx.12957.1.S1_s_at	ENSGALG00000007827	2.09196		NMRAL1
GgaAffx.12060.1.S1_at	ENSGALG00000002308	2.09098		COMMD10
Gga.12294.1.S1_a_at	ENSGALG00000005239	2.09061		CYBASC3
Gga.4065.1.S1_at		2.09	3.42535
Gga.19265.1.S1_at	ENSGALG00000028648	2.08997		CCDC59
GgaAffx.20709.1.S1_s_at	ENSGALG00000006020	2.08894	3.2121	BTBD1	BTB (POZ) domain containing 1
Gga.17375.1.S1_at		2.08871
GgaAffx.13202.1.S1_s_at	ENSGALG00000009494	2.08788	2.18634	THAP5	THAP domain containing 5
Gga.3315.2.S1_a_at	ENSGALG00000002605	2.08653	3.60151	MRPL17	mitochondrial ribosomal protein L17
GgaAffx.21715.1.S1_at	ENSGALG00000010167	2.08512		PNN
Gga.5338.1.S1_at	ENSGALG00000005707	2.08505		IFT20
Gga.11793.1.S1_at	ENSGALG00000027714	2.08381	2.16344	ATG10	Autophagy-related protein 10 (APG10-like). [Source:Uniprot/SWISSPROT;Acc:Q9H0Y0]
GgaAffx.7184.1.S1_s_at	ENSGALG00000011301	2.08233		LRRC40
GgaAffx.12888.1.S1_s_at	ENSGALG00000001473	2.08232	2.18192	MIB2	Ubiquitin ligase protein MIB2 (EC 6.3.2.-) (Mind bomb homolog 2). [Source:Uniprot/SWISSPROT;Acc:Q5ZIJ9]
Gga.9378.1.S1_s_at	ENSGALG00000001580	2.08216	2.63252	ANP32B	acidic (leucine-rich) nuclear phosphoprotein 32 family, member B
GgaAffx.12860.1.S1_at	ENSGALG00000012784	2.08204		TXNDC5
GgaAffx.21092.1.S1_s_at	ENSGALG00000002689	2.08135	2.49908	NUP35	Nucleoporin NUP53 (Nuclear pore complex protein Nup53) (Nucleoporin Nup35) (35 kDa nucleoporin) (Mitotic phosphoprotein 44) (MP-44). [Source:Uniprot/SWISSPROT;Acc:Q8NFH5]
GgaAffx.6414.1.S1_at	ENSGALG00000010197	2.08102		COQ6
Gga.4525.1.S1_s_at	ENSGALG00000000542	2.08005	2.00399	ZNF593	zinc finger protein 593
GgaAffx.11958.1.S1_s_at	ENSGALG00000003650	2.07994		NOL11
Gga.7279.1.S1_at		2.07838		LAMP2
GgaAffx.2334.1.S1_s_at	ENSGALG00000003722	2.07725		THG1L
GgaAffx.12392.1.S1_s_at	ENSGALG00000006947	2.07694	2.24194	BDH1	D-beta-hydroxybutyrate dehydrogenase, mitochondrial precursor (EC 1.1.1.30) (BDH) (3-hydroxybutyrate dehydrogenase). [Source:Uniprot/SWISSPROT;Acc:Q5ZJZ5]
Gga.4500.1.S1_at	ENSGALG00000024398	2.076	2.79193	RPS28	ribosomal protein S28
GgaAffx.12127.1.S1_s_at	ENSGALG00000028342	2.07588		CHRAC1
GgaAffx.5852.1.S1_at	ENSGALG00000009288	2.07577	2.04838	RNPS1	RNA binding protein S1, serine-rich domain
Gga.15824.1.S1_at		2.07515		LYRM7
Gga.4374.1.S1_a_at	ENSGALG00000012830	2.0738	9.25154	IRF4	interferon regulatory factor 4 [Source:RefSeq_peptide;Acc:NP_989630]
Gga.4948.1.S1_at	ENSGALG00000027151	2.07176		FKBP1A
GgaAffx.12128.1.S1_s_at	ENSGALG00000006457	2.07121	2.40391	RBMX	RNA binding motif protein, X-linked
Gga.8061.2.S1_a_at	ENSGALG00000005706	2.06996		HSCB
Gga.7808.1.S1_at	ENSGALG00000011530	2.06769		C7orf24
Gga.8068.1.S1_at	ENSGALG00000006307	2.06764		NSMCE1
Gga.13480.1.S1_s_at	ENSGALG00000013916	2.06762		SERF2
Gga.1439.1.S1_s_at	ENSGALG00000012301	2.06742		VPS41
Gga.9485.1.S1_s_at	ENSGALG00000005911	2.06717	2.66124	MTF2	polycomblike 2 [Source:RefSeq_peptide;Acc:NP_989839]
GgaAffx.20476.1.S1_at		2.06708	8.60327	MEF2C	MADS box transcription enhancer factor 2, polypeptide C (myocyte enhancer factor 2C)
Gga.4905.1.S1_s_at	ENSGALG00000013649	2.06596		CNOT7
GgaAffx.13152.1.S1_s_at		2.06579	2.73071
GgaAffx.6456.2.S1_s_at	ENSGALG00000018947	2.06568		KRT5
Gga.4606.1.S1_at	ENSGALG00000010164	2.06552		SMARCA2
Gga.4964.1.S2_at	ENSGALG00000019602	2.06527
Gga.3356.2.S1_a_at	ENSGALG00000011931	2.06516	2.10815	NHP2L1	NHP2-like protein 1 (High mobility group-like nuclear protein 2 homolog 1) (U4/U6.U5 tri-snRNP 15.5 kDa protein) (OTK27) (hSNU13). [Source:Uniprot/SWISSPROT;Acc:P55769]
GgaAffx.12965.1.S1_at	ENSGALG00000013511	2.06503	2.25649	ANKRA2	ankyrin repeat, family A (RFXANK-like), 2
Gga.19158.1.S1_at	ENSGALG00000007590	2.0644		MTMR8
Gga.5338.1.S1_s_at	ENSGALG00000005707	2.06417		IFT20
GgaAffx.1984.1.S1_s_at	ENSGALG00000003143	2.06416	2.48356	ZC3H7A	Zinc finger CCCH domain-containing protein 7A. [Source:Uniprot/SWISSPROT;Acc:Q8IWR0]
Gga.1029.1.S1_a_at	ENSGALG00000003522	2.06391	2.20832	RBBP4	Histone-binding protein RBBP4 (Retinoblastoma-binding protein 4) (RBBP-4) (Retinoblastoma-binding protein p48) (Chromatin assembly factor 1 subunit C) (CAF-1 subunit C) (Chromatin assembly factor I p48 subunit) (CAF-I 48 kDa subunit) (CAF-I p48) (chCAF-1
Gga.3262.1.S1_at	ENSGALG00000028937	2.06239	2.46937	TIMM13
Gga.18163.1.S1_at		2.06169		PEX1
Gga.4759.1.S1_at	ENSGALG00000003400	2.05989	2.63427	STAG3L3	Multisynthetase complex auxiliary component p38 (Protein JTV-1). [Source:Uniprot/SWISSPROT;Acc:Q13155]
Gga.19617.1.S1_at	ENSGALG00000006026	2.05947	2.68862	CNOT6	CCR4-NOT transcription complex subunit 6 (EC 3.1.-.-) (Cytoplasmic deadenylase) (Carbon catabolite repressor protein 4 homolog) (CCR4 carbon catabolite repression 4-like). [Source:Uniprot/SWISSPROT;Acc:Q9ULM6]
Gga.5785.1.S1_at	ENSGALG00000006089	2.05822		ATF1
GgaAffx.3200.1.S1_s_at	ENSGALG00000005120	2.05711		FBLN2
Gga.4718.2.S1_at	ENSGALG00000000533	2.05698	2.36311	SFRS3	Splicing factor, arginine/serine-rich 3 (Pre-mRNA-splicing factor SRP20). [Source:Uniprot/SWISSPROT;Acc:P84103]
GgaAffx.7901.1.S1_at	ENSGALG00000012452	2.05504	2.04981	C14orf106	Uncharacterized potential DNA-binding protein C14orf106 (P243). [Source:Uniprot/SWISSPROT;Acc:Q6P0N0]
Gga.3332.1.S1_at	ENSGALG00000001561	2.05429	-2.48635	MXRA8	plasma membrane protein 1B3 [Source:RefSeq_peptide;Acc:NP_989967]
Gga.17142.1.S1_at	ENSGALG00000012466	2.05379		FKBP3
GgaAffx.3273.3.S1_s_at	ENSGALG00000005229	2.05345		gga-mir-1610	gga-mir-1610
GgaAffx.20951.1.S1_s_at	ENSGALG00000011392	2.05259		MSH4
Gga.8050.1.S1_a_at	ENSGALG00000016794	2.05217		MRPS9
Gga.16252.1.S1_at	ENSGALG00000017008	2.05217		RCBTB1
GgaAffx.12002.1.S1_at	ENSGALG00000016855	2.05035		ARGLU1
Gga.12455.1.S1_s_at	ENSGALG00000023294	2.0501	3.0435	RPLP0	60S acidic ribosomal protein P0 (L10E). [Source:Uniprot/SWISSPROT;Acc:P47826]
Gga.5906.1.S1_at	ENSGALG00000005589	2.04771	2.75958	SYNGR3	synaptogyrin 3
Gga.16535.1.S1_s_at	ENSGALG00000007930	2.04703		MAP2K5
Gga.3157.1.S2_at	ENSGALG00000017211	2.04629		MRE11A
GgaAffx.12925.1.S1_at	ENSGALG00000001500	2.04601		SLU7
GgaAffx.7431.1.S1_at	ENSGALG00000011662	2.04547	3.01953	NUP205	Nuclear pore complex protein Nup205 (Nucleoporin Nup205) (205 kDa nucleoporin). [Source:Uniprot/SWISSPROT;Acc:Q92621]
Gga.8156.1.S1_s_at	ENSGALG00000002388	2.04546		GBAS
Gga.5572.3.S1_s_at	ENSGALG00000002880	2.0452		AARSD1
Gga.13845.1.S1_at		2.04468	2.83551		putative RNA methylase [Source:RefSeq_peptide;Acc:NP_989699]
GgaAffx.1402.1.S1_s_at	ENSGALG00000002119	2.0438		C16orf62
Gga.7467.1.S1_at	ENSGALG00000027627	2.0437		PDLIM4
Gga.4633.1.S1_at	ENSGALG00000003755	2.04317		VDAC3
Gga.9199.1.S2_at	ENSGALG00000005823	2.04296	2.44964	HDLBP	Vigilin. [Source:Uniprot/SWISSPROT;Acc:P81021]
GgaAffx.13037.1.S1_s_at	ENSGALG00000003260	2.04285		UTP6
Gga.16213.1.S1_at	ENSGALG00000005331	2.04272		GJC2
GgaAffx.11925.1.S1_s_at	ENSGALG00000006780	2.04206		ARL6IP1
GgaAffx.23391.1.S1_at	ENSGALG00000028648	2.04199		CCDC59
GgaAffx.12906.1.S1_s_at	ENSGALG00000007711	2.04181	2.30812	RPL4	Ribosomal protein L4 (Fragment). [Source:Uniprot/SPTREMBL;Acc:Q6EE59]
Gga.6286.1.S1_at	ENSGALG00000010395	2.03938	4.20581	SIAH2	E3 ubiquitin-protein ligase SIAH2 (EC 6.3.2.-) (Seven in absentia homolog 2) (Siah-2) (hSiah2). [Source:Uniprot/SWISSPROT;Acc:O43255]
Gga.3449.1.S1_at	ENSGALG00000013602	2.03915	2.09901	PCM1	pericentriolar material-1 [Source:RefSeq_peptide;Acc:NP_989862]
GgaAffx.26290.1.S1_s_at	ENSGALG00000004707	2.03904	2.2489	CSE1L	Exportin-2 (Exp2) (Importin-alpha re-exporter) (Chromosome segregation 1-like protein) (Cellular apoptosis susceptibility protein). [Source:Uniprot/SWISSPROT;Acc:P55060]
GgaAffx.20782.1.S1_s_at		2.0378	2.3596	ZRANB2	Zinc finger, RAN-binding domain containing 2
GgaAffx.1911.1.S1_at	ENSGALG00000027993	2.03723	4.38969	MXD3
Gga.4869.1.S1_at	ENSGALG00000013067	2.03632		AKR1B10
GgaAffx.9310.1.S1_s_at	ENSGALG00000014690	2.0357		SLC12A2
GgaAffx.12159.1.S1_s_at	ENSGALG00000002670	2.03516		ZC3H15
Gga.6485.1.S1_at	ENSGALG00000002881	2.03493	2.09059	IHPK3	Inositol hexaphosphate kinase 3 (EC 2.7.4.21) (InsP6 kinase 3) (Inositol hexakisphosphate kinase 3). [Source:Uniprot/SWISSPROT;Acc:Q96PC2]
Gga.11815.1.S1_at	ENSGALG00000015742	2.03473		MRPL39
GgaAffx.21038.1.S1_at	ENSGALG00000008254	2.03355	2.29413	ANAPC1	anaphase promoting complex subunit 1
Gga.7537.1.S1_at	ENSGALG00000003878	2.03203		PIN4
GgaAffx.240.5.S1_s_at	ENSGALG00000000377	2.03132	2.32303	HNRPM	heterogeneous nuclear ribonucleoprotein M
GgaAffx.10174.1.S1_s_at	ENSGALG00000015959	2.03096	2.08557	SMAP1	Stromal membrane-associated protein 1. [Source:Uniprot/SWISSPROT;Acc:Q8IYB5]
Gga.1735.1.S1_s_at	ENSGALG00000021692	2.03093		NDUFA11
Gga.5715.1.S1_at		2.02997		IFT52
Gga.17117.1.S1_at	ENSGALG00000001988	2.02968	2.61281	TXNRD2
Gga.4110.12.S1_a_at	ENSGALG00000021139	2.02953	5.16281	IGLL1	Ig lambda chain V-1 region precursor. [Source:Uniprot/SWISSPROT;Acc:P04210]
Gga.9727.1.S1_at	ENSGALG00000008146	2.02935		MORF4L1
GgaAffx.11462.1.S1_at		2.02763		ZNF706
GgaAffx.11667.1.S1_s_at	ENSGALG00000007155	2.02707		C16orf75
Gga.9770.2.S1_a_at	ENSGALG00000004068	2.02587		C5orf3
Gga.7926.1.S1_at		2.02585	2.24048
Gga.730.1.S1_at	ENSGALG00000007484	2.02549		GOT1
Gga.4573.2.S1_s_at	ENSGALG00000005490	2.02506	2.31773	RPS2	ribosomal protein S2
Gga.17013.1.S1_a_at	ENSGALG00000028409	2.02319	2.69549	SNRPG	small nuclear ribonucleoprotein polypeptide G
Gga.20067.1.S1_s_at	ENSGALG00000001500	2.02319		SLU7
GgaAffx.11655.1.S1_s_at	ENSGALG00000007931	2.02178		DLD
GgaAffx.21710.1.S1_s_at	ENSGALG00000009448	2.01873	2.0907	IFRD1	IFR1 protein (Interferon-related protein). [Source:Uniprot/SPTREMBL;Acc:Q90W08]
GgaAffx.11856.1.S1_s_at	ENSGALG00000006910	2.0181	2.1951	IMPDH2	IMP (inosine monophosphate) dehydrogenase 2
Gga.7866.1.S1_at	ENSGALG00000017319	2.01781		MRPL48
GgaAffx.26068.1.S1_at	ENSGALG00000003947	2.0172	2.10497	HNRPH3	heterogeneous nuclear ribonucleoprotein H3 (2H9)
Gga.12235.1.S1_at	ENSGALG00000008454	2.01483	2.38378	NOP5	Nucleolar protein NOP5 (Nucleolar protein 5) (NOP58). [Source:Uniprot/SWISSPROT;Acc:Q9Y2X3]
Gga.5901.2.S1_s_at	ENSGALG00000011483	2.01453	2.1721	BRP44L	brain protein 44-like
GgaAffx.25000.1.S1_at	ENSGALG00000016569	2.01427	4.58587	FANCB	Fanconi anemia group B protein (Protein FACB) (Fanconi anemia- associated polypeptide of 95 kDa) (FAAP95). [Source:Uniprot/SWISSPROT;Acc:Q8NB91]
Gga.18895.1.S1_s_at	ENSGALG00000006596	2.01385		SNRPD3
GgaAffx.12468.1.S1_at	ENSGALG00000016437	2.01128		TAF1B
GgaAffx.21072.1.S1_at		2.0095		SLC24A6
Gga.12072.2.S1_a_at	ENSGALG00000006005	2.00883		MED31
GgaAffx.12529.1.S1_s_at	ENSGALG00000016088	2.00758	2.06389	CCT7	T-complex protein 1 subunit eta (TCP-1-eta) (CCT-eta) (HIV-1 Nef- interacting protein). [Source:Uniprot/SWISSPROT;Acc:Q99832]
GgaAffx.8990.1.S1_at		2.00738	2.51457	GPIAP1	Cytoplasmic activation-proliferation-associated protein 1. [Source:Uniprot/SPTREMBL;Acc:Q5XNV3]
GgaAffx.12913.1.S1_at	ENSGALG00000028773	2.00734		LAMC1
Gga.1196.1.S1_a_at	ENSGALG00000001613	2.00723		GNL3
Gga.81.1.S1_a_at	ENSGALG00000011523	2.00711	2.29699	RPL14	Ribosomal protein L14 (Fragment). [Source:Uniprot/SPTREMBL;Acc:Q6PTX7]
GgaAffx.258.1.S1_at		2.00702	2.53458
Gga.4811.2.S1_a_at	ENSGALG00000012591	2.00434	2.17669	HNRNPK
Gga.12316.1.S1_a_at	ENSGALG00000010142	2.00307	3.39388	C8orf40	Uncharacterized protein C8orf40. [Source:Uniprot/SWISSPROT;Acc:Q96E16]
GgaAffx.6712.1.S1_at	ENSGALG00000010612	2.00125	5.17918	PRKD3	Serine/threonine-protein kinase D3 (EC 2.7.11.13) (Protein kinase C nu type) (nPKC-nu) (Protein kinase EPK2). [Source:Uniprot/SWISSPROT;Acc:O94806]
Gga.7201.2.S1_a_at	ENSGALG00000003042	2.00092		PXMP4
Gga.4110.4.S1_a_at	ENSGALG00000021139	2.00068	5.06618	IGLL1	Ig lambda chain V-1 region precursor. [Source:Uniprot/SWISSPROT;Acc:P04210]
GgaAffx.13069.2.S1_s_at	ENSGALG00000001250	-2.00004	-2.62633	NFRKB	nuclear factor related to kappaB binding protein
Gga.12385.1.S1_at	ENSGALG00000006169	-2.00099	-3.77619	LIMA1	LIM domain and actin-binding protein 1 (Epithelial protein lost in neoplasm). [Source:Uniprot/SWISSPROT;Acc:Q9UHB6]
Gga.10313.1.S1_s_at	ENSGALG00000016486	-2.00256	-2.97715	HS1BP3	HCLS1 binding protein 3 [Source:RefSeq_peptide;Acc:NP_071905]
Gga.15176.1.S1_at		-2.00827	-2.21884
Gga.19105.1.S1_s_at		-2.0095	-2.18555	CTNND1	catenin (cadherin-associated protein), delta 1
Gga.6325.1.S1_at	ENSGALG00000011123	-2.0098		TAX1BP1
GgaAffx.20577.1.S1_s_at	ENSGALG00000028223	-2.01027		GGA1
Gga.17421.1.S1_at	ENSGALG00000012769	-2.01087	-2.24457	CHPT1	similar to choline phosphotransferase 1; cholinephosphotransferase 1 alpha; cholinephosphotransferase 1
Gga.11436.1.S1_a_at	ENSGALG00000012066	-2.0139	-2.47594	STARD3NL	MLN64 N-terminal domain homolog (STARD3 N-terminal-like protein). [Source:Uniprot/SWISSPROT;Acc:O95772]
Gga.2170.1.S1_at	ENSGALG00000008016	-2.01438		GRB2
GgaAffx.21334.1.S1_at	ENSGALG00000027737	-2.01447	-2.88797	CIDEA
Gga.8535.1.S2_at	ENSGALG00000012219	-2.01451	-3.50544	UNC5C	Netrin receptor UNC5C precursor (Unc-5 homolog C) (Unc-5 homolog 3) (cUNC-5H3). [Source:Uniprot/SWISSPROT;Acc:Q7T2Z5]
Gga.1540.1.S1_at	ENSGALG00000026279	-2.01889	-2.49817	COMMD8	COMM domain-containing protein 8. [Source:Uniprot/SWISSPROT;Acc:Q9NX08]
Gga.16577.1.S1_at	ENSGALG00000004638	-2.01971	-2.71057	HEPH	hephaestin
GgaAffx.25200.1.S1_at	ENSGALG00000017213	-2.02338		PANX1
GgaAffx.21527.1.S1_at		-2.02459	-2.76179
Gga.7086.1.S1_at	ENSGALG00000002823	-2.02477	-2.1866	DTX3	deltex 3 homolog (Drosophila)
Gga.6034.1.S1_at	ENSGALG00000001118	-2.0256		NEK6
Gga.679.1.S1_at	ENSGALG00000010166	-2.02716	-4.88945	VLDLR	Very low-density lipoprotein receptor precursor (VLDL receptor) (VLDL- R) (Vitellogenin receptor) (VTG receptor). [Source:Uniprot/SWISSPROT;Acc:P98165]
GgaAffx.7853.1.S1_s_at		-2.02743		B-LA
Gga.15732.1.S1_at		-2.02927		SEC22A
GgaAffx.12579.1.S1_at	ENSGALG00000009450	-2.03202	-2.13653	DUSP10	dual specificity phosphatase 10
Gga.20018.1.S1_at	ENSGALG00000006409	-2.03225	-2.78955	PODXL	podocalyxin-like
Gga.805.1.S1_at	ENSGALG00000015403	-2.03622	-2.78927	EPHA3	Ephrin type-A receptor 3 precursor (EC 2.7.10.1) (Tyrosine-protein kinase receptor ETK1) (CEK4). [Source:Uniprot/SWISSPROT;Acc:P29318]
GgaAffx.20334.1.S1_at	ENSGALG00000012211	-2.04043	-2.3182	PDLIM5	PDZ and LIM domain 5
Gga.11614.1.S1_at	ENSGALG00000003015	-2.04625	-2.11431	SERPINF1	Pigment epithelium-derived factor precursor (PEDF) (Serpin-F1) (EPC- 1). [Source:Uniprot/SWISSPROT;Acc:P36955]
GgaAffx.8485.2.S1_s_at	ENSGALG00000004984	-2.04795		K0256
GgaAffx.7851.2.S1_s_at	ENSGALG00000012394	-2.05018	-2.89796	NID2	Nidogen-2 precursor (NID-2) (Osteonidogen). [Source:Uniprot/SWISSPROT;Acc:Q14112]
Gga.7875.1.S1_at		-2.05119	-2.12415
Gga.18688.1.S1_at	ENSGALG00000002496	-2.05277	-8.84037	SFTPA2	Lung lectin precursor. [Source:Uniprot/SPTREMBL;Acc:Q2LK96]
Gga.13254.1.S1_at		-2.05448	-2.53228
Gga.19006.1.S1_at		-2.05808	-4.50412
GgaAffx.23677.2.S1_s_at	ENSGALG00000011811	-2.05983	-2.61292	SYNE2
Gga.17200.1.S1_at		-2.06041	-2.31976
GgaAffx.21386.1.S1_s_at		-2.0623	-2.85311	CALD1	Caldesmon (CDM). [Source:Uniprot/SWISSPROT;Acc:P12957]
Gga.16449.1.S1_at		-2.06359	-3.07961
GgaAffx.23678.1.S1_s_at	ENSGALG00000011812	-2.06573	-4.26296	SULT1E1	Estrogen sulfotransferase (EC 2.8.2.4) (Sulfotransferase, estrogen- preferring) (EST-1). [Source:Uniprot/SWISSPROT;Acc:P49888]
Gga.3035.1.S1_at	ENSGALG00000010005	-2.07307		EPAS1
Gga.16369.1.S1_at	ENSGALG00000011869	-2.07338		KIAA1109
Gga.4821.1.S1_at	ENSGALG00000004338	-2.07404	-3.11432	COL18A1	collagen, type XVIII, alpha 1 [Source:RefSeq_peptide;Acc:NP_989495]
GgaAffx.11549.1.S1_s_at	ENSGALG00000014864	-2.07702	-3.66887	SMPD1	similar to Sphingomyelin phosphodiesterase, acid-like 3A
Gga.2992.1.S1_at	ENSGALG00000010244	-2.07705	-2.67814	AKR1A1	aldo-keto reductase family 1, member A1 (aldehyde reductase)
Gga.1387.1.S1_s_at	ENSGALG00000013397	-2.07772	-2.75758	EXOC3	exocyst complex component 3
Gga.4058.1.S1_at		-2.07828	-2.82174	MARCKS	myristoylated alanine-rich C kinase substrate (MARCKS)
Gga.12255.1.S1_at	ENSGALG00000008797	-2.08065	-2.35065	WASL	Wiskott-Aldrich syndrome-like
Gga.13336.3.S1_x_at		-2.08341		BLB1 /// BLB2
GgaAffx.10777.1.S1_at	ENSGALG00000016834	-2.08542	-2.82627	MCF2L	Guanine nucleotide exchange factor DBS (DBL's big sister) (MCF2- transforming sequence-like protein) (Fragment). [Source:Uniprot/SWISSPROT;Acc:O15068]
GgaAffx.26781.1.S1_at	ENSGALG00000018387	-2.08977
Gga.18978.1.S1_at		-2.08995	-3.40894		SH3 domain protein D19 [Source:RefSeq_peptide;Acc:NP_001009555]
Gga.5199.1.S1_at	ENSGALG00000012827	-2.09093	-2.73113	RIPK1	receptor (TNFRSF)-interacting serine-threonine kinase 1 [Source:RefSeq_peptide;Acc:NP_989733]
Gga.10660.2.S1_at	ENSGALG00000014725	-2.09362	-3.53366	PLK2	Serine/threonine-protein kinase PLK2 (EC 2.7.11.21) (Polo-like kinase 1) (PLK-2) (Serine/threonine-protein kinase SNK) (Serum-inducible kinase). [Source:Uniprot/SWISSPROT;Acc:Q9NYY3]
GgaAffx.21080.1.S1_at		-2.09379
GgaAffx.21640.1.S1_s_at	ENSGALG00000009493	-2.0963	-2.16778	C14orf83
GgaAffx.1550.1.A1_at		-2.09849	-3.49874	KLF10	Krueppel-like factor 10 (Transforming growth factor-beta-inducible early growth response protein 1) (TGFB-inducible early growth response protein 1) (TIEG-1) (EGR-alpha). [Source:Uniprot/SWISSPROT;Acc:Q13118]
GgaAffx.4434.1.S1_s_at	ENSGALG00000007093	-2.09945	-2.3247	PSCD1	Cytohesin-1 (PH, SEC7 and coiled-coil domain-containing protein 1) (SEC7 homolog B2-1). [Source:Uniprot/SWISSPROT;Acc:Q15438]
Gga.100.1.S1_a_at	ENSGALG00000006351	-2.09956	-2.51648	FAS	Fas antigen (Fragment). [Source:Uniprot/SPTREMBL;Acc:Q9DGH8]
Gga.2982.1.S1_at	ENSGALG00000000608	-2.09979	-2.78087	CDH1	Epithelial-cadherin precursor (E-cadherin) (Cadherin-1) (Liver cell adhesion molecule) (L-CAM). [Source:Uniprot/SWISSPROT;Acc:P08641]
Gga.3933.1.S1_at		-2.09991	-2.2473	JAK2
Gga.7332.1.S1_at		-2.10042		NUFIP2
GgaAffx.24681.1.S1_at	ENSGALG00000015444	-2.10157	-2.09212	NSMAF	Protein FAN (Factor associated with N-SMase activation) (Factor associated with neutral sphingomyelinase activation). [Source:Uniprot/SWISSPROT;Acc:Q92636]
Gga.9195.1.S1_at		-2.10285	-2.11044	QKI	quaking homolog
Gga.19007.1.S1_at		-2.10454		CRISPLD2
Gga.4168.1.S1_at	ENSGALG00000011214	-2.10534	-3.65174	SERPINH1	Serpin H1 precursor (Collagen-binding protein) (Colligin) (47 kDa heat shock protein). [Source:Uniprot/SWISSPROT;Acc:P13731]
Gga.5171.1.S1_at	ENSGALG00000005272	-2.10574	-3.52084	CDH5	cadherin 5, type 2, VE-cadherin (vascular epithelium) [Source:RefSeq_peptide;Acc:NP_989558]
Gga.4418.1.S1_at	ENSGALG00000005757	-2.10841	-2.05115	IRF8	Interferon regulatory factor 8 (IRF-8) (Interferon consensus sequence- binding protein) (ICSBP). [Source:Uniprot/SWISSPROT;Acc:Q90871]
Gga.1109.1.S2_at		-2.10948	-2.27576	RAC1	Gallus gallus GTPase cRac1A (CRAC1A), mRNA. [Source:RefSeq_dna;Acc:NM_205017]
Gga.18926.2.S1_a_at	ENSGALG00000016162	-2.11314		PTP4A3
Gga.3635.1.S1_at	ENSGALG00000007700	-2.11484	-3.39118	CTTN	cortactin
Gga.3867.1.S1_at	ENSGALG00000000209	-2.11568	-2.05904	PRNP	Major prion protein homolog precursor (PR-LP) (Acetylcholine receptor- inducing activity) (ARIA) (65-21 protein). [Source:Uniprot/SWISSPROT;Acc:P27177]
Gga.16056.1.S1_s_at	ENSGALG00000006222	-2.11703		ANKRD11
Gga.8364.1.S1_at	ENSGALG00000008322	-2.11719	-2.0019	PTPN12	Tyrosine-protein phosphatase non-receptor type 12 (EC 3.1.3.48) (Protein-tyrosine phosphatase G1) (PTPG1). [Source:Uniprot/SWISSPROT;Acc:Q05209]
Gga.8138.1.S1_at	ENSGALG00000000616	-2.11805	-3.92779	ELF3	E74-like factor 3 (ets domain transcription factor, epithelial-specific ) [Source:RefSeq_peptide;Acc:NP_004424]
Gga.11253.1.S1_at		-2.11866	-2.63242	TM7SF3	transmembrane 7 superfamily member 3
Gga.2419.1.S1_at	ENSGALG00000016479	-2.11936	-2.65429	LAPTM4A	Lysosomal-associated transmembrane protein 4A. [Source:Uniprot/SWISSPROT;Acc:Q5ZML7]
Gga.14870.1.S1_at	ENSGALG00000006252	-2.12003	-3.06373	LMO4	LIM domain only 4 [Source:RefSeq_peptide;Acc:NP_989443]
Gga.9743.1.S1_at	ENSGALG00000004816	-2.12243	-2.51062	FLCN	Folliculin (Birt-Hogg-Dube syndrome protein) (BHD skin lesion fibrofolliculoma protein). [Source:Uniprot/SWISSPROT;Acc:Q8NFG4]
GgaAffx.23557.10.S1_s_at	ENSGALG00000011405	-2.12677		SLC4A7
GgaAffx.24771.1.S1_at	ENSGALG00000026971	-2.12772	-2.79882	RRAGD	Ras-related GTP-binding protein D (Rag D). [Source:Uniprot/SWISSPROT;Acc:Q9NQL2]
Gga.19519.1.S1_at		-2.12804	-2.23272
GgaAffx.24493.1.S1_at	ENSGALG00000014725	-2.12985	-2.93972	PLK2	Serine/threonine-protein kinase PLK2 (EC 2.7.11.21) (Polo-like kinase 1) (PLK-2) (Serine/threonine-protein kinase SNK) (Serum-inducible kinase). [Source:Uniprot/SWISSPROT;Acc:Q9NYY3]
Gga.12233.1.S1_at	ENSGALG00000011529	-2.13184		ASAHL
GgaAffx.21640.1.S1_at	ENSGALG00000009493	-2.13287	-2.40906	C14orf83
Gga.4863.1.S1_at	ENSGALG00000014226	-2.13463	-3.80615	KIAA0930
GgaAffx.23944.1.S1_at	ENSGALG00000012570	-2.13471		TANC1
Gga.4570.1.S1_at	ENSGALG00000002139	-2.13585		RCJMB04_16d21
Gga.15893.1.S1_at		-2.13638	-2.38283
GgaAffx.13210.1.S1_at	ENSGALG00000016234	-2.14313	-2.69922	SLA	src-like adaptor [Source:RefSeq_peptide;Acc:NP_989722]
Gga.11449.1.S1_at	ENSGALG00000001574	-2.14769	-2.46785	MLLT6	Myeloid/lymphoid or mixed-lineage leukemia (trithorax homolog, Drosophila); translocated to, 6
Gga.137.1.S1_at	ENSGALG00000010013	-2.1482	-4.10398	EDNRA	endothelin receptor type A [Source:RefSeq_peptide;Acc:NP_989450]
Gga.8365.1.A1_at		-2.15032	-2.3411		glucuronidase, beta
Gga.1202.1.S1_at	ENSGALG00000015259	-2.15078	-2.45212	RB1CC1	RB1-inducible coiled-coil 1
Gga.12986.1.S1_at		-2.15569		NKTR
Gga.1747.2.S1_a_at	ENSGALG00000001049	-2.15823	-2.72915	CASP1	caspase-1 [Source:RefSeq_peptide;Acc:NP_990255]
Gga.16366.1.S1_s_at	ENSGALG00000009234	-2.15968		AMDHD2
Gga.3659.1.S1_at	ENSGALG00000009240	-2.16329	-3.29165	NFE2L2	nuclear factor (erythroid-derived 2)-like 2
Gga.19728.1.S1_at	ENSGALG00000013022	-2.16676	-3.40393	CACNA1C
Gga.12155.1.S1_at		-2.16702	-7.96573	CGAT1	Similar to beta-1,4-N-acetylgalactosaminyltransferase
Gga.6127.1.S1_at	ENSGALG00000009082	-2.16835		CABC1
Gga.17387.1.S1_at		-2.16889		NR3C1
Gga.7006.2.S1_a_at		-2.17051
Gga.6407.1.S1_at		-2.17826	-2.50248
Gga.19590.1.S1_at		-2.1803	-2.17459	PHACTR2
Gga.1719.1.S1_at	ENSGALG00000011274	-2.18371	-2.73145	DCN	decorin
GgaAffx.6896.1.S1_at	ENSGALG00000010903	-2.18534	-4.1187	RASGEF1B	RasGEF domain family, member 1B [Source:RefSeq_peptide;Acc:NP_689758]
GgaAffx.10006.1.S1_s_at	ENSGALG00000015693	-2.1894	-2.01336	USP25	Ubiquitin carboxyl-terminal hydrolase 25 (EC 3.1.2.15) (Ubiquitin thioesterase 25) (Ubiquitin-specific-processing protease 25) (Deubiquitinating enzyme 25) (USP on chromosome 21). [Source:Uniprot/SWISSPROT;Acc:Q9UHP3]
GgaAffx.1093.1.S1_at	ENSGALG00000001664	-2.18992	-2.38935	PTPN9	Tyrosine-protein phosphatase non-receptor type 9 (EC 3.1.3.48) (Protein-tyrosine phosphatase MEG2) (PTPase-MEG2). [Source:Uniprot/SWISSPROT;Acc:P43378]
Gga.8893.1.S1_a_at		-2.19146	-2.70262		similar to ELL associated factor 1; Eaf1 protein
Gga.11925.1.S1_at	ENSGALG00000005299	-2.19147	-3.33088	ANXA7	Annexin A7 (Annexin VII) (Synexin). [Source:Uniprot/SWISSPROT;Acc:P20073]
Gga.9513.1.S2_at		-2.19165	-2.63042	CXCL12	stromal cell derived factor 1 [Source:RefSeq_peptide;Acc:NP_989841]
GgaAffx.8414.2.S1_s_at	ENSGALG00000013218	-2.19166	-3.8607	C3AR1	complement component 3a receptor 1
Gga.2748.1.S1_s_at	ENSGALG00000003371	-2.19171	-2.0875	ELL	elongation factor RNA polymerase II
GgaAffx.1.1.S1_s_at	ENSGALG00000027864	-2.19236		NFKBIA
Gga.16254.1.S1_at	ENSGALG00000011278	-2.19242	-3.06723	PCAF	PCAF (Fragment). [Source:Uniprot/SPTREMBL;Acc:Q90ZI1]
GgaAffx.4487.1.S1_s_at	ENSGALG00000007181	-2.19306		PGS1
Gga.1150.2.S1_a_at	ENSGALG00000001956	-2.19331	-4.27624	OLFML3	Olfactomedin-Noelin-Tiarin factor 1. [Source:Uniprot/SPTREMBL;Acc:Q25C36]
Gga.12114.1.S1_at	ENSGALG00000013632	-2.19933	-2.73275	THEM2	Thioesterase superfamily member 2. [Source:Uniprot/SWISSPROT;Acc:Q9NPJ3]
GgaAffx.11470.1.S1_s_at	ENSGALG00000016479	-2.20135	-2.62187	LAPTM4A	Lysosomal-associated transmembrane protein 4A. [Source:Uniprot/SWISSPROT;Acc:Q5ZML7]
GgaAffx.20180.1.S1_s_at		-2.20674		EPN2
Gga.9710.1.S1_at	ENSGALG00000010122	-2.20675	-3.10261	SH2D4A	SH2 domain-containing protein 4A (Protein SH(2)A). [Source:Uniprot/SWISSPROT;Acc:Q9H788]
Gga.16263.1.S1_at		-2.20995		TRAF3
GgaAffx.24216.1.S1_at	ENSGALG00000026085	-2.2123	-2.31722	DUSP7	Dual specificity protein phosphatase 7 (EC 3.1.3.48) (EC 3.1.3.16) (Dual specificity protein phosphatase PYST2). [Source:Uniprot/SWISSPROT;Acc:Q16829]
Gga.3776.1.S1_at	ENSGALG00000016443	-2.21237	-3.59769	HPCAL1	Hippocalcin-like protein 1 (Rem-1 protein). [Source:Uniprot/SWISSPROT;Acc:P42324]
Gga.4037.2.A1_s_at		-2.21376		B-LA
GgaAffx.9588.1.S1_at	ENSGALG00000015094	-2.21437	-2.323	ZBTB20	Zinc finger and BTB domain-containing protein 20 (Zinc finger protein 288) (Dendritic-derived BTB/POZ zinc finger protein). [Source:Uniprot/SWISSPROT;Acc:Q9HC78]
GgaAffx.22563.1.S1_at	ENSGALG00000008403	-2.22062		PHF21A
Gga.16038.1.S1_at	ENSGALG00000005554	-2.22101	-2.0178	ADIPOQ	adiponectin [Source:RefSeq_peptide;Acc:NP_996874]
Gga.13197.1.S1_at	ENSGALG00000003499	-2.22179	-3.71528	MAST3	Microtubule-associated serine/threonine-protein kinase 3 (EC 2.7.11.1). [Source:Uniprot/SWISSPROT;Acc:O60307]
Gga.11824.1.S1_at	ENSGALG00000008660	-2.22567	-3.33819	CST7	Cystatin-F precursor (Leukocystatin) (Cystatin-7) (Cystatin-like metastasis-associated protein) (CMAP). [Source:Uniprot/SWISSPROT;Acc:O76096]
Gga.1208.1.S1_at	ENSGALG00000004065	-2.22861		SLC25A16
GgaAffx.10053.1.S1_at	ENSGALG00000015779	-2.23187	-3.03964	ACY1L2	aminoacylase 1-like 2 [Source:RefSeq_peptide;Acc:NP_001010853]
GgaAffx.21186.1.S1_at		-2.23333	-2.18538
Gga.4602.1.S1_at	ENSGALG00000003548	-2.23395	-4.00769	BAIAP2L1	Brain-specific angiogenesis inhibitor 1-associated protein 2-like protein 1 (BAI1-associated protein 2-like protein 1). [Source:Uniprot/SWISSPROT;Acc:Q9UHR4]
Gga.18101.1.S1_at		-2.23531	-2.30575
Gga.7950.1.S1_at		-2.23565	-3.49485	NOD1
Gga.9851.2.S1_a_at	ENSGALG00000003817	-2.23718	-2.46245	IFFO2	Novel protein (Fragment). [Source:Uniprot/SPTREMBL;Acc:Q5TF58]
Gga.11976.2.S1_a_at		-2.23766	-2.08702	ZHX1
Gga.13188.1.S1_at		-2.23771	-2.44466
GgaAffx.270.1.S1_at	ENSGALG00000000438	-2.24081	-2.25597	KIAA1815	Probable peptidase KIAA1815 (EC 3.4.-.-). [Source:Uniprot/SWISSPROT;Acc:Q7Z2K6]
Gga.4070.1.S1_at		-2.24288	-2.69136	CSF1R	colony stimulating factor 1 receptor, formerly McDonough feline sarcoma viral (v-fms) oncogene homolog
Gga.4943.1.S1_at	ENSGALG00000016719	-2.24337		TNFRSF21
Gga.639.1.S1_at	ENSGALG00000009163	-2.24609	-3.27523	S100A11	Protein S100-A11 (S100 calcium-binding protein A11) (Calgizzarin). [Source:Uniprot/SWISSPROT;Acc:P24479]
Gga.7064.1.S1_at	ENSGALG00000000974	-2.24962	-3.23185	VCAM1	Vascular cell adhesion protein 1 precursor (V-CAM 1) (CD106 antigen) (INCAM-100). [Source:Uniprot/SWISSPROT;Acc:P19320]
Gga.6647.1.A1_at		-2.25302	-2.48581	RREB1
Gga.17063.1.S1_s_at	ENSGALG00000003971	-2.25353	-2.73502	TCEB3	transcription elongation factor B (SIII), polypeptide 3 (110kDa, elongin A)
Gga.16560.2.S1_s_at	ENSGALG00000028249	-2.25477		MCL1
GgaAffx.26593.1.S1_s_at	ENSGALG00000005763	-2.25587	-5.7601	VILL	Villin-like protein. [Source:Uniprot/SWISSPROT;Acc:O15195]
GgaAffx.21790.1.S1_s_at	ENSGALG00000014873	-2.2607	-3.42899	GJA1	Gap junction alpha-1 protein (Connexin-43) (Cx43). [Source:Uniprot/SWISSPROT;Acc:P14154]
GgaAffx.20260.1.S1_s_at	ENSGALG00000000771	-2.26787	-3.00967	PLA2G15
Gga.12895.1.S1_at		-2.27303		DLG1
GgaAffx.584.1.S1_at	ENSGALG00000023541	-2.27454		SPHK1
Gga.17513.1.S1_at	ENSGALG00000012425	-2.27536	-2.63343	PLEKHC1	Pleckstrin homology domain-containing family C member 1 (Kindlin-2) (Mitogen-inducible gene 2 protein) (Mig-2). [Source:Uniprot/SWISSPROT;Acc:Q96AC1]
Gga.7305.2.S1_a_at		-2.27618	-3.29358	SLC31A2	Probable low-affinity copper uptake protein 2 (hCTR2) (Copper transporter 2) (Solute carrier family 31 member 2). [Source:Uniprot/SWISSPROT;Acc:O15432]
Gga.16404.1.S1_s_at	ENSGALG00000011221	-2.27868	-3.56298	AGPAT9	lysophosphatidic acid acyltransferase theta
Gga.11065.1.S1_s_at	ENSGALG00000015788	-2.27943	-3.51894	CHMP4C
GgaAffx.3750.1.S1_at	ENSGALG00000027905	-2.28274		AXUD1
Gga.15886.1.S1_at	ENSGALG00000015865	-2.28563	-3.14256	FAM46A
GgaAffx.21186.1.S1_s_at		-2.28596	-2.13451
Gga.16267.1.S1_at	ENSGALG00000024348	-2.28891	-4.04061	MHCI	MHC class I antigen (Fragment). [Source:Uniprot/SPTREMBL;Acc:Q6X3Z0]
Gga.9513.1.S1_a_at	ENSGALG00000028136	-2.29079	-2.54732	CXCL12	stromal cell derived factor 1 [Source:RefSeq_peptide;Acc:NP_989841]
GgaAffx.26579.1.S1_s_at	ENSGALG00000005725	-2.29115	-2.57142	CSF1R	colony stimulating factor 1 receptor, formerly McDonough feline sarcoma viral (v-fms) oncogene homolog
Gga.575.1.S1_at	ENSGALG00000015816	-2.29623	-5.58039	CD8A	CD8 alpha chain (Fragment). [Source:Uniprot/SPTREMBL;Acc:P79986]
Gga.7040.1.S1_at	ENSGALG00000008256	-2.29721	-3.1171	CTSH	Cathepsin H precursor (EC 3.4.22.16) [Contains: Cathepsin H mini chain; Cathepsin H heavy chain; Cathepsin H light chain]. [Source:Uniprot/SWISSPROT;Acc:P09668]
GgaAffx.6397.1.S1_at	ENSGALG00000010171	-2.29761		NFKBIE
Gga.5833.2.S1_a_at		-2.29767	-3.27703	LRRC8A	Leucine-rich repeat-containing protein 8A. [Source:Uniprot/SWISSPROT;Acc:Q8IWT6]
Gga.6294.1.S1_at	ENSGALG00000028086	-2.29768	-2.56205	SH3PX3	SH3 and PX domain containing 3 [Source:RefSeq_peptide;Acc:NP_695003]
Gga.17085.1.S1_at	ENSGALG00000009252	-2.29956	-3.29934	PLD1
Gga.6848.3.S1_a_at	ENSGALG00000010224	-2.30356	-6.20975	GLIPR1	GLI pathogenesis-related 1 (glioma)
Gga.11445.1.S1_at	ENSGALG00000014759	-2.30507	-4.23017	STYK1	Tyrosine protein-kinase STYK1 (EC 2.7.10.2) (Serine/threonine/tyrosine kinase 1) (Novel oncogene with kinase domain) (Protein PK-unique). [Source:Uniprot/SWISSPROT;Acc:Q6J9G0]
Gga.9159.1.S1_at	ENSGALG00000006382	-2.30643		PTPRJ
Gga.6848.2.S1_a_at	ENSGALG00000010224	-2.30676	-5.45985	GLIPR1	GLI pathogenesis-related 1 (glioma)
Gga.5393.1.S1_at	ENSGALG00000009546	-2.30792	-2.729	HTRA1	Serine protease HTRA1 precursor (EC 3.4.21.-) (L56) (Serine protease 11). [Source:Uniprot/SWISSPROT;Acc:Q92743]
Gga.19725.1.S1_at		-2.3084	-2.18777
Gga.1712.2.S1_a_at	ENSGALG00000014800	-2.30881	-2.60098	ATP6V1A	A2 isoform of vacuolar H+-ATPase subunit A [Source:RefSeq_peptide;Acc:NP_990305]
Gga.6319.2.S1_a_at	ENSGALG00000010811	-2.30902	-3.92503	LGMN	legumain
Gga.6997.2.S1_s_at	ENSGALG00000005622	-2.31358	-2.52709	ARF4	ADP-ribosylation factor 4
Gga.4988.1.S1_at		-2.31805	-2.87761	CALD1	Caldesmon (CDM). [Source:Uniprot/SWISSPROT;Acc:P12957]
Gga.702.1.S1_at	ENSGALG00000014913	-2.32092	-4.06393	ROS1	Proto-oncogene tyrosine-protein kinase ROS precursor (EC 2.7.10.1) (c- ros-1). [Source:Uniprot/SWISSPROT;Acc:P08941]
GgaAffx.22012.1.S1_at	ENSGALG00000006672	-2.32102		LARP5
Gga.7211.1.S1_at	ENSGALG00000011436	-2.32387	-2.83986	TMBIM1	Transmembrane BAX inhibitor motif-containing protein 1 (RECS1 protein homolog). [Source:Uniprot/SWISSPROT;Acc:Q969X1]
GgaAffx.11871.1.S1_at	ENSGALG00000002664	-2.32391	-2.68729	ANXA11	annexin A11
Gga.1792.1.S1_at	ENSGALG00000028635	-2.3243	-3.60711	C9orf58	chromosome 9 open reading frame 58
Gga.4451.1.S1_at	ENSGALG00000001446	-2.32893	-2.00738	GSN	Gelsolin precursor (Actin-depolymerizing factor) (ADF) (Brevin) (Homogenin). [Source:Uniprot/SWISSPROT;Acc:O93510]
Gga.3802.1.S1_s_at	ENSGALG00000008348	-2.32924	-3.35948	PDIA3	58kDa glucose regulated protein precursor; 1,25D3-MARRS protein; 1,25D3-membrane-associated, rapid-response steroid-binding protein; glucose regulated thiol oxidoreductase protein [Source:RefSeq_peptide;Acc:NP_989441]
Gga.10895.1.S1_s_at	ENSGALG00000013091	-2.33027	-4.39078	EPS8	Epidermal growth factor receptor kinase substrate 8. [Source:Uniprot/SWISSPROT;Acc:Q12929]
Gga.17545.1.S1_at	ENSGALG00000001007	-2.33045		MMP15
GgaAffx.6177.1.S1_at	ENSGALG00000009856	-2.33069		GNS
GgaAffx.23741.1.S1_at	ENSGALG00000012023	-2.33158	-2.71478	DACT1	DAPPER1. [Source:Uniprot/SPTREMBL;Acc:Q1G7H4]
Gga.1027.1.S1_at	ENSGALG00000007210	-2.3351	-3.41597	ARHGAP6	similar to Rho-GTPase-activating protein 6 (Rho-type GTPase-activating protein RhoGAPX-1)
Gga.9136.1.S1_at		-2.3352	-4.49585	TACSTD1	tumor-associated calcium signal transducer 1
Gga.10303.1.S1_at	ENSGALG00000009396	-2.33666	-3.33503	CAV2	Caveolin-2. [Source:Uniprot/SWISSPROT;Acc:P51636]
Gga.7289.1.S1_at		-2.33686	-2.98666
Gga.16283.1.S1_at	ENSGALG00000026154	-2.3376	-3.23972	C9orf89
GgaAffx.20135.1.S1_s_at	ENSGALG00000003267	-2.33946	-2.48525	STAT3	signal transducer and activator of transcription 3 (acute-phase response factor)
Gga.12905.1.S1_at	ENSGALG00000009483	-2.34038	-2.57561	MARK1	Serine/threonine-protein kinase MARK1 (EC 2.7.11.1) (MAP/microtubule affinity-regulating kinase 1). [Source:Uniprot/SWISSPROT;Acc:Q9P0L2]
Gga.3635.1.S2_at		-2.34052	-4.20093	CTTN	cortactin
Gga.16009.1.S1_s_at		-2.34386	-3.01135	ARHGAP12
Gga.6250.1.S1_at	ENSGALG00000000866	-2.34683	-4.10718	SELENBP1	selenium binding protein 1
Gga.19151.1.S1_at		-2.34971	-4.36691	NFAM1	NFAT activating protein with ITAM motif 1
Gga.9347.3.S1_a_at	ENSGALG00000001250	-2.35189	-3.05641	APLP2
GgaAffx.24513.3.S1_s_at	ENSGALG00000014770	-2.35196	-3.03793	EPB41L3	Band 4.1-like protein 3 (4.1B) (Differentially expressed in adenocarcinoma of the lung protein 1) (DAL-1). [Source:Uniprot/SWISSPROT;Acc:Q9Y2J2]
Gga.3950.1.S1_at	ENSGALG00000008830	-2.3557	-2.21046	BMP2	Bone morphogenetic protein 2 precursor (BMP-2) (Fragment). [Source:Uniprot/SWISSPROT;Acc:Q90751]
Gga.6713.1.S1_at	ENSGALG00000013548	-2.35891	-5.20127	GZMA	granzyme A [Source:RefSeq_peptide;Acc:NP_989788]
GgaAffx.21649.1.S1_at		-2.36416	-2.46598
GgaAffx.20465.1.S1_at		-2.36822	-2.56932	GNA11	guanine nucleotide binding protein (G protein), alpha 11 (Gq class) [Source:RefSeq_peptide;Acc:NP_989565]
GgaAffx.20465.1.S1_s_at		-2.36952	-2.77548	GNA11	guanine nucleotide binding protein (G protein), alpha 11 (Gq class) [Source:RefSeq_peptide;Acc:NP_989565]
Gga.9207.2.S1_a_at	ENSGALG00000024020	-2.36987	-4.34996
GgaAffx.21240.1.S1_at		-2.3699	-3.76585	NRP2
GgaAffx.11201.2.S1_s_at	ENSGALG00000027093	-2.37034	-3.08817	TLR1	toll-like receptor 1 /// similar to toll-like receptor 1 /// Toll-like receptor 1 type 2 /// toll-like receptor 16
Gga.11927.1.S1_s_at	ENSGALG00000009945	-2.3722	-6.51151	CPM	Carboxypeptidase M precursor (EC 3.4.17.12) (CPM). [Source:Uniprot/SWISSPROT;Acc:P14384]
Gga.16560.2.S1_a_at	ENSGALG00000028249	-2.37295		MCL1
GgaAffx.11670.1.S1_s_at	ENSGALG00000009086	-2.37458		EHD3
Gga.9346.3.S1_a_at	ENSGALG00000008677	-2.37466	-2.99096	VIM	Vimentin. [Source:Uniprot/SWISSPROT;Acc:P09654]
Gga.8215.1.S1_at	ENSGALG00000007698	-2.37711	-3.1441	CARD8	similar to NALP1
Gga.15359.1.S1_s_at	ENSGALG00000011531	-2.38021	-3.01036	APAF1	Apoptotic protease-activating factor 1 (Apaf-1). [Source:Uniprot/SWISSPROT;Acc:O14727]
GgaAffx.25015.1.A1_s_at		-2.38298	-4.10066	MFSD11	CDNA FLJ20226 fis, clone COLF5064 (ET protein) (Hypothetical protein ET). [Source:Uniprot/SPTREMBL;Acc:Q9NXI5]
Gga.4922.1.S2_at	ENSGALG00000007669	-2.38413	-2.32125	EGR1	Early growth response protein 1 (EGR-1) (Zinc finger protein ZENK) (Fragment). [Source:Uniprot/SWISSPROT;Acc:O73691]
Gga.5705.1.S1_at	ENSGALG00000011056	-2.38709	-2.51377	EGLN1	Egl nine homolog 1 (EC 1.14.11.-) (Hypoxia-inducible factor prolyl hydroxylase 2) (HIF-prolyl hydroxylase 2) (HIF-PH2) (HPH-2) (Prolyl hydroxylase domain-containing protein 2) (PHD2) (SM-20). [Source:Uniprot/SWISSPROT;Acc:Q9GZT9]
GgaAffx.11590.1.S1_s_at	ENSGALG00000007093	-2.38776	-2.3843	RCJMB04_2m10	pleckstrin homology, Sec7 and coiled-coil domains 1(cytohesin 1)
Gga.11844.1.S1_s_at	ENSGALG00000016063	-2.38934	-3.89453	KLF10	Krueppel-like factor 10 (Transforming growth factor-beta-inducible early growth response protein 1) (TGFB-inducible early growth response protein 1) (TIEG-1) (EGR-alpha). [Source:Uniprot/SWISSPROT;Acc:Q13118]
GgaAffx.11756.1.S1_at		-2.38946	-2.47051	GPR137B	G protein-coupled receptor 137B
Gga.3659.1.S2_at		-2.38971	-3.88054	NFE2L2	nuclear factor (erythroid-derived 2)-like 2
Gga.2377.1.S1_at		-2.38991	-2.72677	DEK	DEK oncogene (DNA binding)
Gga.4733.1.A1_at		-2.39089
Gga.1426.1.S1_s_at	ENSGALG00000006904	-2.39312	-2.20837	RNH1	ribonuclease/angiogenin inhibitor 1
Gga.17514.1.S1_at		-2.39504	-3.27234	PFKFB4	6-phosphofructo-2-kinase/fructose-2,6-biphosphatase 4
Gga.3007.1.S1_at	ENSGALG00000002326	-2.39617	-3.08071
Gga.15320.1.S1_at	ENSGALG00000009517	-2.39706	-2.0264	GNG11	Guanine nucleotide-binding protein G(I)/G(S)/G(O) gamma-11 subunit precursor. [Source:Uniprot/SWISSPROT;Acc:P61952]
GgaAffx.5264.1.S1_at	ENSGALG00000008346	-2.39854	-4.82461	CASP18	Initiator caspase. [Source:Uniprot/SPTREMBL;Acc:Q4JQQ0]
GgaAffx.6826.1.S1_at	ENSGALG00000010801	-2.39861	-2.34582	TMEM61	Transmembrane protein 61. [Source:Uniprot/SWISSPROT;Acc:Q8N0U2]
GgaAffx.3989.1.S1_at	ENSGALG00000006425	-2.4021	-2.51049	SLC6A6	solute carrier family 6 (neurotransmitter transporter, taurine), member 6
Gga.12441.1.S1_at	ENSGALG00000008118	-2.40457	-3.9632	RFTN2	Raftlin-2 (Raft-linking protein 2). [Source:Uniprot/SWISSPROT;Acc:Q52LD8]
Gga.6072.2.S1_at		-2.40593	-2.50115	SRGN
Gga.5167.1.S1_at	ENSGALG00000006546	-2.40726		CD81
GgaAffx.20345.1.S1_s_at		-2.40848	-3.6331	ARID5B
Gga.14862.1.S1_at		-2.4087	-2.3379	NDFIP2	Nedd4 family interacting protein 2
GgaAffx.21621.1.S1_s_at		-2.40951	-2.48449
Gga.2668.1.S1_a_at	ENSGALG00000011298	-2.4128	-2.8369	RARB	Retinoic acid receptor beta (RAR-beta). [Source:Uniprot/SWISSPROT;Acc:P22448]
Gga.14963.1.S1_at		-2.41621	-3.32248
Gga.5114.1.S1_at	ENSGALG00000015399	-2.41627	-2.26884	FUT10	putative alpha3-fucosyltransferase [Source:RefSeq_peptide;Acc:NP_989761]
Gga.2722.1.S1_a_at	ENSGALG00000011511	-2.4165	-3.17807	CKB	Creatine kinase B-type (EC 2.7.3.2) (Creatine kinase B chain) (B-CK). [Source:Uniprot/SWISSPROT;Acc:P05122]
GgaAffx.20528.1.S1_at	ENSGALG00000015409	-2.41673	-2.4498	PROS1	Vitamin K-dependent protein S precursor. [Source:Uniprot/SWISSPROT;Acc:P07225]
Gga.5959.1.S1_at		-2.4186	-2.67964
Gga.3704.1.S1_at		-2.4197		NCOR2
Gga.7526.1.S1_at	ENSGALG00000014934	-2.42077	-6.18831	HS3ST1	heparan sulfate (glucosamine) 3-O-sulfotransferase 1
GgaAffx.11643.1.S1_at	ENSGALG00000008569	-2.42092	-3.13519	CHP1	Calcium-binding protein p22 (Calcium-binding protein CHP) (Calcineurin homologous protein). [Source:Uniprot/SWISSPROT;Acc:Q5ZM44]
Gga.8445.1.S1_at	ENSGALG00000011207	-2.42228	-4.29726	DUSP6	dual specificity phosphatase 6 [Source:RefSeq_peptide;Acc:NP_989685]
Gga.1144.2.S1_a_at	ENSGALG00000015791	-2.42268		AKIRIN2
Gga.2952.1.S1_at	ENSGALG00000022557	-2.42331	-3.06521	CLDN3	claudin 3
GgaAffx.21941.1.S1_at	ENSGALG00000006427	-2.42697	-3.35748	CARS	Cysteinyl-tRNA synthetase, cytoplasmic (EC 6.1.1.16) (Cysteine--tRNA ligase) (CysRS). [Source:Uniprot/SWISSPROT;Acc:Q5F408]
Gga.2707.3.S1_at	ENSGALG00000013793	-2.43023		CLOCK
Gga.1294.1.S1_at	ENSGALG00000001571	-2.43185	-3.29994	MYO1F	Myosin-If (Myosin-Ie). [Source:Uniprot/SWISSPROT;Acc:O00160]
Gga.6962.2.S1_s_at	ENSGALG00000010843	-2.43278	-2.04158	GPR137B	G protein-coupled receptor 137B
Gga.12889.1.S1_at	ENSGALG00000001545	-2.43441	-3.91772	RAB40B	RAB40B, member RAS oncogene family
Gga.10256.1.S1_at	ENSGALG00000007027	-2.43649	-3.77123	SGSH	N-sulfoglucosamine sulfohydrolase (sulfamidase)
Gga.15964.1.S1_at		-2.4382
GgaAffx.12983.1.S1_at	ENSGALG00000002542	-2.44145	-4.18307	GUSB	glucuronidase, beta
Gga.4150.2.S1_a_at	ENSGALG00000001328	-2.442	-2.76582	BSG	Basigin precursor (Leukocyte activation antigen M6) (Collagenase stimulatory factor) (Extracellular matrix metalloproteinase inducer) (EMMPRIN) (5F7) (Tumor cell-derived collagenase stimulatory factor) (TCSF) (OK blood group antigen) (CD147 antigen). [Sou
Gga.9641.1.S1_at	ENSGALG00000004436	-2.44874	-7.02098	CYP3A80	cytochrome P450 3A80
GgaAffx.25344.1.S1_s_at	ENSGALG00000001967	-2.44972	-3.3501	ABCA3	ATP-binding cassette, sub-family A (ABC1), member 3
GgaAffx.10407.1.S1_at	ENSGALG00000016286	-2.45044		CXorf21
GgaAffx.21639.1.S1_at		-2.45073	-2.85712
Gga.4153.1.S2_a_at	ENSGALG00000006751	-2.45203	-7.63311	gga-mir-1466	gga-mir-1466
Gga.5879.1.S1_at		-2.45623	-4.07712	PDGFD
Gga.5912.3.S1_at	ENSGALG00000005478	-2.45814	-3.35093	SNX7	Sorting nexin-7. [Source:Uniprot/SWISSPROT;Acc:Q9UNH6]
Gga.8833.1.S1_at	ENSGALG00000025818	-2.45857	-4.57037	KCNK5
Gga.19200.1.S1_at		-2.46132	-2.63406
GgaAffx.23729.1.S1_at	ENSGALG00000011998	-2.46225	-2.84007	SEC24D	Protein transport protein Sec24D (SEC24-related protein D). [Source:Uniprot/SWISSPROT;Acc:O94855]
GgaAffx.26345.1.S1_at	ENSGALG00000004860	-2.4638		RASD1
Gga.1491.1.S2_s_at		-2.46828	-2.19539	RREB1	transcription factor RREB-1 [Source:RefSeq_peptide;Acc:NP_990380]
Gga.4853.1.S1_at	ENSGALG00000005849	-2.47058	-3.78613	C20orf149
Gga.2464.1.S2_at		-2.47099	-2.38405	GLUL	Glutamine synthetase (EC 6.3.1.2) (Glutamate--ammonia ligase) (GS). [Source:Uniprot/SWISSPROT;Acc:P16580]
GgaAffx.4536.1.S1_s_at	ENSGALG00000007254	-2.48043	-3.91132	ARHGAP12	Rho GTPase activating protein 12
GgaAffx.22825.1.S1_at	ENSGALG00000009177	-2.48083		FMR1
Gga.3380.1.S1_at	ENSGALG00000024248	-2.4841	-4.87543	TRA@	similar to T cell receptor delta chain
GgaAffx.12517.1.S1_at	ENSGALG00000008437	-2.48587	-3.15117	NET1	neuroepithelial cell transforming gene 1
Gga.4661.2.S1_at		-2.48636		TUBA1C
Gga.2306.1.S1_at		-2.48686	-2.94771
Gga.3875.1.S1_at	ENSGALG00000011620	-2.48717	-2.40541	AKT1	serine/threonine protein kinase [Source:RefSeq_peptide;Acc:NP_990386]
Gga.6590.1.S1_at	ENSGALG00000004673	-2.49038	-3.76714	C10ORF54
Gga.2509.1.S1_at	ENSGALG00000010357	-2.49444	-2.48444	P2RY1	P2Y purinoceptor 1 (ATP receptor) (P2Y1) (Purinergic receptor). [Source:Uniprot/SWISSPROT;Acc:P34996]
Gga.9864.1.S1_at	ENSGALG00000002445	-2.49479	-3.09015	KIAA0319L	polycystic kidney disease 1-like isoform a [Source:RefSeq_peptide;Acc:NP_079150]
Gga.7779.1.S1_s_at		-2.49518	-2.62087
Gga.7924.1.S1_s_at	ENSGALG00000006420	-2.49735	-2.51234	FAM108C1
GgaAffx.26327.1.S1_x_at	ENSGALG00000022026	-2.4978	-2.19689		similar to immunoglobulin-like receptor CHIR-AB3 /// similar to immunoglobulin-like receptor CHIR-B /// similar to immunoglobulin-like receptor CHIR-B5 /// similar to immunoglobulin-like receptor CHIR-B4
Gga.17933.1.S1_at	ENSGALG00000028203	-2.49807	-2.69657	SPRED1	Sprouty-related, EVH1 domain-containing protein 1 (Spred-1). [Source:Uniprot/SWISSPROT;Acc:Q7Z699]
Gga.4146.1.S1_at	ENSGALG00000028290	-2.49921	-2.87331	C21orf91	Protein EURL. [Source:Uniprot/SWISSPROT;Acc:Q9I8W6]
Gga.5001.1.S1_at	ENSGALG00000010597	-2.49959	-2.49356	CRIM1	Cysteine-rich motor neuron 1 protein precursor (CRIM-1). [Source:Uniprot/SWISSPROT;Acc:Q8AWW5]
GgaAffx.20781.1.S1_at	ENSGALG00000028063	-2.49989	-2.40129	LOX
GgaAffx.4851.1.S1_at	ENSGALG00000007780	-2.50083	-2.53829	EIF4E3	eukaryotic translation initiation factor 4E family member 3
GgaAffx.5038.1.S1_s_at	ENSGALG00000008039	-2.50466	-2.37873	TMEM180	Uncharacterized membrane protein C10orf77 homolog. [Source:Uniprot/SWISSPROT;Acc:Q5ZKJ5]
Gga.3104.1.S1_at		-2.50775	-3.186	COL4A2	collagen, type IV, alpha 2
Gga.6261.1.S1_at	ENSGALG00000013098	-2.50796	-4.95728	MGST1	Microsomal glutathione S-transferase 1 (EC 2.5.1.18) (Microsomal GST- 1) (Microsomal GST-I). [Source:Uniprot/SWISSPROT;Acc:P10620]
Gga.9932.1.S1_at		-2.50909		SH2B3
GgaAffx.8485.1.S1_at	ENSGALG00000004984	-2.51038		K0256
GgaAffx.10236.1.S1_s_at	ENSGALG00000016050	-2.51213	-2.97773	TTC3	Tetratricopeptide repeat protein 3 (TPR repeat protein 3) (TPR repeat protein D) (RING finger protein 105). [Source:Uniprot/SWISSPROT;Acc:P53804]
Gga.17706.1.S1_at		-2.51345	-3.81498
Gga.1140.1.S1_at	ENSGALG00000014684	-2.52078	-2.25764	ERAP1	similar to Adipocyte-derived leucine aminopeptidase precursor (A-LAP) (ARTS-1) (Aminopeptidase PILS) (Puromycin-insensitive leucyl-specific aminopeptidase) (PILS-AP) (Type 1 tumor necrosis factor receptor shedding aminopeptidase regulator)...
Gga.1979.1.S1_at	ENSGALG00000026838	-2.52094	-2.19859	FOXP2	FoxP2 (Fragment). [Source:Uniprot/SPTREMBL;Acc:Q5IHK1]
Gga.13407.1.S1_at		-2.52478	-2.30077	NDFIP2	Nedd4 family interacting protein 2
Gga.16855.1.S1_at	ENSGALG00000014627	-2.52661	-4.91518	FRMD4B	FERM domain containing 4B
GgaAffx.1463.1.S1_s_at	ENSGALG00000002198	-2.52771		FHOD1
Gga.16193.1.S1_at	ENSGALG00000006494	-2.5289		GRAMD1B
Gga.5710.1.S1_a_at	ENSGALG00000015575	-2.5319	-4.53587	HTRA3	Probable serine protease HTRA3 precursor (EC 3.4.21.-) (High- temperature requirement factor A3) (Pregnancy-related serine protease). [Source:Uniprot/SWISSPROT;Acc:P83110]
GgaAffx.11723.1.S1_at	ENSGALG00000005884	-2.5328	-2.40431		acetyl-Coenzyme A acyltransferase 1 (peroxisomal 3-oxoacyl-Coenzyme A thiolase)
Gga.4675.1.S1_at	ENSGALG00000022789	-2.53305	-2.10849	SDC2	Syndecan-2 variant 1. [Source:Uniprot/SPTREMBL;Acc:Q8JIY0]
Gga.6257.1.S1_at	ENSGALG00000003875	-2.53316	-2.89394	ABL1	v-abl Abelson murine leukemia viral oncogene homolog 1
Gga.6997.1.S1_s_at	ENSGALG00000005622	-2.54854	-2.71423	ARF4	ADP-ribosylation factor 4
Gga.5940.1.S1_s_at	ENSGALG00000016348	-2.55167	-2.85967	SAT1	Diamine acetyltransferase 1 (EC 2.3.1.57) (Spermidine/spermine N(1)- acetyltransferase 1) (SSAT) (SSAT-1) (Putrescine acetyltransferase) (Polyamine N-acetyltransferase 1). [Source:Uniprot/SWISSPROT;Acc:Q8AXL1]
Gga.7239.1.S1_at		-2.55189	-3.75349	SIX4
GgaAffx.11175.1.S1_at	ENSGALG00000027345	-2.5529	-3.27876	SLC46A1	solute carrier family 46, member 2
Gga.13530.1.S1_s_at		-2.5533	-3.28551	NANP	N-acetylneuraminic acid phosphatase
Gga.7721.1.S1_at	ENSGALG00000005763	-2.55572	-4.083	VILL	Villin-like protein. [Source:Uniprot/SWISSPROT;Acc:O15195]
Gga.16929.1.S1_at		-2.55717	-2.84717
Gga.5631.2.S1_at	ENSGALG00000011516	-2.56173	-4.27976	IKIP	IKK interacting protein
Gga.4150.3.S1_a_at	ENSGALG00000001328	-2.56425	-2.93519	BSG	Basigin precursor (Leukocyte activation antigen M6) (Collagenase stimulatory factor) (Extracellular matrix metalloproteinase inducer) (EMMPRIN) (5F7) (Tumor cell-derived collagenase stimulatory factor) (TCSF) (OK blood group antigen) (CD147 antigen). [Sou
Gga.1707.1.S1_at	ENSGALG00000010186	-2.56433	-2.69055	CAPN1	Calpain-1 catalytic subunit (EC 3.4.22.52) (Calpain-1 large subunit) (Calcium-activated neutral proteinase) (CANP) (Mu/M-type). [Source:Uniprot/SWISSPROT;Acc:P00789]
Gga.3115.1.S1_at	ENSGALG00000028136	-2.56451	-4.14903	CXCL12
GgaAffx.21240.1.S1_s_at		-2.56686	-3.35706	NRP2	neuropilin 2 [Source:RefSeq_peptide;Acc:NP_989615]
Gga.11841.1.S1_s_at	ENSGALG00000007056	-2.56733	-3.53504	KLF6	Kruppel-like factor 6
Gga.17471.1.S1_at	ENSGALG00000002445	-2.5675	-3.26862	KIAA0319L	polycystic kidney disease 1-like isoform a [Source:RefSeq_peptide;Acc:NP_079150]
Gga.1171.1.S2_s_at	ENSGALG00000016152	-2.56758	-3.62362	LY6E	Lymphocyte antigen Ly-6E precursor (Stem cell antigen 2) (SCA-2). [Source:Uniprot/SWISSPROT;Acc:Q90986]
Gga.7538.1.S1_at	ENSGALG00000009879	-2.57018	-3.49796	TMBIM4	Transmembrane BAX inhibitor motif-containing protein 4 (Z-protein) (S1R protein). [Source:Uniprot/SWISSPROT;Acc:Q9HC24]
Gga.3363.1.S1_at	ENSGALG00000010642	-2.5716	-2.77322	IRF2	Interferon regulatory factor 2 (IRF-2). [Source:Uniprot/SWISSPROT;Acc:Q98925]
Gga.1722.1.S1_at	ENSGALG00000005160	-2.57352	-2.97187	TMEM49	transmembrane protein 49 [Source:RefSeq_peptide;Acc:NP_112200]
Gga.12270.2.S1_s_at	ENSGALG00000002664	-2.57636	-3.16353	ANXA11	annexin A11
Gga.9877.1.S1_at		-2.58501	-2.75809	SASH1
GgaAffx.4448.5.S1_s_at	ENSGALG00000007104	-2.58925	-2.19201	LRRC15	leucine rich repeat containing 15
Gga.6239.1.S1_at	ENSGALG00000002549	-2.59041		RGS1
Gga.275.1.S1_at	ENSGALG00000007679	-2.59226		MITF
GgaAffx.2722.1.S1_at	ENSGALG00000004368	-2.59253		GNA12
GgaAffx.8737.1.S1_at	ENSGALG00000013715	-2.59357	-3.05675	DLC1	deleted in liver cancer 1
Gga.6848.2.S1_at	ENSGALG00000010224	-2.59377	-6.10526	GLIPR1	GLI pathogenesis-related 1 (glioma)
Gga.9915.1.S1_s_at	ENSGALG00000003515	-2.59637	-2.18733	PECAM1	platelet/endothelial cell adhesion molecule (CD31 antigen)
Gga.7100.1.S1_at	ENSGALG00000010336	-2.59961	-2.6243	CXCL13	similar to macrophage inflammatory protein-2
Gga.17329.1.S1_at	ENSGALG00000028155	-2.60055	-2.96367	DUSP16	Dual specificity protein phosphatase 16 (EC 3.1.3.48) (EC 3.1.3.16) (Mitogen-activated protein kinase phosphatase 7) (MAP kinase phosphatase 7) (MKP-7). [Source:Uniprot/SWISSPROT;Acc:Q9BY84]
GgaAffx.21702.1.S1_s_at		-2.60107	-2.81383
Gga.1712.1.S1_a_at		-2.60603	-3.20554	ATP6V1A	A2 isoform of vacuolar H+-ATPase subunit A [Source:RefSeq_peptide;Acc:NP_990305]
GgaAffx.24485.1.S1_s_at	ENSGALG00000014684	-2.60708	-2.218	ERAP1	similar to Adipocyte-derived leucine aminopeptidase precursor (A-LAP) (ARTS-1) (Aminopeptidase PILS) (Puromycin-insensitive leucyl-specific aminopeptidase) (PILS-AP) (Type 1 tumor necrosis factor receptor shedding aminopeptidase regulator)...
Gga.1851.1.S1_at		-2.60741	-3.03918	KIAA1549
Gga.9347.2.S1_s_at	ENSGALG00000001250	-2.61242	-3.00697	NFRKB	nuclear factor related to kappaB binding protein
Gga.7845.1.S1_at		-2.61256	-2.82742
Gga.1644.1.S1_a_at	ENSGALG00000005990	-2.61273	-5.18636	MGLL	monoglyceride lipase
Gga.16267.1.S1_s_at	ENSGALG00000024348	-2.61499	-4.43187		MHC class I antigen (Fragment). [Source:Uniprot/SPTREMBL;Acc:Q6X3Y8]
Gga.6054.2.S1_s_at	ENSGALG00000010921	-2.61763	-2.73345	PKD2	polycystic kidney disease 2
GgaAffx.21208.1.S1_s_at		-2.62539	-4.17689
Gga.5198.1.S1_a_at	ENSGALG00000024483	-2.62941	-3.82638	HSBP1L1
Gga.18062.1.S1_at	ENSGALG00000016292	-2.63146	-3.44097	COL21A1	collagen, type XXI, alpha 1 precursor [Source:RefSeq_peptide;Acc:NP_110447]
Gga.7980.1.S1_at	ENSGALG00000001405	-2.63562	-2.60737	IRF6	Interferon regulatory factor 6 (Fragment). [Source:Uniprot/SPTREMBL;Acc:Q1PS65]
Gga.19619.1.S1_at	ENSGALG00000005161	-2.63609	-2.58543	PHF2	PHD finger protein 2
Gga.11950.1.S1_s_at	ENSGALG00000025818	-2.63635	-5.28215	KCNK5	Potassium channel subfamily K member 5 (Acid-sensitive potassium channel protein TASK-2) (TWIK-related acid-sensitive K(+) channel 2). [Source:Uniprot/SWISSPROT;Acc:O95279]
Gga.4988.2.S1_a_at	ENSGALG00000013071	-2.63733	-3.07939	CALD1	Caldesmon (CDM). [Source:Uniprot/SWISSPROT;Acc:P12957]
Gga.8020.2.S1_a_at		-2.63753	-3.69738
Gga.2852.1.S1_at	ENSGALG00000012444	-2.6378	-2.42756	ACVR2A	activin receptor IIA [Source:RefSeq_peptide;Acc:NP_990698]
GgaAffx.20864.1.S1_at	ENSGALG00000007701	-2.63803		B3GNT7
Gga.14519.1.S1_at	ENSGALG00000009248	-2.63963	-3.0723	HSPA12A
GgaAffx.21713.1.S1_at	ENSGALG00000019605	-2.63984	-2.81888	RP9
Gga.6597.1.S1_at	ENSGALG00000016480	-2.64001	-4.11345	SDC1	syndecan 1
GgaAffx.11375.1.S1_at	ENSGALG00000016333	-2.64812	-2.68009	MTSS1	metastasis suppressor 1
GgaAffx.23276.1.S1_at	ENSGALG00000010629	-2.65505	-2.73476	ZCCHC11	Zinc finger CCHC domain-containing protein 11. [Source:Uniprot/SWISSPROT;Acc:Q5TAX3]
Gga.8676.1.S1_at	ENSGALG00000009493	-2.6553	-2.2531	C14orf83
Gga.4032.1.S1_at	ENSGALG00000007140	-2.65729	-3.08106	NRP1	Neuropilin-1 precursor (A5 protein). [Source:Uniprot/SWISSPROT;Acc:P79795]
Gga.7158.1.S1_at		-2.65822	-2.85201	CD164	CD164 molecule, sialomucin
GgaAffx.20143.1.S1_s_at	ENSGALG00000028565	-2.65942	-3.13598	PCDHGA2	protocadherin gamma subfamily A, 2
Gga.3876.1.S1_at	ENSGALG00000001712	-2.66145	-2.79251	ATP6V1B2	Vacuolar ATP synthase subunit B (EC 3.6.3.14) (V-ATPase B subunit) (Vacuolar proton pump B subunit). [Source:Uniprot/SWISSPROT;Acc:P49712]
Gga.2152.1.S2_at		-2.66349	-3.77099		KS5 protein. [Source:Uniprot/SPTREMBL;Acc:O57534]
Gga.13484.1.S1_at	ENSGALG00000009870	-2.66493	-4.87216	IL15	interleukin 15 precursor [Source:RefSeq_peptide;Acc:NP_989902]
Gga.19482.1.S1_at		-2.67708	-3.15743	ADSSL1
Gga.196.1.S1_at	ENSGALG00000015912	-2.6772	-2.73366	NBN	Nibrin (Nijmegen breakage syndrome protein 1 homolog). [Source:Uniprot/SWISSPROT;Acc:Q9DE07]
GgaAffx.13196.1.S1_s_at	ENSGALG00000013495	-2.68095	-2.69405	GSDM1	gasdermin 1
GgaAffx.23641.3.S1_s_at	ENSGALG00000011744	-2.68194	-2.87341	KALRN	Huntingtin-associated protein-interacting protein (Protein Duo). [Source:Uniprot/SWISSPROT;Acc:O60229]
Gga.18805.1.S1_s_at	ENSGALG00000015352	-2.68212		GAK
Gga.8438.1.S1_a_at	ENSGALG00000006963	-2.68482		ENDOV
Gga.15862.1.S1_at	ENSGALG00000014226	-2.68573	-4.03938	C22orf9	Uncharacterized protein C22orf9. [Source:Uniprot/SWISSPROT;Acc:Q6ICG6]
Gga.14618.1.S1_at	ENSGALG00000012075	-2.68583	-3.67426	DTX3L	deltex 3-like (Drosophila)
Gga.9820.1.S1_at	ENSGALG00000008975	-2.69469	-5.08965	FAM3C
Gga.9847.1.S1_s_at	ENSGALG00000016006	-2.69778	-3.52922	ITSN1	intersectin 1 (SH3 domain protein)
Gga.2073.1.S1_at	ENSGALG00000023973	-2.70044		SLC25A39
GgaAffx.21485.1.S1_at		-2.70616	-3.29579	SCA2	Lymphocyte antigen Ly-6E precursor (Stem cell antigen 2) (SCA-2). [Source:Uniprot/SWISSPROT;Acc:Q90986]
GgaAffx.21949.1.S1_at	ENSGALG00000006447	-2.7122	-4.22173	PHLDA2	pleckstrin homology-like domain, family A, member 2
Gga.254.1.S1_at	ENSGALG00000004376	-2.71477	-4.09067	KCNJ2	Inward rectifier potassium channel 2 (Potassium channel, inwardly rectifying subfamily J member 2) (Inward rectifier K(+) channel Kir2.1) (IRK1). [Source:Uniprot/SWISSPROT;Acc:P52186]
GgaAffx.24375.2.S1_at	ENSGALG00000018977	-2.71831	-3.11775	PLA2G5	phospholipase A2, group V
Gga.395.1.S1_at		-2.72125	-4.29706	HDAC4	osteoblast regulatory factor 3A
GgaAffx.25074.1.S1_s_at	ENSGALG00000016781	-2.72468		MAP4K4
GgaAffx.10777.1.S1_s_at	ENSGALG00000016834	-2.72559	-2.90945	MCF2L	Guanine nucleotide exchange factor DBS (DBL's big sister) (MCF2- transforming sequence-like protein) (Fragment). [Source:Uniprot/SWISSPROT;Acc:O15068]
Gga.1763.1.S1_at	ENSGALG00000005503	-2.72682	-3.27562	WFDC1	WAP four-disulfide core domain protein 1 precursor (ps20 protein). [Source:Uniprot/SWISSPROT;Acc:Q8JG33]
Gga.11970.1.S1_at		-2.73243	-5.05909	HIBCH
GgaAffx.12188.1.S1_s_at	ENSGALG00000013036	-2.73395	-3.12883	ATP6V1E1	ATPase, H+ transporting, lysosomal 31kDa, V1 subunit E1
GgaAffx.21800.1.S1_at	ENSGALG00000009965	-2.73434	-3.03342	MPL	Thrombopoietin receptor. [Source:Uniprot/SPTREMBL;Acc:Q6IYE8]
Gga.4904.1.S1_s_at	ENSGALG00000003248	-2.73781	-3.41408	SUB1	SUB1 homolog (S. cerevisiae)
Gga.11858.1.S1_at		-2.74627	-2.14209	CHSY1
Gga.4703.2.S1_a_at	ENSGALG00000026654	-2.74926	-3.69189	NDFIP1	NEDD4 family-interacting protein 1 (NEDD4 WW domain-binding protein 5) (Putative MAPK-activating protein PM13) (Putative NF-kappa-B- activating protein 164) (Putative NFKB and MAPK-activating protein) (Breast cancer-associated protein SGA-1M). [Source:Uni
Gga.3151.1.S1_at	ENSGALG00000015938	-2.74934	-3.33225	IFNAR2	interferon alpha/beta receptor 2 [Source:RefSeq_peptide;Acc:NP_990189]
Gga.11741.1.S1_a_at	ENSGALG00000002594	-2.75204	-3.5334	TFPI	tissue factor pathway inhibitor (lipoprotein-associated coagulation inhibitor)
Gga.13584.1.S1_at		-2.75268	-3.28821	TRIO	Triple functional domain protein (PTPRF-interacting protein). [Source:Uniprot/SWISSPROT;Acc:O75962]
Gga.4109.1.S2_at		-2.75461	-3.20226	ABCB1	ABC transporter protein [Source:RefSeq_peptide;Acc:NP_990225]
Gga.2171.1.S1_at	ENSGALG00000006705	-2.75586	-3.92163	FER1L3	Myoferlin (Fer-1-like protein 3). [Source:Uniprot/SWISSPROT;Acc:Q9NZM1]
Gga.5557.1.S1_s_at	ENSGALG00000015252	-2.75715	-4.03917	ST3GAL6	alpha2,3-sialyltransferase [Source:RefSeq_peptide;Acc:NP_989810]
GgaAffx.26062.1.S1_s_at	ENSGALG00000028547	-2.75936	-3.82446	CHIR-B3	similar to immunoglobulin-like receptor CHIR-B3 /// similar to immunoglobulin-like receptor CHIR-AB1
GgaAffx.12372.1.S1_s_at	ENSGALG00000000845	-2.75983		UVRAG
Gga.15753.1.S1_s_at	ENSGALG00000015355	-2.76274	-3.06914	CD47	CD47 molecule
GgaAffx.23690.1.S1_s_at	ENSGALG00000011869	-2.77021		KIAA1109
Gga.3572.1.S1_at	ENSGALG00000007849	-2.77121		CD44
Gga.17104.1.S1_at	ENSGALG00000021655	-2.77123	-4.6179	BCL2L15	pro-apoptotic Bcl-2 protein [Source:RefSeq_peptide;Acc:NP_001010922]
GgaAffx.12572.1.S1_at	ENSGALG00000007197	-2.77398	-3.26212	TMC6	Transmembrane channel-like protein 6 (Epidermodysplasia verruciformis protein 1) (Protein LAK-4). [Source:Uniprot/SWISSPROT;Acc:Q7Z403]
Gga.17003.1.S1_at		-2.77662	-2.40424
GgaAffx.12983.1.S1_s_at	ENSGALG00000002542	-2.77697	-4.09044	GUSB	glucuronidase, beta
GgaAffx.8668.1.S1_at	ENSGALG00000013603	-2.7821	-4.5689	MYCT1	myc target 1 [Source:RefSeq_peptide;Acc:NP_079383]
Gga.4056.1.S2_at		-2.78931	-3.66564	PXN	Paxillin. [Source:Uniprot/SWISSPROT;Acc:P49024]
Gga.7751.1.S1_at	ENSGALG00000028803	-2.79178	-2.55696	B3GNT4
GgaAffx.25408.1.S1_s_at	ENSGALG00000002140	-2.79201		AP2B1
GgaAffx.22987.1.S1_at	ENSGALG00000009626	-2.80026	-2.31244	THBS1	Thrombospondin-1 (Fragment). [Source:Uniprot/SPTREMBL;Acc:P79786]
Gga.19409.1.S1_s_at	ENSGALG00000016843	-2.8038	-3.36009	COL4A2	collagen, type IV, alpha 2
GgaAffx.12686.1.S1_at	ENSGALG00000015865	-2.80411	-4.1044	FAM46A	similar to C6orf37
GgaAffx.21105.1.S1_at	ENSGALG00000026313	-2.80505	-3.18713	RND3	Rho family GTPase 3
Gga.3259.1.S1_at	ENSGALG00000016330	-2.80593	-3.35297	ANGPT2	Angiopoietin-2B (Ang-2B). [Source:Uniprot/SPTREMBL;Acc:Q9PU54]
GgaAffx.12851.1.S1_s_at	ENSGALG00000013218	-2.80838	-5.78225	C3AR1	complement component 3a receptor 1
Gga.1127.1.S1_at	ENSGALG00000026262	-2.80967	-3.86688	PMP22	Peripheral myelin protein 22 (PMP-22). [Source:Uniprot/SWISSPROT;Acc:Q01453]
Gga.483.1.S1_at	ENSGALG00000028147	-2.80984	-6.39971	CTSK	JTAP-1
Gga.5175.1.S1_s_at	ENSGALG00000012265	-2.81246	-3.29467	MICALL1	MICAL-like 1
Gga.8668.1.S1_at	ENSGALG00000009968	-2.81356	-2.93571	OTUD4	OTU domain containing 4
GgaAffx.21017.1.S1_s_at	ENSGALG00000013071	-2.81715	-3.33067	CALD1	Caldesmon (CDM). [Source:Uniprot/SWISSPROT;Acc:P12957]
GgaAffx.20668.1.S1_s_at		-2.8181		ATXN7L1
GgaAffx.12492.1.S1_s_at	ENSGALG00000017002	-2.81878	-2.55145	FNDC3A	fibronectin type III domain containing 3A
GgaAffx.25344.4.S1_s_at	ENSGALG00000001967	-2.81902	-3.4509	ABCA3	ATP-binding cassette, sub-family A (ABC1), member 3
Gga.11749.1.S1_a_at	ENSGALG00000010551	-2.82317	-3.27827	CDC42EP3	Cdc42 effector protein 3 (Binder of Rho GTPases 2) (MSE55-related Cdc42-binding protein). [Source:Uniprot/SWISSPROT;Acc:Q9UKI2]
Gga.1095.1.S1_at	ENSGALG00000003282	-2.82405	-2.05667	STAT5B	signal transducer and activator of transcription 5B [Source:RefSeq_peptide;Acc:NP_990110]
GgaAffx.21089.1.S1_s_at	ENSGALG00000016920	-2.82649	-4.08699	LMO7	LIM domain only protein 7 (LOMP) (F-box only protein 20). [Source:Uniprot/SWISSPROT;Acc:Q8WWI1]
GgaAffx.23658.1.S1_at		-2.83364	-3.51353		Histone H1.01. [Source:Uniprot/SWISSPROT;Acc:P08284]
Gga.16485.1.S1_at	ENSGALG00000008557	-2.83416	-3.27906	ARL5B	ADP-ribosylation factor-like protein 5B (ADP-ribosylation factor-like protein 8). [Source:Uniprot/SWISSPROT;Acc:Q96KC2]
Gga.4394.1.S2_s_at	ENSGALG00000012885	-2.83645	-3.85078	BCL2	Apoptosis regulator Bcl-2. [Source:Uniprot/SWISSPROT;Acc:Q00709]
Gga.8408.2.S1_s_at		-2.83875	-2.86022	TNFSF10	tumor necrosis factor (ligand) superfamily, member 10; TNF-related apoptosis inducing ligand [Source:RefSeq_peptide;Acc:NP_989710]
Gga.13147.1.S1_at		-2.8442	-2.7773	KNS2	Kinesin light chain 1
GgaAffx.20443.1.S1_at	ENSGALG00000012265	-2.84485	-3.04704	MICALL1	MICAL-like 1
GgaAffx.24513.9.S1_s_at	ENSGALG00000014770	-2.84944	-5.06358	EPB41L3	Band 4.1-like protein 3 (4.1B) (Differentially expressed in adenocarcinoma of the lung protein 1) (DAL-1). [Source:Uniprot/SWISSPROT;Acc:Q9Y2J2]
Gga.13989.1.S1_s_at	ENSGALG00000015938	-2.84957	-3.26961	IFNAR2	interferon alpha/beta receptor 2 [Source:RefSeq_peptide;Acc:NP_990189]
Gga.1040.1.S1_at		-2.85225	-3.50169	SLC2A1	Solute carrier family 2, facilitated glucose transporter member 1 (Glucose transporter type 1) (GT1). [Source:Uniprot/SWISSPROT;Acc:P46896]
Gga.10956.1.S1_at	ENSGALG00000005171	-2.85289	-4.37618	AP1S3	AP-1 complex subunit sigma-3 (Adapter-related protein complex 1 sigma- 1C subunit) (Sigma-adaptin 1C) (Adaptor protein complex AP-1 sigma-1C subunit) (Golgi adaptor HA1/AP1 adaptin sigma-1C subunit) (Clathrin assembly protein complex 1 sigma-1C small chai
GgaAffx.11201.3.S1_s_at	ENSGALG00000027093	-2.85607	-3.56107	TLR1	toll-like receptor 1 /// similar to toll-like receptor 1 /// Toll-like receptor 1 type 2 /// toll-like receptor 16
Gga.14573.1.S1_at		-2.85886	-2.09396	PPM1J	protein phosphatase 1J (PP2C domain containing) [Source:RefSeq_peptide;Acc:NP_005158]
Gga.15788.1.S1_at		-2.86074	-2.76461	AKAP13	LBC oncogene (P47) (Lymphoid blast crisis oncogene). [Source:Uniprot/SWISSPROT;Acc:Q12802]
Gga.8470.1.S1_at		-2.86855	-2.55335	SLC6A6
GgaAffx.12659.1.S1_at		-2.87592	-3.52283	MXD1	MAX dimerization protein 1
Gga.2825.1.S1_at	ENSGALG00000007077	-2.88624	-5.29947	CPT1A
GgaAffx.11993.1.S1_s_at	ENSGALG00000017019	-2.88917	-3.28899	WDFY2	WD repeat and FYVE domain containing 2
Gga.8407.1.S1_s_at	ENSGALG00000008827	-2.8896	-4.59093	C20orf42	Unc-112-related protein 1 (Kindlin-1) (Kindlerin) (Kindlin syndrome protein). [Source:Uniprot/SWISSPROT;Acc:Q9BQL6]
Gga.5838.1.S1_s_at	ENSGALG00000028547	-2.8941	-3.68166	CHIR-B3	similar to immunoglobulin-like receptor CHIR-B3
Gga.2310.1.S1_at	ENSGALG00000006252	-2.89516	-2.22516	LMO4	LIM domain only 4 [Source:RefSeq_peptide;Acc:NP_989443]
Gga.7651.1.S1_at		-2.90576	-2.28038
Gga.8274.1.S1_at	ENSGALG00000001527	-2.90878	-3.62905	VWA1
Gga.9999.1.S1_at	ENSGALG00000016817	-2.90997		RASA3
Gga.12604.1.S1_a_at	ENSGALG00000020513	-2.91029	-7.33437	MS4A15
Gga.4846.1.S2_at		-2.91369	-3.31654		anti-apoptotic NR13
Gga.6002.1.S1_a_at	ENSGALG00000003993	-2.9188	-2.10586	DNMT3A	DNA (cytosine-5)-methyltransferase 3A (EC 2.1.1.37) (Dnmt3a) (DNA methyltransferase HsaIIIA) (DNA MTase HsaIIIA) (M.HsaIIIA). [Source:Uniprot/SWISSPROT;Acc:Q9Y6K1]
GgaAffx.13049.1.S1_at	ENSGALG00000005158	-2.91912	-4.05036	WDFY1	WD repeat and FYVE domain containing 1
Gga.11195.1.S1_at		-2.9228	-2.99872
GgaAffx.3568.1.S1_at	ENSGALG00000005692	-2.92746	-2.8542	CRISPLD2	Cysteine-rich secretory protein LCCL domain-containing 2 precursor (LCCL domain-containing cysteine-rich secretory protein 2) (Cysteine- rich secretory protein 11) (CRISP-11). [Source:Uniprot/SWISSPROT;Acc:Q9H0B8]
Gga.19452.1.S1_at	ENSGALG00000007849	-2.92778		CD44
Gga.7878.1.S1_at		-2.92924	-3.46352
Gga.274.1.S1_at	ENSGALG00000013929	-2.93076	-2.47055	PDGFRA	Alpha platelet-derived growth factor receptor precursor (EC 2.7.10.1) (PDGF-R-alpha). [Source:Uniprot/SWISSPROT;Acc:Q9PUF6]
Gga.19686.1.S1_at		-2.93164	-3.29678	THRB
Gga.5306.2.S1_a_at		-2.93386	-3.84869	P2RY1	P2Y purinoceptor 1 (ATP receptor) (P2Y1) (Purinergic receptor). [Source:Uniprot/SWISSPROT;Acc:P34996]
Gga.8791.1.S1_at		-2.93622	-2.34234	FRYL	furry-like [Source:RefSeq_peptide;Acc:NP_055845]
Gga.1316.1.S1_at		-2.93904	-2.91125	TOR1B	Torsin B precursor (Torsin family 1 member B). [Source:Uniprot/SWISSPROT;Acc:O14657]
Gga.18533.1.S1_s_at	ENSGALG00000011149	-2.94135	-4.28116	PLA2R1	yolk sac IgY receptor [Source:RefSeq_peptide;Acc:NP_996866]
Gga.11321.1.S1_at		-2.94296	-3.36695	P11	cellular ligand of annexin II
GgaAffx.20967.1.S1_s_at	ENSGALG00000027133	-2.94498	-2.81406	CD83	CD83 molecule
Gga.3849.1.S1_at	ENSGALG00000006885	-2.94516	-2.66209	HRAS	GTPase HRas precursor (Transforming protein p21) (p21ras) (H-Ras-1) (c-H-ras). [Source:Uniprot/SWISSPROT;Acc:P08642]
Gga.13189.1.S1_at		-2.9457	-7.33323	TIMP4	Metalloproteinase inhibitor 4 precursor (TIMP-4) (Tissue inhibitor of metalloproteinases 4). [Source:Uniprot/SWISSPROT;Acc:Q99727]
Gga.3179.1.S1_at	ENSGALG00000012952	-2.94824	-3.31736	BASP1	brain abundant, membrane attached signal protein 1; 23 kDa cortical cytoskeleton-associated protein; particle bound cytosolic protein CAP23 [Source:RefSeq_peptide;Acc:NP_989447]
Gga.5505.1.S1_a_at	ENSGALG00000004386	-2.94946	-6.53977	SOX9	Transcription factor SOX-9. [Source:Uniprot/SWISSPROT;Acc:P48434]
Gga.423.1.S1_at		-2.95234		CLU
Gga.9768.1.S1_at	ENSGALG00000012545	-2.95382	-3.11623	PSCDBP	Pleckstrin homology Sec7 and coiled-coil domains-binding protein (Cytohesin-binding protein HE) (CYBR) (Cytohesin binder and regulator) (Cytohesin-interacting protein). [Source:Uniprot/SWISSPROT;Acc:O60759]
GgaAffx.11931.1.S1_s_at	ENSGALG00000002709	-2.95437	-2.53976	MYO1C	myosin IC
Gga.12925.1.S1_at	ENSGALG00000014811	-2.95455	-2.75808	SMCHD1	CDNA FLJ44350 fis, clone TRACH3006228. [Source:Uniprot/SPTREMBL;Acc:Q6ZTQ8]
Gga.4590.1.S1_s_at	ENSGALG00000007197	-2.96231	-3.85565	TMC6	Transmembrane channel-like protein 6 (Epidermodysplasia verruciformis protein 1) (Protein LAK-4). [Source:Uniprot/SWISSPROT;Acc:Q7Z403]
Gga.18351.1.A1_at	ENSGALG00000011264	-2.96399	-4.26675	SULF1	similar to N-acetylglucosamine-6-sulfatase
Gga.197.1.S1_at	ENSGALG00000007015	-2.96998		CD40
Gga.12166.1.S1_at	ENSGALG00000012440	-2.97224	-3.75959	ZFHX1B	Zinc finger homeobox protein 1b (Smad-interacting protein 1) (SMADIP1). [Source:Uniprot/SWISSPROT;Acc:O60315]
Gga.3689.2.S1_a_at	ENSGALG00000004288	-2.97285	-3.52723	HDAC4	Histone deacetylase 4 (HD4). [Source:Uniprot/SWISSPROT;Acc:P83038]
GgaAffx.23617.1.S1_at	ENSGALG00000011642	-2.97372		ANKRD17
GgaAffx.13017.1.S1_at	ENSGALG00000001728	-2.9745	-2.27448	BTBD14A	BTB (POZ) domain containing 14A
Gga.9650.1.S1_at		-2.97622	-3.04931	ADFP
GgaAffx.13061.1.S1_at	ENSGALG00000002225	-2.97876	-4.05185	RFFL	ring finger and FYVE-like domain containing 1
Gga.13445.1.S1_at	ENSGALG00000008945	-2.9828	-3.06475	NEXN	nexilin
Gga.5396.1.S1_at	ENSGALG00000004771	-2.98679	-7.67412	C1QB	Complement C1q subcomponent subunit B precursor. [Source:Uniprot/SWISSPROT;Acc:P02746]
GgaAffx.4192.1.S1_at		-2.98847	-4.36756
Gga.19089.1.S1_at		-2.9936	-2.85642	EPB41L4B
Gga.1094.1.S1_at	ENSGALG00000006613	-2.99462	-3.79203	CTSD	Cathepsin D precursor (EC 3.4.23.5) [Contains: Cathepsin D light chain; Cathepsin D heavy chain]. [Source:Uniprot/SWISSPROT;Acc:Q05744]
Gga.16719.1.S1_at		-2.99643	-3.80543	KCNJ2
Gga.10795.1.S1_at		-2.99979	-2.16246		similar to ATL-derived PMA-responsive peptide
Gga.16425.1.S1_at	ENSGALG00000010996	-3.00416	-2.74315	IRF2BP2	interferon regulatory factor 2 binding protein 2 isoform B [Source:RefSeq_peptide;Acc:NP_001070865]
Gga.13387.1.S1_at		-3.00664	-3.76918
Gga.3878.1.S1_at	ENSGALG00000025898	-3.00819	-3.192	SMAD6	Mothers against decapentaplegic homolog 6 (SMAD 6) (Mothers against DPP homolog 6) (Smad6) (hSMAD6). [Source:Uniprot/SWISSPROT;Acc:O43541]
GgaAffx.24104.1.S1_at	ENSGALG00000013098	-3.00972	-6.84648	MGST1	Microsomal glutathione S-transferase 1 (EC 2.5.1.18) (Microsomal GST- 1) (Microsomal GST-I). [Source:Uniprot/SWISSPROT;Acc:P10620]
GgaAffx.21306.1.S1_at	ENSGALG00000028795	-3.02401	-2.99826	CADM3
GgaAffx.24762.2.S1_s_at	ENSGALG00000015747	-3.0336		ZBTB10
Gga.5148.1.S2_s_at	ENSGALG00000004419	-3.03465	-3.56481	TNFRSF1B	tumor necrosis factor receptor-II [Source:RefSeq_peptide;Acc:NP_989770]
Gga.18968.1.S1_at		-3.03838	-3.82129	PCDH19
Gga.4398.1.S1_at	ENSGALG00000006300	-3.03958	-4.26684	LDHA	L-lactate dehydrogenase A chain (EC 1.1.1.27) (LDH-A). [Source:Uniprot/SWISSPROT;Acc:P00340]
Gga.4196.1.S1_a_at	ENSGALG00000015559	-3.04188	-3.82427	ABLIM2	Actin-binding LIM protein 2 (Actin-binding LIM protein family member 2) (abLIM-2). [Source:Uniprot/SWISSPROT;Acc:Q6H8Q1]
Gga.15708.1.S1_at		-3.04195	-2.79075	C22orf5	similar to Putative MAP kinase activating protein C22orf5
GgaAffx.20545.1.S1_s_at		-3.04452	-3.08295
Gga.4669.1.S1_at	ENSGALG00000010119	-3.04609	-3.80735	CDKL2
Gga.12076.1.S1_at	ENSGALG00000004613	-3.05744	-2.14017	P2RX5	P2X5 receptor. [Source:Uniprot/SPTREMBL;Acc:Q90W80]
GgaAffx.21250.1.S1_s_at	ENSGALG00000028635	-3.05777	-3.71823	C9orf58	Ionized calcium-binding adapter molecule 2. [Source:Uniprot/SWISSPROT;Acc:Q9BQI0]
Gga.6348.1.S1_s_at	ENSGALG00000001905	-3.0596		DTX2
Gga.1343.1.S1_at	ENSGALG00000004212	-3.06227		ADAM10
GgaAffx.21106.1.S1_at		-3.06907	-3.42637	NRP2	neuropilin 2 [Source:RefSeq_peptide;Acc:NP_989615]
GgaAffx.11785.1.S1_s_at	ENSGALG00000006378	-3.07244	-7.44064	LIPA	lipase A, lysosomal acid, cholesterol esterase
Gga.15879.1.S1_s_at		-3.07412	-4.08291	NRP1	Neuropilin-1 precursor (A5 protein). [Source:Uniprot/SWISSPROT;Acc:P79795]
GgaAffx.23912.2.S1_s_at	ENSGALG00000012440	-3.07583	-3.47838	ZFHX1B	Zinc finger homeobox protein 1b (Smad-interacting protein 1) (SMADIP1). [Source:Uniprot/SWISSPROT;Acc:O60315]
Gga.4318.1.S1_at	ENSGALG00000014866	-3.07631	-3.43819	FABP7	Fatty acid-binding protein, retina (R-FABP). [Source:Uniprot/SWISSPROT;Acc:Q05423]
Gga.5766.1.S1_at	ENSGALG00000012404	-3.07789	-3.55134	ERO1L	ERO1-like protein alpha precursor (EC 1.8.4.-) (ERO1-Lalpha) (Oxidoreductin-1-Lalpha) (Endoplasmic oxidoreductin-1-like protein) (ERO1-L). [Source:Uniprot/SWISSPROT;Acc:Q96HE7]
Gga.6303.1.S1_s_at	ENSGALG00000010825	-3.07896	-5.69807	AGR2	Anterior gradient protein 2 homolog precursor (Secreted cement gland protein XAG-2 homolog) (AG-2 protein) (hAG-2) (HPC8). [Source:Uniprot/SWISSPROT;Acc:O95994]
Gga.11463.2.S1_s_at	ENSGALG00000016428	-3.07953	-2.53769	ENPP2	Ectonucleotide pyrophosphatase/phosphodiesterase 2 (E-NPP 2) (Phosphodiesterase I/nucleotide pyrophosphatase 2) (Phosphodiesterase I alpha) (PD-Ialpha) (Autotaxin) [Includes: Alkaline phosphodiesterase I (EC 3.1.4.1); Nucleotide pyrophosphatase (EC 3.6.1.
Gga.840.2.S1_a_at		-3.08002		MYL4
GgaAffx.7332.1.S1_at	ENSGALG00000011572	-3.08133	-2.26552	ASPG
Gga.1569.1.S1_at		-3.08618	-2.75625
GgaAffx.20846.1.S1_at	ENSGALG00000012080	-3.09381	-3.20119
Gga.16727.1.S1_at		-3.09589	-3.87703		similar to myosin 10
Gga.2432.1.S1_at	ENSGALG00000012018	-3.09963	-6.50283	UGT8	UDP glycosyltransferase 8 (UDP-galactose ceramide galactosyltransferase) [Source:RefSeq_peptide;Acc:NP_989535]
GgaAffx.12029.1.S1_at	ENSGALG00000004419	-3.10144	-4.04401	TNFRSF1B	tumor necrosis factor receptor-II [Source:RefSeq_peptide;Acc:NP_989770]
Gga.1717.1.S1_at	ENSGALG00000004239	-3.10446	-3.65439	IFITM5	interferon induced transmembrane protein 5 [Source:RefSeq_peptide;Acc:NP_001020466]
Gga.14851.1.S1_at		-3.10622	-2.67903	CLIP2
Gga.9661.1.S1_at	ENSGALG00000009348	-3.11154	-2.33876	AKAP9	A-kinase anchor protein 9; hyperion protein, 419 kD isoform [Source:RefSeq_peptide;Acc:NP_997062]
GgaAffx.21116.1.S1_s_at	ENSGALG00000003323	-3.11162	-6.33902	OSGIN1	oxidative stress induced growth inhibitor 1
Gga.14455.1.S2_at	ENSGALG00000015954	-3.11471	-5.88591	GEM	GTP binding protein overexpressed in skeletal muscle [Source:RefSeq_peptide;Acc:NP_998744]
Gga.7471.1.S1_at		-3.11585	-2.06628	HSPG	basement membrane-specific heparan sulfate proteoglycan core protein
GgaAffx.24300.1.S1_s_at	ENSGALG00000013878	-3.11675	-4.04494	PCYOX1	prenylcysteine oxidase 1
Gga.5928.1.S1_at	ENSGALG00000028247	-3.11681	-3.08914	LOXL1	lysyl oxidase-like 1
[truncated: 1,661 more rows]

## Sheet: Spleen
Genes found to be differentially expressed between susceptible and resistant lines in response to IBDV infection in the spleen
Affy_ID	Ensembl ID	Day2_fold_change	Day3_fold_change	Day4_fold_change	HGNC Symbol	Description
Gga.1069.1.S1_at	ENSGALG00000000363	3.2704	3.12493	2.46422	SMARCD2	SWI/SNF-related matrix-associated actin-dependent regulator of chromatin subfamily D member 2 (60 kDa BRG-1/Brm-associated factor subunit B) (BRG1-associated factor 60B). [Source:Uniprot/SWISSPROT;Acc:Q92925]
Gga.867.1.S1_at		2.87181	2.12625		CSNK2B	Casein kinase II beta subunit
Gga.17410.1.S1_at	ENSGALG00000010704	-2.00266			GLCCI1	glucocorticoid induced transcript 1
Gga.16425.1.S1_at	ENSGALG00000010996	-2.30479			IRF2BP2	interferon regulatory factor 2 binding protein 2 isoform B [Source:RefSeq_peptide;Acc:NP_001070865]
Gga.4715.2.S1_a_at	ENSGALG00000000489	-2.9256			NACA	Nascent polypeptide-associated complex subunit alpha (NAC-alpha) (Alpha-NAC) (Hom s 2.02). [Source:Uniprot/SWISSPROT;Acc:Q13765]
GgaAffx.13005.1.S1_at	ENSGALG00000016687	-4.27589			P2RY8	P2Y purinoceptor 8 (P2Y8). [Source:Uniprot/SWISSPROT;Acc:Q5ZI82]
Gga.19558.1.S1_s_at	ENSGALG00000016687	-4.32546	-2.07596		P2RY8	P2Y purinoceptor 8 (P2Y8). [Source:Uniprot/SWISSPROT;Acc:Q5ZI82]
Gga.3468.1.S1_at	ENSGALG00000017183		12.8068	4.73576	MMP13	Matrix metalloproteinase-13 (Fragment). [Source:Uniprot/SPTREMBL;Acc:O93363]
Gga.16474.1.S1_at			9.26488	3.00204	PTN	Pleiotrophin (PTN) (Heparin-binding growth-associated molecule) (HB- GAM) (Heparin-binding growth factor 8) (HBGF-8) (Osteoblast-specific factor 1) (OSF-1) (Heparin-binding neutrophic factor) (HBNF) (Heparin- binding brain mitogen) (HBBM). [Source:Uniprot
Gga.13901.1.S1_at			8.29949	4.98961	COL14A1	Collagen, type XIV, alpha 1 (undulin)
Gga.18392.1.S1_at	ENSGALG00000020151		8.02991	2.94527	NMU	neuromedin U
Gga.8802.1.S1_at			7.49163	5.89417
Gga.10714.1.S1_at	ENSGALG00000009739		6.3217	4.10965	AMIGO2	adhesion molecule with Ig-like domain 2
Gga.2184.1.S1_at	ENSGALG00000027891		6.03247	5.15319	C5orf13	Neuronal protein 3.1 (Protein p311). [Source:Uniprot/SWISSPROT;Acc:Q90667]
Gga.14017.1.S1_at	ENSGALG00000008085		5.81056		NEFH	neurofilament, heavy polypeptide 200kDa
Gga.9482.1.S1_at	ENSGALG00000007222		5.49696	3.56907	UTS2D	prepro-urotensin II-related peptide [Source:RefSeq_peptide;Acc:NP_996872]
Gga.2375.1.S1_at	ENSGALG00000027853		5.28519	4.69788	CTNNA2	Catenin alpha-2 (Alpha N-catenin) (Neural alpha-catenin). [Source:Uniprot/SWISSPROT;Acc:P30997]
Gga.17659.1.S1_at			4.9847	3.41971	BCHE	butyrylcholinesterase
GgaAffx.24735.1.S1_at	ENSGALG00000015634		4.90452	3.97575	RPESP	RPE-spondin (RPESP), mRNA [Source:RefSeq_dna;Acc:NM_153225]
Gga.3477.1.S1_at	ENSGALG00000009495		4.78597		FGFR2	Fibroblast growth factor receptor 2 precursor (EC 2.7.10.1) (FGFR-2) (Tyrosine kinase receptor CEK3). [Source:Uniprot/SWISSPROT;Acc:P18461]
Gga.7988.1.S1_at	ENSGALG00000013980		4.71384	2.25962	SLC2A12	solute carrier family 2 (facilitated glucose transporter), member 12 [Source:RefSeq_peptide;Acc:NP_660159]
Gga.13186.1.S1_at	ENSGALG00000027532		4.68026	3.90171	COLEC2	Collectin 2 precursor. [Source:Uniprot/SPTREMBL;Acc:Q2LK94]
GgaAffx.6084.3.S1_s_at	ENSGALG00000009693		4.60624	3.97525	CPXM2	Carboxypeptidase-like protein X2 precursor. [Source:Uniprot/SWISSPROT;Acc:Q8N436]
GgaAffx.2113.1.S1_s_at	ENSGALG00000003410		4.48971	2.48399	CDK2AP1	CDK2-associated protein 1
Gga.4723.1.S1_at	ENSGALG00000016945		4.37338	4.40357	LECT1	Chondromodulin-1 precursor (Chondromodulin-I) (ChM-I) (Leukocyte cell- derived chemotaxin 1) [Contains: Chondrosurfactant protein (CH-SP)]. [Source:Uniprot/SWISSPROT;Acc:Q9PUU8]
Gga.10343.1.S1_a_at	ENSGALG00000012515		4.2901	2.81887	TPPP	Tubulin polymerization-promoting protein (TPPP) (25 kDa brain-specific protein) (p25-alpha) (p24) (p25). [Source:Uniprot/SWISSPROT;Acc:O94811]
Gga.2469.1.A1_at			4.05369	5.22668	SLC40A1	Solute carrier family 40 (iron-regulated transporter), member 1
Gga.1683.1.S1_at	ENSGALG00000027555		4.05229	4.85277	FAIM2	Fas apoptotic inhibitory molecule 2 (Lifeguard protein) (Transmembrane BAX inhibitor motif-containing protein 2). [Source:Uniprot/SWISSPROT;Acc:Q9BWQ8]
GgaAffx.1625.4.S1_s_at	ENSGALG00000002431		4.04446	4.44366	CFH	complement factor H
Gga.17359.1.S1_at			3.99992	3.32525		CH455 (Fragment). [Source:Uniprot/SPTREMBL;Acc:Q5BLP8]
Gga.9762.1.S1_at			3.97196	2.95596
Gga.2558.3.S1_a_at	ENSGALG00000016411		3.91048	8.89438	COL14A1	Collagen alpha-1(XIV) chain precursor (Undulin). [Source:Uniprot/SWISSPROT;Acc:P32018]
Gga.17335.1.S1_at	ENSGALG00000009759		3.89867	2.72577	SLC16A7
Gga.3108.1.S1_at	ENSGALG00000016797		3.86032	3.60464	FHL2	Four and a half LIM domains protein 2 (FHL-2) (Skeletal muscle LIM- protein 3) (SLIM 3) (LIM domain protein DRAL). [Source:Uniprot/SWISSPROT;Acc:Q14192]
Gga.14648.1.S1_at	ENSGALG00000007886		3.85249	3.3748	PAMR1	regeneration associated muscle protease isoform b [Source:RefSeq_peptide;Acc:NP_001001991]
Gga.1479.1.S1_at			3.84976	2.19786	PTN	Pleiotrophin (PTN) (Heparin-binding growth-associated molecule) (HB- GAM) (Heparin-binding growth factor 8) (HBGF-8) (Osteoblast-specific factor 1) (OSF-1) (Heparin-binding neutrophic factor) (HBNF) (Heparin- binding brain mitogen) (HBBM). [Source:Uniprot
Gga.16702.1.S1_at	ENSGALG00000006368		3.822	5.98584	PTPN5	Tyrosine-protein phosphatase non-receptor type 5 (EC 3.1.3.48) (Protein-tyrosine phosphatase striatum-enriched) (STEP) (Neural- specific protein-tyrosine phosphatase). [Source:Uniprot/SWISSPROT;Acc:P54829]
GgaAffx.21559.1.S1_at			3.81034	5.82076
GgaAffx.4941.1.S1_at	ENSGALG00000007886		3.80676	2.20016	PAMR1	regeneration associated muscle protease isoform b [Source:RefSeq_peptide;Acc:NP_001001991]
Gga.14502.1.S1_at			3.79454		COL24A1	collagen, type XXIV, alpha 1
GgaAffx.11467.1.S1_s_at	ENSGALG00000003410		3.76681	2.29649	CDK2AP1	CDK2-associated protein 1
GgaAffx.25542.1.S1_at	ENSGALG00000002585		3.68438	2.99056	GULP1	GULP, engulfment adaptor PTB domain containing 1 [Source:RefSeq_peptide;Acc:NP_057399]
Gga.12005.1.S1_at	ENSGALG00000006602		3.6791		SYT8	Synaptotagmin-8 (Synaptotagmin VIII) (SytVIII). [Source:Uniprot/SWISSPROT;Acc:Q8NBV8]
GgaAffx.20942.1.S1_s_at			3.65628	3.6432
GgaAffx.151.1.S1_s_at	ENSGALG00000000251		3.64933	6.62071	CD79B	CD79b molecule, immunoglobulin-associated beta
Gga.16816.1.S1_at			3.64488	2.07708	TPPP
Gga.16813.1.S1_at	ENSGALG00000027617		3.57505	3.73693	KCNMB2	Calcium-activated potassium channel subunit beta 2 (Calcium-activated potassium channel, subfamily M subunit beta 2) (Maxi K channel subunit beta 2) (BK channel subunit beta 2) (Slo-beta 2) (K(VCA)beta 2) (Charybdotoxin receptor subunit beta 2) (BKbeta2)
Gga.15285.1.S1_at			3.57251	3.6387	SCUBE1
Gga.8349.1.S1_at			3.55129	4.75587
Gga.8540.1.S1_at	ENSGALG00000003073		3.5321	4.29679	RHOBTB1
Gga.17674.1.S1_at			3.53196		BLVRA	Biliverdin reductase A precursor (EC 1.3.1.24) (Biliverdin-IX alpha- reductase) (BVR A). [Source:Uniprot/SWISSPROT;Acc:P53004]
Gga.398.1.S1_at	ENSGALG00000017183		3.52056	3.13482	MMP13	Matrix metalloproteinase-13 (Fragment). [Source:Uniprot/SPTREMBL;Acc:O93363]
Gga.7886.1.S1_at	ENSGALG00000027232		3.51359	2.70895	C1QTNF2	C1q and tumor necrosis factor related protein 2
GgaAffx.3854.1.S1_s_at	ENSGALG00000006172		3.46562	4.11017	ABCC8	ATP-binding cassette transporter sub-family C member 8 (Sulfonylurea receptor 1). [Source:Uniprot/SWISSPROT;Acc:Q09428]
Gga.10172.2.S1_a_at	ENSGALG00000013112		3.38912		RERGL	CDNA: FLJ22655 fis, clone HSI07590 (Hypothetical protein FLJ22655). [Source:Uniprot/SPTREMBL;Acc:Q9H628]
Gga.12287.1.S1_at			3.36975	2.15431
Gga.4536.2.S1_a_at	ENSGALG00000012834		3.35502	2.26322	AKR1D1	3-oxo-5-beta-steroid 4-dehydrogenase (EC 1.3.1.3) (Delta(4)-3- ketosteroid 5-beta-reductase) (Aldo-keto reductase family 1 member D1). [Source:Uniprot/SWISSPROT;Acc:P51857]
Gga.10093.1.S1_at	ENSGALG00000013617		3.34203	3.86852	PDGFRL	Platelet-derived growth factor receptor-like protein precursor (PDGF receptor beta-like tumor suppressor). [Source:Uniprot/SWISSPROT;Acc:Q15198]
Gga.19747.1.S1_s_at	ENSGALG00000009693		3.33567	4.14735	CPXM2	carboxypeptidase X (M14 family), member 2
Gga.1132.1.S1_at	ENSGALG00000015849		3.32176		ME1	malic enzyme 1, NADP(+)-dependent, cytosolic [Source:RefSeq_peptide;Acc:NP_989634]
Gga.12988.1.S1_at	ENSGALG00000006864		3.31528		COL24A1	collagen, type XXIV, alpha 1
Gga.3257.1.S1_at	ENSGALG00000028928		3.30766		LCAT	lecithin-cholesterol acyltransferase
Gga.10172.1.S1_at			3.26951		RERGL	CDNA: FLJ22655 fis, clone HSI07590 (Hypothetical protein FLJ22655). [Source:Uniprot/SPTREMBL;Acc:Q9H628]
Gga.51.1.S1_at	ENSGALG00000009478		3.21693	3.70502	BCHE	butyrylcholinesterase [Source:RefSeq_peptide;Acc:NP_989977]
Gga.10960.1.S1_at	ENSGALG00000014910		3.20117		COLEC12	Collectin 1 CL-3. [Source:Uniprot/SPTREMBL;Acc:Q2LK54]
Gga.7533.1.S1_at			3.19506	2.8973	TMEM46	transmembrane protein 46
GgaAffx.20200.1.S1_at			3.17054	3.13383	ANKH
Gga.19075.1.S1_at	ENSGALG00000016377		3.16378	2.80259	PXDN	peroxidasin homolog (Drosophila)
GgaAffx.1625.1.S1_s_at	ENSGALG00000002431		3.15517	4.04198	CFH	complement factor H
Gga.3477.1.S2_at	ENSGALG00000009495		3.13841		FGFR2	Fibroblast growth factor receptor 2 precursor (EC 2.7.10.1) (FGFR-2) (Tyrosine kinase receptor CEK3). [Source:Uniprot/SWISSPROT;Acc:P18461]
Gga.11423.1.S1_at			3.13812	2.0744		similar to GSTM5
Gga.7894.1.S1_at	ENSGALG00000028685		3.11432	2.69664	SEMA5A	sema domain, seven thrombospondin repeats (type 1 and type 1-like), transmembrane domain (TM) and short cytoplasmic domain, (semaphorin) 5A
Gga.15184.1.S1_at			3.10197		ADAMTS7	ADAM metallopeptidase with thrombospondin type 1 motif, 7 preproprotein [Source:RefSeq_peptide;Acc:NP_055087]
Gga.18882.1.S1_at	ENSGALG00000016653		3.09403	3.63622	C8orf13	Uncharacterized protein C8orf13. [Source:Uniprot/SWISSPROT;Acc:Q96KS9]
Gga.19427.1.S1_at			3.09402		TLL2	similar to tolloid-like 2 protein
Gga.1964.1.S1_s_at	ENSGALG00000012954		3.0844	2.66291	MYO10	Myosin-10 (Myosin X). [Source:Uniprot/SWISSPROT;Acc:Q9HD67]
Gga.5784.1.S1_at	ENSGALG00000002756		3.06762	2.85735	TMEM121	Transmembrane protein 121 (Protein hole). [Source:Uniprot/SWISSPROT;Acc:Q8QFN3]
Gga.2536.1.S1_at	ENSGALG00000007732		3.06019	2.65326	RTN4R	reticulon 4 receptor
Gga.788.1.S1_at	ENSGALG00000016322		3.05787	3.73852	GSTA4	Glutathione S-transferase 3 (EC 2.5.1.18) (GST-CL3) (GST class-alpha). [Source:Uniprot/SWISSPROT;Acc:P26697]
Gga.9700.1.S1_at	ENSGALG00000016251		3.05438		TSPAN7	Tetraspanin-7 (Tspan-7) (Transmembrane 4 superfamily member 2) (Cell surface glycoprotein A15) (T-cell acute lymphoblastic leukemia- associated antigen 1) (TALLA-1) (Membrane component, X chromosome, surface marker 1) (CD231 antigen). [Source:Uniprot/SWIS
GgaAffx.11200.1.S1_at			3.04505	3.11783
GgaAffx.23872.1.S1_at	ENSGALG00000012352		3.0313		BLVRA	Biliverdin reductase A precursor (EC 1.3.1.24) (Biliverdin-IX alpha- reductase) (BVR A). [Source:Uniprot/SWISSPROT;Acc:P53004]
Gga.9356.3.S1_at			3.02705	3.64292	POLR2B
Gga.18841.1.S1_at			3.02672		PURG
Gga.14371.1.S1_at			3.01095	2.98636	ANKH
Gga.3199.1.S1_at	ENSGALG00000003580		2.99393	2.30707	MMP2	72 kDa type IV collagenase precursor (EC 3.4.24.24) (72 kDa gelatinase) (Matrix metalloproteinase-2) (MMP-2) (Gelatinase A). [Source:Uniprot/SWISSPROT;Acc:Q90611]
Gga.5139.1.S1_at	ENSGALG00000012613		2.99209	2.517	FBP1	Fructose-1,6-bisphosphatase (EC 3.1.3.11) (Fragment). [Source:Uniprot/SPTREMBL;Acc:Q9I8D4]
Gga.17662.1.S1_s_at	ENSGALG00000004273		2.98647	2.70873	RALGPS2	Ral GEF with PH domain and SH3 binding motif 2
Gga.4965.1.S1_at	ENSGALG00000015908		2.97815	2.61372	COL12A1	Collagen alpha-1(XII) chain precursor (Fibrochimerin). [Source:Uniprot/SWISSPROT;Acc:P13944]
Gga.2558.1.S1_a_at	ENSGALG00000016411		2.97736	5.53603	COL14A1	Collagen alpha-1(XIV) chain precursor (Undulin). [Source:Uniprot/SWISSPROT;Acc:P32018]
Gga.6265.1.S1_at	ENSGALG00000005204		2.9706		GSTT1	similar to Glutathione S-transferase theta 1
Gga.2136.1.S1_a_at			2.96751	2.44943	RHOU	similar to GTP-binding protein SB128
GgaAffx.11527.1.S1_at			2.96019		DDT	D-dopachrome tautomerase
Gga.14601.1.S1_s_at			2.95322	3.16152	MATN2	matrilin 2
Gga.4318.1.S1_at	ENSGALG00000014866		2.9519		FABP7	Fatty acid-binding protein, retina (R-FABP). [Source:Uniprot/SWISSPROT;Acc:Q05423]
Gga.6877.1.S1_at	ENSGALG00000015519		2.94437	3.35775	ROBO2	Roundabout2 protein (Fragment). [Source:Uniprot/SPTREMBL;Acc:Q90Z41]
Gga.1322.2.A1_at			2.94159	3.66547	PPP3CA	Protein phosphatase 3 (formerly 2B), catalytic subunit, alpha isoform
Gga.3697.1.S1_at	ENSGALG00000013244		2.92034	2.89352	ABCC9	ATP-binding cassette transporter sub-family C member 9 (Sulfonylurea receptor 2). [Source:Uniprot/SWISSPROT;Acc:O60706]
Gga.1710.1.S1_at			2.91861	3.20775
Gga.1563.1.S1_at	ENSGALG00000010793		2.91716	4.20502	SLC24A4
Gga.12104.1.S1_at	ENSGALG00000024449		2.90918	2.42153	RAMP2	receptor (G protein-coupled) activity modifying protein 2
Gga.13819.1.S1_at			2.89275	4.1543
Gga.19906.1.S1_at			2.88944	5.7964
GgaAffx.11711.1.S1_s_at	ENSGALG00000015846		2.87204	3.1472	SNAP91	synaptosomal-associated protein, 91kDa homolog (mouse)
GgaAffx.24443.2.S1_s_at	ENSGALG00000014523		2.86934	3.64621	MATN2	matrilin 2
Gga.4078.1.S1_at	ENSGALG00000011271		2.8592	2.23885	LUM	Lumican precursor (Keratan sulfate proteoglycan lumican) (KSPG lumican). [Source:Uniprot/SWISSPROT;Acc:P51890]
Gga.11966.1.S1_a_at	ENSGALG00000016709		2.85287		RCAN2	Calcipressin-2 (Thyroid hormone-responsive protein ZAKI-4) (Down syndrome candidate region 1-like 1) (Myocyte-enriched calcineurin- interacting protein 2) (MCIP2). [Source:Uniprot/SWISSPROT;Acc:Q14206]
Gga.7476.1.S1_at	ENSGALG00000011709		2.85127		TMEM108	Transmembrane protein 108 precursor. [Source:Uniprot/SWISSPROT;Acc:Q6UXF1]
Gga.17403.1.S1_at			2.83695	4.21044
Gga.15998.1.S1_at			2.82018	2.32933	COLEC12	Collectin 1 CL-3. [Source:Uniprot/SPTREMBL;Acc:Q2LK54]
Gga.6268.1.S1_at			2.81194	2.6867	PMEPA1
Gga.1542.1.S1_at			2.80957	6.81453
Gga.5346.1.S1_at			2.80479	4.61143
Gga.16422.1.S1_at			2.80003	2.77774	C10orf72	CDNA FLJ31737 fis, clone NT2RI2007084. [Source:Uniprot/SPTREMBL;Acc:Q96MX7]
Gga.9655.1.S1_at	ENSGALG00000009212		2.79334	2.40479	MND1	GAJ protein [Source:RefSeq_peptide;Acc:NP_115493]
Gga.2844.2.S1_s_at	ENSGALG00000001475		2.78296	2.24105	STMN1	Stathmin. [Source:Uniprot/SWISSPROT;Acc:P31395]
Gga.19199.1.S1_at	ENSGALG00000013244		2.77666	3.0295	ABCC9	ATP-binding cassette transporter sub-family C member 9 (Sulfonylurea receptor 2). [Source:Uniprot/SWISSPROT;Acc:O60706]
GgaAffx.9522.1.S1_at	ENSGALG00000014995		2.77438	2.43562	PGM5	phosphoglucomutase 5
Gga.5640.1.S1_at			2.77423	3.67222	PRSS23	Serine protease 23 precursor (EC 3.4.21.-) (Putative secreted protein ZSIG13). [Source:Uniprot/SWISSPROT;Acc:O95084]
Gga.18062.1.S1_at	ENSGALG00000016292		2.76982		COL21A1	collagen, type XXI, alpha 1 precursor [Source:RefSeq_peptide;Acc:NP_110447]
Gga.3074.1.S1_a_at	ENSGALG00000029043		2.76781	2.63373	C-16	16 kDa beta-galactoside-binding lectin (C-16) (Galectin CG-16). [Source:Uniprot/SWISSPROT;Acc:P23668]
Gga.2072.1.S1_a_at			2.75629		CA8	carbonic anhydrase VIII
Gga.2883.1.S1_at	ENSGALG00000026757		2.75194		DHFR	dihydrofolate reductase
GgaAffx.8277.2.S1_s_at	ENSGALG00000013051		2.75139	2.69466	SEMA5A	sema domain, seven thrombospondin repeats (type 1 and type 1-like), transmembrane domain (TM) and short cytoplasmic domain, (semaphorin) 5A
Gga.7900.2.S1_a_at	ENSGALG00000023904		2.73792	2.32852	FIBIN	similar to RIKEN cDNA 1110018M03 (LOC387758), mRNA [Source:RefSeq_dna;Acc:NM_203371]
GgaAffx.22678.1.S1_at	ENSGALG00000008741		2.73655	4.18982	PROKR2	prokineticin receptor 2
Gga.13001.1.S1_s_at	ENSGALG00000029175		2.73619	3.11705	EFNB2	ephrin-B2 [Source:RefSeq_peptide;Acc:NP_990155]
GgaAffx.1208.3.S1_s_at	ENSGALG00000001840		2.73396	3.15419	TEK	TEK tyrosine kinase, endothelial (venous malformations, multiple cutaneous and mucosal)
Gga.4941.1.S1_at	ENSGALG00000005278		2.72716	3.03683	CDH11	cadherin 11, type 2, OB-cadherin (osteoblast)
GgaAffx.20845.1.S1_at	ENSGALG00000011096		2.723	2.25901	ABCB10	ATP-binding cassette sub-family B member 10, mitochondrial precursor (ATP-binding cassette transporter 10) (ABC transporter 10 protein) (Mitochondrial ATP-binding cassette 2) (M-ABC2). [Source:Uniprot/SWISSPROT;Acc:Q9NRK6]
Gga.1378.1.S1_s_at			2.71172	4.51306	HDAC9	histone deacetylase 9
Gga.2856.1.S1_a_at	ENSGALG00000024481		2.70378		APITD1	similar to Apoptosis-inducing, TAF9-like domain 1
Gga.15978.1.S1_at			2.69387	2.76624
Gga.8180.1.S1_s_at	ENSGALG00000015880		2.67781	2.7551	HMGN3	High mobility group nucleosome-binding domain-containing protein 3. [Source:Uniprot/SWISSPROT;Acc:Q5ZIR5]
Gga.1455.1.S1_at			2.67341	2.19717	SCD5	stearoyl-CoA desaturase 4 isoform a [Source:RefSeq_peptide;Acc:NP_001032671]
Gga.15966.1.S1_at	ENSGALG00000012044		2.66639	2.48636	ANK2	Ankyrin 2 (Fragment). [Source:Uniprot/SPTREMBL;Acc:Q90716]
Gga.4556.1.S1_at	ENSGALG00000003570		2.65703	2.09291	ATIC	Bifunctional purine biosynthesis protein PURH [Includes: Phosphoribosylaminoimidazolecarboxamide formyltransferase (EC 2.1.2.3) (AICAR transformylase); IMP cyclohydrolase (EC 3.5.4.10) (Inosinicase) (IMP synthetase) (ATIC)]. [Source:Uniprot/SWISSPROT;Acc:
GgaAffx.1625.7.S1_s_at	ENSGALG00000002431		2.65655	2.74844	CFH	complement factor H
Gga.718.2.S1_a_at	ENSGALG00000016281		2.65403		DMD	Dystrophin. [Source:Uniprot/SWISSPROT;Acc:P11533]
Gga.5916.1.S1_s_at	ENSGALG00000014523		2.65273	3.3172	MATN2	matrilin 2
Gga.1226.3.S1_s_at	ENSGALG00000004465		2.64734		KIAA1274	paladin [Source:RefSeq_peptide;Acc:NP_989440]
Gga.12271.1.S1_a_at	ENSGALG00000008291		2.63232	2.32744	AP3S2	AP-3 complex subunit sigma-2 (Adapter-related protein complex 3 sigma- 2 subunit) (Sigma-adaptin 3b) (AP-3 complex sigma-3B subunit) (Sigma- 3B-adaptin). [Source:Uniprot/SWISSPROT;Acc:P59780]
Gga.2999.1.S1_at	ENSGALG00000010780		2.63037	2.30547	ETV1	ets domain protein [Source:RefSeq_peptide;Acc:NP_990248]
GgaAffx.21767.1.S1_s_at	ENSGALG00000001475		2.62994		STMN1	Stathmin. [Source:Uniprot/SWISSPROT;Acc:P31395]
Gga.2957.1.S1_s_at	ENSGALG00000017274		2.6288		CD9	CD9 antigen [Source:RefSeq_peptide;Acc:NP_990093]
GgaAffx.12439.1.S1_s_at	ENSGALG00000004266		2.62301		TNFAIP8L1	tumor necrosis factor, alpha-induced protein 8-like 1
Gga.13183.1.S1_at	ENSGALG00000012044		2.62198	2.29249	ANK2	Ankyrin 2 (Fragment). [Source:Uniprot/SPTREMBL;Acc:Q90716]
Gga.3652.1.S1_at	ENSGALG00000011883		2.62103	4.60797	CLEC3B	tetranectin [Source:RefSeq_peptide;Acc:NP_989997]
GgaAffx.24100.1.S1_s_at	ENSGALG00000013051		2.61672	2.87146	SEMA5A	sema domain, seven thrombospondin repeats (type 1 and type 1-like), transmembrane domain (TM) and short cytoplasmic domain, (semaphorin) 5A
Gga.5927.1.S1_at	ENSGALG00000028564		2.6038	5.73045	GRP	Gastrin-releasing peptide (GRP) (Proventricular peptide) [Contains: Neuromedin C (GRP-10)]. [Source:Uniprot/SWISSPROT;Acc:P01295]
GgaAffx.24144.4.S1_s_at	ENSGALG00000013207		2.60312	2.65756	CTNNAL1	Alpha-catulin (Catenin alpha-like protein 1) (Alpha-catenin-related protein) (ACRP). [Source:Uniprot/SWISSPROT;Acc:Q9UBT7]
Gga.10418.1.S1_at	ENSGALG00000015683		2.59973	3.97157	GNG10	guanine nucleotide binding protein (G protein), gamma 10
Gga.4207.1.S1_at	ENSGALG00000012121		2.59715	2.21816	RCN1	Reticulocalbin-1 precursor. [Source:Uniprot/SWISSPROT;Acc:Q15293]
Gga.1226.1.S1_s_at	ENSGALG00000004465		2.58666		KIAA1274	paladin [Source:RefSeq_peptide;Acc:NP_989440]
Gga.2814.1.S1_at			2.58277	2.03171	TRIM2
GgaAffx.10422.3.S1_s_at	ENSGALG00000016292		2.57976		COL21A1	collagen, type XXI, alpha 1 precursor [Source:RefSeq_peptide;Acc:NP_110447]
GgaAffx.20264.1.S1_at			2.57849	2.32736	FAM84B
GgaAffx.20504.1.S1_at	ENSGALG00000027943		2.5751		RWDD3	RWD domain-containing protein 3. [Source:Uniprot/SWISSPROT;Acc:Q9Y3V2]
Gga.79.1.S1_at	ENSGALG00000016933		2.57411		DACH1	Dachshund 1 (Fragment). [Source:Uniprot/SPTREMBL;Acc:Q8QHJ0]
Gga.5316.2.S1_s_at	ENSGALG00000012505		2.56666	2.56432	LRFN5	leucine rich repeat and fibronectin type III domain containing 5
GgaAffx.20624.1.S1_at	ENSGALG00000016933		2.55654		DACH1
Gga.8435.1.S1_at	ENSGALG00000016800		2.55542	2.25131		Similar to Ecrg4-A protein
GgaAffx.21422.1.S1_at			2.55173	2.13446
GgaAffx.7823.1.S1_s_at	ENSGALG00000012351		2.54726	3.8411	STK17A	serine/threonine kinase 17a
Gga.4223.1.S1_at			2.54576			glutathione S-transferases CL2
Gga.2352.1.S2_at	ENSGALG00000010857		2.54257		DAB1	disabled homolog 1 [Source:RefSeq_peptide;Acc:NP_989569]
Gga.16475.1.S1_at			2.5278	3.19433	NTRK2
Gga.3115.1.S1_at	ENSGALG00000028136		2.52454	2.68487	CXCL12
GgaAffx.21157.1.S1_s_at			2.52163	2.57173	SH3PXD2A
Gga.12388.1.S1_at	ENSGALG00000007879		2.51354		FANCL	Fanconi anemia protein FANCL. [Source:Uniprot/SPTREMBL;Acc:Q3MUH5]
Gga.9278.1.S1_at	ENSGALG00000014648		2.51005	2.56998	CETN3	Centrin-3. [Source:Uniprot/SWISSPROT;Acc:O15182]
Gga.6332.1.S1_at			2.50999			similar to complement regulatory soluble protein
Gga.12140.2.S1_a_at	ENSGALG00000002420		2.50505	2.4289	EGFL7	EGF-like-domain, multiple 7
Gga.7859.1.S1_at	ENSGALG00000010566		2.50193		NPNT	nephronectin [Source:RefSeq_peptide;Acc:NP_001028219]
GgaAffx.12839.1.S1_at	ENSGALG00000015315		2.49759	2.84194	TRIM14	tripartite motif-containing 14
Gga.2749.1.S1_at	ENSGALG00000015451		2.49341	2.36653	ZNF462	Zinc finger protein 462. [Source:Uniprot/SWISSPROT;Acc:Q96JM2]
GgaAffx.20131.1.S1_s_at			2.49283			Ribosomal protein L18
Gga.13105.1.S1_at			2.47146	2.2548	ITM2C	Integral membrane protein 2C (Transmembrane protein BRI3) (Cerebral protein 14) [Contains: CT-BRI3]. [Source:Uniprot/SWISSPROT;Acc:Q9NQX7]
Gga.17858.1.S1_at			2.47123	2.73317
GgaAffx.20969.1.S1_at			2.46536	11.1125	DCLK1
Gga.12514.1.S1_a_at			2.46349	2.2571	GSTA	Glutathione S-transferase class-alpha
Gga.18078.1.S1_at			2.4632	3.391
Gga.8160.1.S1_at			2.44993	3.10589	C16orf45	similar to Uncharacterized protein C16orf45 homolog
Gga.2855.1.S1_at	ENSGALG00000012628		2.44728	2.30423	HABP4	Intracellular hyaluronan-binding protein 4 (IHABP4). [Source:Uniprot/SWISSPROT;Acc:Q9I9R0]
Gga.13583.1.S1_at			2.44586		CD36	CD36 molecule (thrombospondin receptor)
GgaAffx.20947.1.S1_at	ENSGALG00000014281		2.4321		N4BP2	Nedd4 binding protein 2
Gga.3676.1.S1_at	ENSGALG00000009704		2.42219		GALNAC4S-6ST	N-acetylgalactosamine 4-sulfate 6-O-sulfotransferase (EC 2.8.2.33) (GalNAc4S-6ST) (B-cell RAG-associated gene protein) (hBRAG). [Source:Uniprot/SWISSPROT;Acc:Q7LFX5]
Gga.17208.1.S1_s_at			2.42177	3.53792	FAM89A	Protein FAM89A. [Source:Uniprot/SWISSPROT;Acc:Q96GI7]
Gga.2739.1.S1_at			2.42172
Gga.16352.1.S1_at			2.41253	2.48527		similar to choline transporter-like protein 1, splice
Gga.12140.2.S1_s_at	ENSGALG00000002420		2.40979	2.02476	EGFL7	EGF-like-domain, multiple 7
GgaAffx.23757.5.S1_s_at	ENSGALG00000012044		2.40099	2.98977	ANK2	Ankyrin 2 (Fragment). [Source:Uniprot/SPTREMBL;Acc:Q90716]
Gga.18379.1.S1_at			2.40051	2.35332
Gga.13168.1.S1_at			2.39967
GgaAffx.7251.1.S1_at	ENSGALG00000011418		2.39145	4.491	CCR6	chemokine (C-C motif) receptor 6
GgaAffx.12815.1.S1_at			2.38945	3.12655	C20orf108
Gga.8241.1.S1_at	ENSGALG00000029024		2.38881		TCF21	Transcription factor 21 (Podocyte-expressed 1) (Pod-1) (Epicardin) (Capsulin). [Source:Uniprot/SWISSPROT;Acc:O43680]
Gga.2585.1.S1_at			2.38767	2.70766
Gga.15899.1.S1_at	ENSGALG00000004528		2.38295	2.16692	TSHZ3	Teashirt homolog 3 (Zinc finger protein 537). [Source:Uniprot/SWISSPROT;Acc:Q63HK5]
Gga.9700.4.S1_a_at	ENSGALG00000016251		2.37804		TSPAN7	Tetraspanin-7 (Tspan-7) (Transmembrane 4 superfamily member 2) (Cell surface glycoprotein A15) (T-cell acute lymphoblastic leukemia- associated antigen 1) (TALLA-1) (Membrane component, X chromosome, surface marker 1) (CD231 antigen). [Source:Uniprot/SWIS
Gga.2343.1.S1_at			2.37545	2.49314	C20orf194
Gga.17609.1.S1_s_at	ENSGALG00000010716		2.37469		AGA	aspartylglucosaminidase
GgaAffx.20122.1.S1_at			2.36245		EEF1	Eukaryotic translation elongation factor 1
Gga.4753.1.S1_a_at	ENSGALG00000011918		2.36217		CCDC134	coiled-coil domain containing 134
Gga.944.1.S1_at	ENSGALG00000014788		2.35783		CENPH	Centromere protein H (CENP-H). [Source:Uniprot/SWISSPROT;Acc:Q90ZF9]
GgaAffx.20947.1.S1_s_at	ENSGALG00000014281		2.35743		N4BP2	Nedd4 binding protein 2
GgaAffx.21544.1.S1_at			2.355	2.27623
Gga.19798.1.S1_at	ENSGALG00000007410		2.34982	2.44918	IGDCC4
Gga.6284.2.S1_a_at	ENSGALG00000006690		2.34924		ECHDC3	enoyl Coenzyme A hydratase domain containing 3 [Source:RefSeq_peptide;Acc:NP_078969]
Gga.9700.2.S1_a_at	ENSGALG00000016251		2.34122		TSPAN7	Tetraspanin-7 (Tspan-7) (Transmembrane 4 superfamily member 2) (Cell surface glycoprotein A15) (T-cell acute lymphoblastic leukemia- associated antigen 1) (TALLA-1) (Membrane component, X chromosome, surface marker 1) (CD231 antigen). [Source:Uniprot/SWIS
Gga.2971.2.S1_s_at			2.33931		C3orf64	Glycosyltransferase. [Source:Uniprot/SPTREMBL;Acc:Q5NDL3]
GgaAffx.21555.1.S1_s_at	ENSGALG00000013081		2.33429	3.95094	VWC2	von Willebrand factor C domain containing 2 [Source:RefSeq_peptide;Acc:NP_940972]
Gga.9304.1.S1_s_at	ENSGALG00000017135		2.33167	2.10257	CRYL1	crystallin, lambda 1
Gga.5568.1.S1_at			2.33082	2.03946
Gga.14374.1.S1_at			2.32722	2.65792
GgaAffx.24188.1.S1_at	ENSGALG00000001433		2.32255	2.91735	B3GNTL1	UDP-GlcNAc:betaGal beta-1,3-N-acetylglucosaminyltransferase-like 1 [Source:RefSeq_peptide;Acc:NP_001009905]
GgaAffx.10422.1.S1_at	ENSGALG00000016292		2.32108		COL21A1	collagen, type XXI, alpha 1 precursor [Source:RefSeq_peptide;Acc:NP_110447]
Gga.4712.1.S1_a_at			2.31358		OXCT1	3-oxoacid CoA transferase 1
GgaAffx.12343.1.S1_s_at	ENSGALG00000014661		2.31346	2.67517	C5orf21
Gga.2136.1.S1_at	ENSGALG00000025738		2.30734	2.09918	RHOU	similar to GTP-binding protein SB128
Gga.2324.1.S1_s_at	ENSGALG00000006334		2.30344	2.27173	LAP3	leucine aminopeptidase 3
Gga.1964.1.S1_at	ENSGALG00000012954		2.30274	2.58971	MYO10	Myosin-10 (Myosin X). [Source:Uniprot/SWISSPROT;Acc:Q9HD67]
Gga.17542.1.S1_at			2.30091	2.86996
Gga.6221.1.S1_at	ENSGALG00000026517		2.30053		RFC5
Gga.7623.1.S1_at	ENSGALG00000010151		2.30038	2.14693	C6orf129	C6orf129 protein (Fragment). [Source:Uniprot/SPTREMBL;Acc:Q9BTQ9]
Gga.12849.1.S1_at	ENSGALG00000011205		2.30003	2.56733	SMOC2	SPARC-related modular calcium-binding protein 2 precursor (Secreted modular calcium-binding protein 2) (SMOC-2) (Smooth muscle-associated protein 2) (SMAP-2). [Source:Uniprot/SWISSPROT;Acc:Q9H3U7]
GgaAffx.13185.1.S1_at			2.29896
Gga.4682.1.S2_at			2.29076		UNG	uracil-DNA glycosylase [Source:RefSeq_peptide;Acc:NP_989520]
Gga.2433.1.S1_at	ENSGALG00000015663		2.28165	2.67614	HSDL2	hydroxysteroid dehydrogenase like 2 [Source:RefSeq_peptide;Acc:NP_115679]
Gga.16833.1.S1_at	ENSGALG00000015987		2.27817		TP53INP1	tumor protein p53 inducible nuclear protein 1
Gga.4194.1.S1_at	ENSGALG00000026736		2.27354	2.14439	OGN	Mimecan precursor (Osteoglycin). [Source:Uniprot/SWISSPROT;Acc:Q9W6H0]
GgaAffx.10137.1.S1_at	ENSGALG00000015915		2.2717	2.41582	TMEM64	transmembrane protein 64 [Source:RefSeq_peptide;Acc:NP_001008495]
Gga.311.1.S1_at			2.26904	2.43216	FZ-8	Frizzled-8
GgaAffx.12510.1.S1_at			2.26717		DAK
GgaAffx.12013.1.S1_at	ENSGALG00000014471		2.26638		CAT	catalase
Gga.8949.1.S1_at	ENSGALG00000002302		2.26522	2.28851	YEATS2
GgaAffx.26446.2.S1_s_at	ENSGALG00000005204		2.26483		GSTT1	similar to Glutathione S-transferase theta 1
GgaAffx.24016.1.A1_at	ENSGALG00000012857		2.26432		DENND2A	DENN domain-containing protein 2A. [Source:Uniprot/SWISSPROT;Acc:Q9ULE3]
GgaAffx.11543.1.S1_s_at	ENSGALG00000008508		2.26339		PYGB	phosphorylase, glycogen; brain
Gga.4066.1.S1_at	ENSGALG00000015691		2.26048		SMC2	Structural maintenance of chromosomes protein 2 (Chromosome-associated protein E) (hCAP-E) (XCAP-E homolog). [Source:Uniprot/SWISSPROT;Acc:O95347]
Gga.883.1.S1_at	ENSGALG00000001298		2.25009		RFC2	Replication factor C subunit 2 (Replication factor C 40 kDa subunit) (RF-C 40 kDa subunit) (RFC40) (Activator 1 40 kDa subunit) (A1 40 kDa subunit). [Source:Uniprot/SWISSPROT;Acc:P53033]
Gga.11404.1.S1_at			2.24702
Gga.5869.1.S1_s_at	ENSGALG00000002667		2.24583		OLFML2B	olfactomedin-like 2B [Source:RefSeq_peptide;Acc:NP_056256]
GgaAffx.21278.1.S1_at	ENSGALG00000007866		2.24412	4.34457	BCL11A	B-cell CLL/lymphoma 11A (zinc finger protein)
Gga.7231.1.S1_at			2.24325	2.29707	SOX17	SRY (sex determining region Y)-box 17
Gga.9397.1.S1_at	ENSGALG00000010857		2.24072		DAB1	disabled homolog 1 [Source:RefSeq_peptide;Acc:NP_989569]
Gga.9310.1.S1_at	ENSGALG00000007638		2.23627		HMOX2	Heme oxygenase 2 (EC 1.14.99.3) (HO-2). [Source:Uniprot/SWISSPROT;Acc:P30519]
Gga.19887.1.S1_at			2.23322		GUCY1A3
Gga.13084.2.S1_a_at	ENSGALG00000011894		2.23207		CYP2D6	similar to cytochrome P450 2D20
Gga.1941.1.S1_at	ENSGALG00000017242		2.22895		FZD4	Frizzled-4 precursor (Fz-4) (cFz-4). [Source:Uniprot/SWISSPROT;Acc:Q9IA05]
GgaAffx.12013.1.S1_s_at	ENSGALG00000014471		2.22798		CAT	catalase
Gga.19192.1.S1_at	ENSGALG00000027027		2.22749	2.11937	FBXL7
GgaAffx.12241.1.S1_s_at	ENSGALG00000013626		2.22625		GMNN	geminin, DNA replication inhibitor
GgaAffx.6729.1.S1_at	ENSGALG00000010646		2.2238	2.07562	STOX2	storkhead box 2 [Source:RefSeq_peptide;Acc:NP_064610]
GgaAffx.5600.1.S1_at	ENSGALG00000008906		2.22306		EHBP1	EH domain binding protein 1
Gga.13235.1.S1_at			2.22247		CACNA2D1
Gga.7231.2.S1_at	ENSGALG00000022832		2.21936
Gga.15345.1.S1_s_at	ENSGALG00000015368		2.21901	2.53351	TMEM175
Gga.18457.1.S1_at	ENSGALG00000007346		2.21887	3.6386	KIAA1462	Novel protein. [Source:Uniprot/SPTREMBL;Acc:Q5T992]
GgaAffx.24019.2.S1_at	ENSGALG00000012857		2.21793	2.1829	DENND2A	DENN/MADD domain containing 2A
GgaAffx.21159.1.S1_at	ENSGALG00000015377		2.21707		PLCXD2	Pleckstrin homology-like domain family B member 2 (Protein LL5-beta). [Source:Uniprot/SWISSPROT;Acc:Q86SQ0]
Gga.17004.1.S1_at	ENSGALG00000015749		2.21581	2.842	ST3GAL5	ST3 beta-galactoside alpha-2,3-sialyltransferase 5
Gga.4727.1.S1_at	ENSGALG00000014106		2.21252		PPFIBP1	PTPRF interacting protein, binding protein 1 (liprin beta 1)
GgaAffx.21283.1.S1_at			2.21086			BA9F11.1 protein (OTTHUMP00000028828). [Source:Uniprot/SPTREMBL;Acc:Q6ICI0]
GgaAffx.11290.1.S1_at	ENSGALG00000026914		2.21012	3.5514	DOK3	docking protein 3
Gga.3677.1.S1_at			2.20928	2.01646	CAPN2	Calpain-2 catalytic subunit precursor (EC 3.4.22.53) (Calpain-2 large subunit) (Calcium-activated neutral proteinase 2) (CANP 2) (Calpain M- type) (M-calpain) (Millimolar-calpain). [Source:Uniprot/SWISSPROT;Acc:Q92178]
Gga.9377.1.S1_at	ENSGALG00000012354		2.20806	2.55315	VOPP1	similar to Expressed sequence AW146242
Gga.4700.1.S1_a_at	ENSGALG00000018595		2.20285		HRSP12	Ribonuclease UK114 (EC 3.1.-.-) (14.5 kDa translational inhibitor protein) (p14.5) (UK114 antigen homolog). [Source:Uniprot/SWISSPROT;Acc:P52758]
Gga.18710.1.S1_at			2.20217
Gga.3298.1.S1_at	ENSGALG00000027469		2.19995		GCSH	Glycine cleavage system H protein, mitochondrial precursor. [Source:Uniprot/SWISSPROT;Acc:P11183]
GgaAffx.20853.1.S1_at			2.19507
GgaAffx.2421.1.S1_s_at	ENSGALG00000003876		2.19375	3.21692	TIMD4	T-cell immunoglobulin and mucin domain containing 4
Gga.6106.1.S1_a_at	ENSGALG00000004909		2.19165		RARRES2	Retinoic acid receptor responder protein 2 precursor (Tazarotene- induced gene 2 protein) (RAR-responsive protein TIG2). [Source:Uniprot/SWISSPROT;Acc:Q99969]
Gga.1790.1.S1_at			2.18997	2.41288
Gga.5585.1.S1_at	ENSGALG00000022316		2.18959	5.31921	CLEC17A	CDNA FLJ45910 fis, clone PEBLM2003935. [Source:Uniprot/SPTREMBL;Acc:Q6ZS10]
Gga.12174.1.S1_at	ENSGALG00000014042		2.1871		SSPN	Sarcospan (K-ras oncogene-associated protein) (Kirsten-ras-associated protein). [Source:Uniprot/SWISSPROT;Acc:Q14714]
Gga.3332.1.S1_at	ENSGALG00000001561		2.18395		MXRA8	plasma membrane protein 1B3 [Source:RefSeq_peptide;Acc:NP_989967]
Gga.19209.1.S1_at			2.18188	2.41172	ZMIZ1	Zinc finger MIZ domain-containing protein 1 (Retinoic acid-induced protein 17) (PIAS-like protein Zimp10). [Source:Uniprot/SWISSPROT;Acc:Q9ULJ6]
Gga.14235.1.S1_at			2.18066	4.49421	PTPRZ1
Gga.12347.1.S1_at	ENSGALG00000010847		2.17952	3.08251	VEGFC	Vascular endothelial growth factor C precursor (VEGF-C) (Vascular endothelial growth factor-related protein) (VRP) (Flt4 ligand) (Flt4- L). [Source:Uniprot/SWISSPROT;Acc:P49767]
Gga.12234.1.S1_at	ENSGALG00000014897		2.17619		TYMS	Thymidylate synthase (EC 2.1.1.45) (TS) (TSase). [Source:Uniprot/SWISSPROT;Acc:P04818]
Gga.11739.1.S1_at	ENSGALG00000013155		2.17322	2.85403	PCBP2	poly(rC) binding protein 2
Gga.1617.1.S1_at			2.1725	3.4795	KCNC1	potassium voltage-gated channel, Shaw-related subfamily, member 1
Gga.17103.1.S1_at	ENSGALG00000005389		2.17146
Gga.12594.1.S1_at	ENSGALG00000012055		2.1713			similar to TGF-beta type II receptor
GgaAffx.9790.1.S1_s_at			2.17125			LOC418413
Gga.12387.1.S1_at	ENSGALG00000022789		2.16979		PGCP	plasma glutamate carboxypeptidase
GgaAffx.10064.1.S1_at	ENSGALG00000015812		2.16943		C6orf162	Uncharacterized protein C6orf162. [Source:Uniprot/SWISSPROT;Acc:Q96KF7]
Gga.18167.1.S1_at			2.16703		UAP1L1	UDP-N-acteylglucosamine pyrophosphorylase 1-like 1 [Source:RefSeq_peptide;Acc:NP_997192]
Gga.19308.1.S1_at			2.16631	2.12761	NFIB
Gga.5407.1.S1_at	ENSGALG00000005976		2.16392	2.09676	TCEA2	Transcription elongation factor A protein 2 (Transcription elongation factor S-II protein 2) (Testis-specific S-II) (Transcription elongation factor TFIIS.l). [Source:Uniprot/SWISSPROT;Acc:Q15560]
Gga.5965.2.S1_a_at	ENSGALG00000008302		2.16258	2.51016	CIB1	Calcium and integrin-binding protein 1 (Calmyrin) (DNA-PKcs- interacting protein) (Kinase-interacting protein) (KIP) (CIB) (SNK- interacting protein 2-28) (SIP2-28). [Source:Uniprot/SWISSPROT;Acc:Q99828]
GgaAffx.3712.1.S1_s_at	ENSGALG00000005961		2.15969		DAK
Gga.16666.1.S1_at			2.15887	3.37344
Gga.8915.1.S1_s_at			2.15875		C20orf108
Gga.8144.3.S1_at	ENSGALG00000008593		2.14579		ATP1B4	X,K-ATPase beta-m subunit. [Source:Uniprot/SPTREMBL;Acc:Q2HZ96]
Gga.3972.1.S1_at	ENSGALG00000006563		2.14446	2.03898	SEMA3D	Semaphorin-3D precursor (Collapsin-2) (COLL-2). [Source:Uniprot/SWISSPROT;Acc:Q90663]
GgaAffx.1691.1.A1_at	ENSGALG00000026572		2.14342	2.77047	RGS5	Regulator of G-protein signaling 5 (RGS5). [Source:Uniprot/SWISSPROT;Acc:O15539]
Gga.713.1.S1_at	ENSGALG00000009963		2.14246	2.37392	LYZ	Lysozyme C precursor (EC 3.2.1.17) (1,4-beta-N-acetylmuramidase C) (Allergen Gal d 4) (Gal d IV). [Source:Uniprot/SWISSPROT;Acc:P00698]
Gga.3683.1.S1_at	ENSGALG00000026713		2.14171		H2AFV
GgaAffx.7930.2.S1_at	ENSGALG00000012494		2.132	3.25729	CD1D	CD1-1 antigen splice variant 7. [Source:Uniprot/SPTREMBL;Acc:Q58S63]
Gga.107.1.S1_at	ENSGALG00000002595		2.12839		GPX4	glutathione peroxidase 4 (phospholipid hydroperoxidase) [Source:RefSeq_peptide;Acc:NP_989551]
Gga.11454.1.S1_at	ENSGALG00000008229		2.12738	2.43216	ALDH7A1	Aldehyde dehydrogenase family 7 member A1 (EC 1.2.1.3) (Antiquitin-1). [Source:Uniprot/SWISSPROT;Acc:P49419]
Gga.181.1.S1_at	ENSGALG00000006367		2.12465		PCBD2	Pterin-4-alpha-carbinolamine dehydratase 2 (EC 4.2.1.96) (PHS 2) (4- alpha-hydroxy-tetrahydropterin dehydratase 2) (DcoH-like protein DCoHm) (Hepatocyte nuclear factor 1a dimerization cofactor isoform) (DCoH-alpha). [Source:Uniprot/SWISSPROT;Acc:Q9DG45]
Gga.7430.1.S1_at			2.11756	2.30498	SYT11	Synaptotagmin-11 (Synaptotagmin XI) (SytXI). [Source:Uniprot/SWISSPROT;Acc:Q9BT88]
Gga.1281.1.S1_at	ENSGALG00000001506		2.11726		PTTG1	pituitary tumor-transforming 1
GgaAffx.20424.1.S1_s_at			2.1118	2.54444	ACSBG2
GgaAffx.10503.1.S1_at	ENSGALG00000016413		2.11139	2.42911	DEPDC6	DEP domain containing 6 [Source:RefSeq_peptide;Acc:NP_073620]
GgaAffx.11849.1.S1_s_at	ENSGALG00000008439		2.10992		CD36	CD36 molecule (thrombospondin receptor)
Gga.16657.1.S1_at			2.10584	2.09965
Gga.15866.2.S1_a_at	ENSGALG00000009545		2.10575		SLC25A12	solute carrier family 25 (mitochondrial carrier, Aralar), member 12
GgaAffx.21308.1.S1_at			2.10528		DCBLD1	Discoidin, CUB and LCCL domain-containing protein 1 precursor. [Source:Uniprot/SWISSPROT;Acc:Q8N8Z6]
Gga.2724.1.S1_at	ENSGALG00000017056		2.10524	6.23129	DCAMKL1	Serine/threonine-protein kinase DCAMKL1 (EC 2.7.11.1) (Doublecortin- like and CAM kinase-like 1). [Source:Uniprot/SWISSPROT;Acc:O15075]
Gga.10303.1.S1_at	ENSGALG00000009396		2.10434	2.29567	CAV2	Caveolin-2. [Source:Uniprot/SWISSPROT;Acc:P51636]
Gga.1247.1.S2_at	ENSGALG00000015461		2.10189	10.2938	B6.1	B6.1 [Source:RefSeq_peptide;Acc:NP_990513]
Gga.4552.1.S1_at			2.09945	2.22947
Gga.4896.1.S1_at	ENSGALG00000004521		2.09546		GPX3	similar to Glutathione peroxidase 3 precursor (GSHPx-3) (GPx-3) (Plasma glutathione peroxidase) (GSHPx-P)
GgaAffx.12368.1.S1_s_at	ENSGALG00000021365		2.09451	2.4899	DCTN3	dynactin 3 (p22)
GgaAffx.20450.1.S1_at			2.09222
Gga.4965.2.S1_at			2.09031	2.77788	COL12A1	Collagen alpha-1(XII) chain precursor (Fibrochimerin). [Source:Uniprot/SWISSPROT;Acc:P13944]
Gga.16213.1.S1_at	ENSGALG00000005331		2.08801	2.07794	GJC2
Gga.6043.2.S1_a_at			2.0865		PTTG1IP	Pituitary tumor-transforming 1 interacting protein
Gga.15370.1.S1_at	ENSGALG00000027198		2.0843	2.03261	TMEM47	Transmembrane protein 47 (Transmembrane 4 superfamily member 10). [Source:Uniprot/SWISSPROT;Acc:Q9BQJ4]
Gga.1308.2.S1_at	ENSGALG00000003263		2.08403		SFXN1	Sideroflexin-1 (Tricarboxylate carrier protein) (TCC). [Source:Uniprot/SWISSPROT;Acc:Q9H9B4]
Gga.16846.1.S1_s_at			2.0837	2.17635	C20orf194
Gga.12364.1.S1_at	ENSGALG00000009868		2.08157	2.63941	ZNF330	Zinc finger protein 330 (Nucleolar cysteine-rich protein) (Nucleolar autoantigen 36). [Source:Uniprot/SWISSPROT;Acc:Q9Y3S2]
Gga.4800.3.S1_a_at	ENSGALG00000007403		2.08091		PEBP1	Phosphatidylethanolamine-binding protein 1 (PEBP-1) (Prostatic-binding protein) (HCNPpp) (Neuropolypeptide h3) (Raf kinase inhibitor protein) (RKIP) [Contains: Hippocampal cholinergic neurostimulating peptide (HCNP)]. [Source:Uniprot/SWISSPROT;Acc:P30086]
GgaAffx.12114.1.S1_at	ENSGALG00000015091		2.07984	2.05835	HAUS6	similar to family with sequence similarity 29, member A
GgaAffx.21011.1.S1_at			2.07974	2.5023
GgaAffx.11527.1.S1_s_at	ENSGALG00000006350		2.07707		DDT	D-dopachrome tautomerase
Gga.19816.1.S1_at			2.07461
Gga.11441.1.S1_s_at	ENSGALG00000014942		2.06675	2.41826	NSA2	similar to TGF beta-inducible nuclear protein 1 (L-name related LNR42)
Gga.2698.1.S1_at	ENSGALG00000000585		2.06367	2.87669	MYL4	Myosin light chain, embryonic (L23). [Source:Uniprot/SWISSPROT;Acc:P09540]
Gga.5002.1.S1_at	ENSGALG00000008367		2.06008	2.72093	MDK	Midkine precursor (Retinoic acid-induced heparin-binding protein) (RI- HB). [Source:Uniprot/SWISSPROT;Acc:P24052]
Gga.19012.1.S1_at	ENSGALG00000006174		2.05853	2.7004	C10orf72	CDNA FLJ31737 fis, clone NT2RI2007084. [Source:Uniprot/SPTREMBL;Acc:Q96MX7]
Gga.1663.1.S1_s_at	ENSGALG00000017036		2.05836	2.72029	LHFP	Lipoma HMGIC fusion partner precursor. [Source:Uniprot/SWISSPROT;Acc:Q9Y693]
Gga.13326.1.S1_at			2.05833	2.05216	SPECC1
Gga.4357.1.A1_at			2.05544	2.90315
Gga.9572.2.S1_s_at	ENSGALG00000014906		2.0553		MOCS2	Molybdenum cofactor synthesis protein 2 large subunit (Molybdopterin synthase large subunit) (MPT synthase large subunit) (MOCS2B) (MOCO1- B). [Source:Uniprot/SWISSPROT;Acc:O96007]
Gga.13549.1.S1_at			2.0552	2.45426	SLC44A1	Choline transporter-like protein 1 (Solute carrier family 44 member 1) (CD92 antigen) (CDw92). [Source:Uniprot/SWISSPROT;Acc:Q8WWI5]
GgaAffx.9704.1.S1_at	ENSGALG00000026203		2.0494	2.16492	TMEM157	Transmembrane protein 157 precursor (Hepatitis C virus NS5A- transactivated protein 6) (HCV NS5A-transactivated protein 6). [Source:Uniprot/SWISSPROT;Acc:Q8TBP5]
GgaAffx.822.1.S1_s_at	ENSGALG00000001234		2.04932		CETP	Cholesteryl ester transfer protein. [Source:Uniprot/SPTREMBL;Acc:Q3V6R6]
Gga.1090.1.S1_s_at	ENSGALG00000009312		2.048		RPL22L1	Ribosomal protein L22-like 1. [Source:Uniprot/SWISSPROT;Acc:Q6P5R6]
Gga.19342.1.S1_at			2.04697		KCNMA1	Calcium-activated potassium channel subunit alpha 1 (Calcium-activated potassium channel, subfamily M subunit alpha 1) (Maxi K channel) (MaxiK) (BK channel) (K(VCA)alpha) (BKCA alpha) (KCa1.1) (Slowpoke homolog) (Slo homolog) (Slo-alpha) (Slo1) (cSlo). [S
Gga.8120.1.S1_at	ENSGALG00000025972		2.03942
Gga.595.1.S1_at	ENSGALG00000009601		2.03832	2.04627	NELL2	Protein NEL precursor (93 kDa protein). [Source:Uniprot/SWISSPROT;Acc:Q90827]
Gga.19980.1.S1_at			2.03639	2.1119
GgaAffx.23340.1.S1_at			2.0339		ITPK1
GgaAffx.21094.1.S1_s_at	ENSGALG00000008226		2.03153	2.53627	NIF3L1	NIF3-like protein 1 (Amyotrophic lateral sclerosis 2 chromosomal region candidate gene 1 protein). [Source:Uniprot/SWISSPROT;Acc:Q9GZT8]
Gga.4695.1.S1_a_at			2.03132
Gga.13426.1.S1_s_at	ENSGALG00000009516		2.03129	2.22355	TACC2	transforming, acidic coiled-coil containing protein 2
Gga.1794.1.S1_at	ENSGALG00000007839		2.02969		NCAM1	neural cell adhesion molecule 1
Gga.12013.1.S1_at	ENSGALG00000025756		2.02728		TMEM138	transmembrane protein 138 (TMEM138), mRNA [Source:RefSeq_dna;Acc:NM_016464]
Gga.4213.1.S2_at			2.02699		TWSG1	twisted gastrulation homolog 1 [Source:RefSeq_peptide;Acc:NP_989529]
Gga.12103.1.S1_at	ENSGALG00000010431		2.0267	2.1718	TM4SF18	Transmembrane 4 L6 family member 18. [Source:Uniprot/SWISSPROT;Acc:Q96CE8]
GgaAffx.12794.1.S1_at	ENSGALG00000009901		2.02163	3.60418	DYRK2	similar to DYRK2 protein
Gga.5184.1.S1_at			2.02141
GgaAffx.12960.1.S1_at	ENSGALG00000014464		2.02135		MTR	5-methyltetrahydrofolate-homocysteine methyltransferase
Gga.7092.1.S1_at	ENSGALG00000006165		2.0199	4.40867	WDFY4
Gga.2721.1.S1_at	ENSGALG00000012034		2.0196		ADSL	Adenylosuccinate lyase (EC 4.3.2.2) (Adenylosuccinase) (ASL) (ASASE). [Source:Uniprot/SWISSPROT;Acc:P21265]
Gga.3242.1.S1_at	ENSGALG00000007796		2.01942	2.03402	BCAS1	Breast carcinoma amplified sequence 1 (Novel amplified in breast cancer 1) (Amplified and overexpressed in breast cancer). [Source:Uniprot/SWISSPROT;Acc:O75363]
Gga.1251.2.S1_a_at	ENSGALG00000007537		2.01852		INCENP	Inner centromere protein. [Source:Uniprot/SWISSPROT;Acc:P53352]
Gga.6031.1.S1_at	ENSGALG00000017362		2.00793	3.21932	HAVCR1	hepatitis A virus cellular receptor 1
GgaAffx.13141.1.S1_at			2.00729	2.04267
GgaAffx.6948.1.S1_at	ENSGALG00000010975		2.00654	2.24902	TMTC2	transmembrane and tetratricopeptide repeat containing 2
GgaAffx.12393.1.S1_s_at	ENSGALG00000001285		2.00508		TMEM22	Transmembrane protein 22. [Source:Uniprot/SWISSPROT;Acc:Q5ZJZ4]
GgaAffx.13142.1.S1_at	ENSGALG00000008152		2.00152	2.04687	SPATS2L	similar to DNA polymerase-transactivated protein 6
Gga.7364.1.S1_a_at	ENSGALG00000008206		2.00107		TESC	tescalcin (TESC), mRNA [Source:RefSeq_dna;Acc:NM_017899]
GgaAffx.8812.1.A1_at	ENSGALG00000013878		-2.00121		PCYOX1	Prenylcysteine oxidase precursor (EC 1.8.3.5) (PCL1). [Source:Uniprot/SWISSPROT;Acc:Q9UHG3]
Gga.6267.1.S1_at	ENSGALG00000001434		-2.00198		STOM	Erythrocyte band 7 integral membrane protein (Stomatin) (Protein 7.2b). [Source:Uniprot/SWISSPROT;Acc:P27105]
GgaAffx.12572.1.S1_at	ENSGALG00000007197		-2.00381		TMC6	Transmembrane channel-like protein 6 (Epidermodysplasia verruciformis protein 1) (Protein LAK-4). [Source:Uniprot/SWISSPROT;Acc:Q7Z403]
GgaAffx.21473.1.S1_at	ENSGALG00000004887		-2.00561		SART3
Gga.3145.3.S1_a_at			-2.00621		MSN	similar to Moesin (Membrane-organizing extension spike protein)
GgaAffx.21399.1.S1_s_at	ENSGALG00000012059		-2.00657		OSBPL11	Oxysterol-binding protein-related protein 11 (OSBP-related protein 11) (ORP-11). [Source:Uniprot/SWISSPROT;Acc:Q9BXB4]
Gga.1747.2.S1_a_at	ENSGALG00000001049		-2.0096		CASP1	caspase-1 [Source:RefSeq_peptide;Acc:NP_990255]
Gga.1106.1.S1_at	ENSGALG00000004812		-2.01211		FAM129A	similar to niban protein
Gga.6140.1.A1_s_at	ENSGALG00000013878		-2.01528		PCYOX1	Prenylcysteine oxidase precursor (EC 1.8.3.5) (PCL1). [Source:Uniprot/SWISSPROT;Acc:Q9UHG3]
Gga.12519.1.S1_at			-2.01746		ZCCHC	Zinc finger CCHC domain-containing protein 2 (Fragment). [Source:Uniprot/SWISSPROT;Acc:Q9C0B9]
GgaAffx.20877.1.S1_at	ENSGALG00000028422		-2.01891		SOX7	SRY (sex determining region Y)-box 7
Gga.17644.1.S1_at	ENSGALG00000000255		-2.02338		MAN2A1	similar to mannosidase, alpha, class 2A, member 1
Gga.7794.1.S1_at	ENSGALG00000027684		-2.02377		TUBB6	Tubulin beta-6 chain. [Source:Uniprot/SWISSPROT;Acc:Q9BUF5]
Gga.16596.1.S1_at	ENSGALG00000002963		-2.02391		PID1	CDNA FLJ43369 fis, clone NTONG2003852. [Source:Uniprot/SPTREMBL;Acc:Q6ZUS3]
Gga.18533.1.S1_s_at	ENSGALG00000011149		-2.02523		PLA2R1	yolk sac IgY receptor [Source:RefSeq_peptide;Acc:NP_996866]
Gga.3659.1.S1_at	ENSGALG00000009240		-2.0274		NFE2L2	nuclear factor (erythroid-derived 2)-like 2
Gga.542.1.S1_at	ENSGALG00000015235		-2.02828	-2.16959	SCYC1	lymphotactin [Source:RefSeq_peptide;Acc:NP_990377]
Gga.4185.1.S2_at	ENSGALG00000015942		-2.02841		IFNAR1	Interferon (alpha, beta and omega) receptor 1
Gga.2722.1.S1_a_at	ENSGALG00000011511		-2.02852		CKB	Creatine kinase B-type (EC 2.7.3.2) (Creatine kinase B chain) (B-CK). [Source:Uniprot/SWISSPROT;Acc:P05122]
GgaAffx.5322.1.S1_at	ENSGALG00000008447		-2.02934		SH2D1A	SH2 domain-containing protein 1A (Signaling lymphocyte activation molecule-associated protein) (SLAM-associated protein) (T cell signal transduction molecule SAP) (Duncan disease SH2-protein). [Source:Uniprot/SWISSPROT;Acc:O60880]
Gga.11436.1.S1_a_at	ENSGALG00000012066		-2.03008		STARD3NL	MLN64 N-terminal domain homolog (STARD3 N-terminal-like protein). [Source:Uniprot/SWISSPROT;Acc:O95772]
Gga.16369.1.S1_at	ENSGALG00000011869		-2.03454		KIAA1109	Fragile site-associated protein. [Source:Uniprot/SPTREMBL;Acc:Q2LD37]
GgaAffx.584.1.S1_at	ENSGALG00000023541		-2.03558		SPHK1	Sphingosine kinase 1 (EC 2.7.1.-) (SK 1) (SPK 1). [Source:Uniprot/SWISSPROT;Acc:Q9NYA1]
GgaAffx.8685.1.S1_s_at	ENSGALG00000013628		-2.0358		C6orf62	Uncharacterized protein C6orf62 (HBV X-transactivated gene 12 protein). [Source:Uniprot/SWISSPROT;Acc:Q9GZU0]
Gga.8274.1.S1_at	ENSGALG00000001527		-2.03588		VWA1
GgaAffx.12851.1.S1_s_at	ENSGALG00000013218		-2.0361		C3AR1	complement component 3a receptor 1
Gga.5488.1.S1_at			-2.03672		TNIP2
Gga.7731.1.S1_at			-2.03868
Gga.9877.1.S1_at			-2.03983		SASH1
Gga.8167.1.S1_s_at	ENSGALG00000009598		-2.04014		EPRS	glutamyl-prolyl-tRNA synthetase
Gga.3551.1.S1_at	ENSGALG00000010921		-2.04091		SPP1	Osteopontin precursor (Bone sialoprotein-1) (Secreted phosphoprotein 1) (SPP-1). [Source:Uniprot/SWISSPROT;Acc:P23498]
Gga.9995.1.S1_at	ENSGALG00000008813		-2.04855		CROT	Peroxisomal carnitine O-octanoyltransferase (EC 2.3.1.137) (COT). [Source:Uniprot/SWISSPROT;Acc:Q9UKG9]
GgaAffx.11189.1.A1_x_at			-2.05039
Gga.17503.1.S1_at	ENSGALG00000025440		-2.05297		gga-mir-1797
Gga.19414.1.S1_at			-2.05376		LY75	DEC-205 protein precursor. [Source:Uniprot/SPTREMBL;Acc:Q4LDF5]
GgaAffx.21373.1.S1_s_at	ENSGALG00000029157		-2.05408		MBNL3
Gga.3983.1.S1_at	ENSGALG00000003391		-2.05665		EIF2AK1	eukaryotic initiation factor 2 alpha kinase [Source:RefSeq_peptide;Acc:NP_989979]
Gga.19374.1.S1_at			-2.05747		C22orf30
GgaAffx.10777.1.S1_s_at	ENSGALG00000016834		-2.0594		MCF2L	Guanine nucleotide exchange factor DBS (DBL's big sister) (MCF2- transforming sequence-like protein) (Fragment). [Source:Uniprot/SWISSPROT;Acc:O15068]
Gga.4944.2.S1_a_at	ENSGALG00000006211		-2.06266		BCL2L1	Apoptosis regulator Bcl-X (Bcl-2-like 1 protein). [Source:Uniprot/SWISSPROT;Acc:Q07816]
GgaAffx.8651.1.S1_at	ENSGALG00000013573		-2.06544		ALG2	Alpha-1,3-mannosyltransferase ALG2 (EC 2.4.1.-) (GDP- Man:Man(1)GlcNAc(2)-PP-dolichol mannosyltransferase). [Source:Uniprot/SWISSPROT;Acc:Q9H553]
GgaAffx.20976.1.S1_at			-2.06768
Gga.9547.1.S1_s_at	ENSGALG00000005727		-2.06996	-2.04083	SLC7A3	Cationic amino acid transporter 3 (CAT-3) (Solute carrier family 7 member 3) (Cationic amino acid transporter y+). [Source:Uniprot/SWISSPROT;Acc:Q8WY07]
GgaAffx.10324.1.S1_s_at	ENSGALG00000016173		-2.07455		UBASH3A	Suppressor of T-cell receptor signaling 2 (STS-2) (Cbl-interacting protein 4) (CLIP4) (T-cell ubiquitin ligand) (TULA). [Source:Uniprot/SWISSPROT;Acc:P57075]
GgaAffx.4379.1.S1_at	ENSGALG00000007001		-2.07667		TLR4	Toll-like receptor 4. [Source:Uniprot/SPTREMBL;Acc:Q7ZTG5]
Gga.4593.3.A1_a_at	ENSGALG00000003912		-2.07821		CAP1	Adenylyl cyclase-associated protein 1 (CAP 1). [Source:Uniprot/SWISSPROT;Acc:Q01518]
Gga.8075.1.S1_at			-2.07887		KIF5C	kinesin family member 5C
GgaAffx.26781.1.S1_at	ENSGALG00000018387		-2.07998
GgaAffx.26199.2.S1_s_at	ENSGALG00000004396		-2.08051		DNAJB12	DnaJ (Hsp40) homolog, subfamily B, member 12
GgaAffx.3350.1.S1_at	ENSGALG00000005350		-2.08275		USP32	ubiquitin specific peptidase 32
Gga.14029.1.S1_at			-2.08359		SLC16A12	solute carrier family 16 (monocarboxylic acid transporters), member 12 [Source:RefSeq_peptide;Acc:NP_998771]
Gga.3371.1.S1_s_at	ENSGALG00000014890		-2.08462		TNFRSF1A	tumor necrosis factor receptor superfamily, member 1A
Gga.15979.1.S1_at			-2.08478		AKAP13	A kinase (PRKA) anchor protein 13
Gga.990.1.S1_at	ENSGALG00000011190		-2.08495
GgaAffx.23089.1.S1_at	ENSGALG00000009988		-2.08636		ELOVL1	elongation of very long chain fatty acids (FEN1/Elo2, SUR4/Elo3, yeast)-like 1
GgaAffx.1068.1.S1_at	ENSGALG00000001631		-2.08691		CD7	T-cell antigen CD7 precursor (GP40) (T-cell leukemia antigen) (TP41) (Leu-9). [Source:Uniprot/SWISSPROT;Acc:P09564]
Gga.8839.1.S1_at			-2.08735	-2.00299	TUBD1	Tubulin, delta 1
GgaAffx.10727.5.S1_s_at	ENSGALG00000016746		-2.08972		ATP10A	Probable phospholipid-transporting ATPase VA (EC 3.6.3.1) (ATPVA) (Aminophospholipid translocase VA). [Source:Uniprot/SWISSPROT;Acc:O60312]
Gga.12986.1.S1_at			-2.09171		NKTR	natural killer-tumor recognition sequence
Gga.2283.1.S2_at	ENSGALG00000011182		-2.09448		DLL1	C-Delta-1 [Source:RefSeq_peptide;Acc:NP_990304]
Gga.19200.1.S1_at			-2.09711
Gga.4724.1.S1_at	ENSGALG00000012726		-2.10001		HSP90B1	Endoplasmin precursor (Heat shock protein 90 kDa beta member 1) (Heat shock 108 kDa protein) (HSP108) (HSP 108) (Transferrin-binding protein). [Source:Uniprot/SWISSPROT;Acc:P08110]
Gga.1095.1.S1_at	ENSGALG00000003282		-2.1026		STAT5B	signal transducer and activator of transcription 5B [Source:RefSeq_peptide;Acc:NP_990110]
Gga.4888.1.S1_s_at	ENSGALG00000016271		-2.10569		PTP4A1	protein tyrosine phosphatase type IVA, member 1
Gga.988.1.S1_at	ENSGALG00000006503		-2.10852		VDAC1	Voltage-dependent anion-selective channel protein 1 (VDAC-1) (hVDAC1) (Outer mitochondrial membrane protein porin 1) (Plasmalemmal porin) (Porin 31HL) (Porin 31HM). [Source:Uniprot/SWISSPROT;Acc:P21796]
Gga.11830.1.S1_at	ENSGALG00000005688		-2.10945		DNASE1L3	DNase-gamma. [Source:Uniprot/SPTREMBL;Acc:Q3Y8N1]
GgaAffx.10876.2.S1_s_at	ENSGALG00000016986		-2.11081		LCP1	lymphocyte cytosolic protein 1 (L-plastin)
Gga.15812.1.S1_at			-2.11141		CUGBP2
Gga.3009.1.S1_s_at	ENSGALG00000010414		-2.11142		SEC24B	SEC24 related gene family, member B (S. cerevisiae)
Gga.17872.1.S1_at			-2.11184		NCOA3	Nuclear receptor coactivator 3 (EC 2.3.1.48) (NCoA-3) (Thyroid hormone receptor activator molecule 1) (TRAM-1) (ACTR) (Receptor-associated coactivator 3) (RAC-3) (Amplified in breast cancer-1 protein) (AIB-1) (Steroid receptor coactivator protein 3) (SRC-
Gga.20058.1.S1_at			-2.11217
GgaAffx.20443.1.S1_at	ENSGALG00000012265		-2.11335		MICALL1	MICAL-like 1
GgaAffx.20867.1.S1_s_at	ENSGALG00000026802		-2.11424		TUBB2B	Tubulin beta-1 chain (Beta-tubulin class-I). [Source:Uniprot/SWISSPROT;Acc:P09203]
Gga.4590.1.S1_s_at	ENSGALG00000007197		-2.11466		TMC6	Transmembrane channel-like protein 6 (Epidermodysplasia verruciformis protein 1) (Protein LAK-4). [Source:Uniprot/SWISSPROT;Acc:Q7Z403]
Gga.16606.1.S1_at			-2.11836		ARL4C	ADP-ribosylation factor-like protein 4C (ADP-ribosylation factor-like protein 7) (ADP-ribosylation factor-like protein LAK). [Source:Uniprot/SWISSPROT;Acc:P56559]
Gga.17104.1.S1_at	ENSGALG00000021655		-2.11921		BCL2L15	pro-apoptotic Bcl-2 protein [Source:RefSeq_peptide;Acc:NP_001010922]
GgaAffx.8513.1.S1_s_at	ENSGALG00000013369		-2.1199		NCLN	Nicalin precursor (Nicastrin-like protein). [Source:Uniprot/SWISSPROT;Acc:Q969V3]
GgaAffx.23690.1.S1_s_at	ENSGALG00000011869		-2.12291		KIAA1109	Fragile site-associated protein. [Source:Uniprot/SPTREMBL;Acc:Q2LD37]
GgaAffx.12808.1.S1_s_at	ENSGALG00000004661		-2.12362		SHISA5	similar to scotin
Gga.6025.1.S1_s_at	ENSGALG00000000775		-2.12385	-2.11378	CTSS	cathepsin S
GgaAffx.25344.1.S1_s_at	ENSGALG00000001967		-2.12433		ABCA3	ATP-binding cassette, sub-family A (ABC1), member 3
Gga.7366.1.S1_at	ENSGALG00000007589		-2.1248	-2.21495	DEDD	Death effector domain-containing protein (Death effector domain- containing testicular molecule) (DEDPro1) (FLDED-1). [Source:Uniprot/SWISSPROT;Acc:O75618]
GgaAffx.8892.1.S1_x_at			-2.12518	-2.02853		similar to immunoglobulin-like receptor CHIR-A2
Gga.19531.1.S1_at			-2.12694		GAK	Cyclin G-associated kinase (EC 2.7.11.1). [Source:Uniprot/SWISSPROT;Acc:O14976]
Gga.4367.1.S1_at	ENSGALG00000028249		-2.1316		MCL1	Myeloid cell leukemia protein MCL-1 (Fragment). [Source:Uniprot/SPTREMBL;Acc:Q9W6F1]
Gga.17568.1.S1_at			-2.13251		HECA	Headcase protein homolog (hHDC). [Source:Uniprot/SWISSPROT;Acc:Q9UBI9]
GgaAffx.20610.1.S1_at			-2.13418
GgaAffx.6562.1.S1_at	ENSGALG00000010381		-2.14137		GPR171	Probable G-protein coupled receptor 171 (G-protein coupled receptor H963). [Source:Uniprot/SWISSPROT;Acc:O14626]
Gga.5630.1.S1_at	ENSGALG00000029157		-2.14227		MBNL3
GgaAffx.11648.1.S1_at	ENSGALG00000007357		-2.14326	-2.12027	BCL6	B-cell CLL/lymphoma 6 (zinc finger protein 51)
GgaAffx.12517.1.S1_at	ENSGALG00000008437		-2.14442		NET1	neuroepithelial cell transforming gene 1
GgaAffx.21116.1.S1_s_at	ENSGALG00000003323		-2.1463	-2.58234	OSGIN1	oxidative stress induced growth inhibitor 1
GgaAffx.25957.1.S1_s_at			-2.15162		CHD9	Chromodomain-helicase-DNA-binding protein 9 (EC 3.6.1.-) (ATP- dependent helicase CHD9) (CHD-9) (Chromatin-related mesenchymal modulator) (CReMM) (Chromatin remodeling factor CHROM1) (Peroxisomal proliferator-activated receptor A-interacting complex 320 k
Gga.4964.1.S1_x_at	ENSGALG00000019602		-2.15455		TRGV7	TRGV7 protein. [Source:Uniprot/SPTREMBL;Acc:Q6PIW0]
Gga.18988.1.S1_at	ENSGALG00000008181		-2.15652		MADD	MAP-kinase activating death domain-containing protein isoform a [Source:RefSeq_peptide;Acc:NP_569832]
Gga.17535.1.S1_at	ENSGALG00000001569		-2.15919		RHOC	GTP-binding protein. [Source:Uniprot/SPTREMBL;Acc:Q9PSX7]
GgaAffx.12382.1.S1_s_at	ENSGALG00000006697		-2.16105		TOLLIP	toll interacting protein
Gga.3953.2.S1_a_at	ENSGALG00000010276		-2.16133		GPBP1L1	GC-rich promoter binding protein 1-like 1 [Source:RefSeq_peptide;Acc:NP_067652]
Gga.10018.1.S1_at	ENSGALG00000010806		-2.16171		RIN3	Ras and Rab interactor 3 (Ras interaction/interference protein 3). [Source:Uniprot/SWISSPROT;Acc:Q8TB24]
Gga.6064.1.S1_at	ENSGALG00000028536		-2.16192		MPEG1
GgaAffx.20759.1.S1_at			-2.16223		SEPT8
Gga.1107.1.S1_at	ENSGALG00000013867		-2.16281		PTPN2	Phosphoprotein phosphatase (Fragment). [Source:Uniprot/SPTREMBL;Acc:Q90951]
Gga.6997.2.S1_s_at	ENSGALG00000005622		-2.16441		ARF4	ADP-ribosylation factor 4
Gga.17612.1.S1_at	ENSGALG00000026663		-2.16442		CX3C	CX3C chemokine (Fragment). [Source:Uniprot/SPTREMBL;Acc:Q5UHA2]
GgaAffx.21772.1.S1_s_at	ENSGALG00000015941		-2.16485		IL10R2	Interleukin-10 receptor 2. [Source:Uniprot/SPTREMBL;Acc:Q2PBB9]
GgaAffx.20985.1.S1_at	ENSGALG00000013628		-2.16875		C6orf62	Uncharacterized protein C6orf62 (HBV X-transactivated gene 12 protein). [Source:Uniprot/SWISSPROT;Acc:Q9GZU0]
Gga.8508.1.S2_s_at	ENSGALG00000016234		-2.16876		SLA	src-like adaptor [Source:RefSeq_peptide;Acc:NP_989722]
Gga.13989.1.S1_s_at	ENSGALG00000015938		-2.17023		IFNAR2	interferon alpha/beta receptor 2 [Source:RefSeq_peptide;Acc:NP_990189]
Gga.391.1.S1_at	ENSGALG00000015941		-2.1708		IL10R2	Interleukin-10 receptor 2. [Source:Uniprot/SPTREMBL;Acc:Q2PBB9]
GgaAffx.20895.1.S1_at	ENSGALG00000011449		-2.17086
GgaAffx.21480.1.S1_at	ENSGALG00000006908		-2.17187		DLG1	discs, large homolog 1 (Drosophila)
Gga.14492.1.S1_at	ENSGALG00000016471		-2.17264		NT5C1B	Retinol dehydrogenase 14 (EC 1.1.1.-) (Alcohol dehydrogenase PAN2). [Source:Uniprot/SWISSPROT;Acc:Q9HBH5]
Gga.6612.1.S1_a_at	ENSGALG00000026173		-2.18039	-2.08658	NKL	NK-lysin
Gga.13442.1.S1_at	ENSGALG00000017153		-2.18071		RDX	Radixin. [Source:Uniprot/SWISSPROT;Acc:Q9PU45]
GgaAffx.579.1.S1_s_at	ENSGALG00000000890		-2.1813		SRPK1	Serine/threonine-protein kinase SRPK1 (EC 2.7.11.1) (Serine/arginine- rich protein-specific kinase 1) (SR-protein-specific kinase 1) (SFRS protein kinase 1). [Source:Uniprot/SWISSPROT;Acc:Q96SB4]
Gga.17538.1.S1_s_at	ENSGALG00000018509		-2.18622		CHMP2A	Charged multivesicular body protein 2a (Chromatin-modifying protein 2a) (CHMP2a). [Source:Uniprot/SWISSPROT;Acc:Q5ZHN1]
Gga.16267.1.S1_s_at	ENSGALG00000024348		-2.1872	-2.39992		MHC class I antigen (Fragment). [Source:Uniprot/SPTREMBL;Acc:Q6X3Z0]
Gga.8508.1.S1_s_at	ENSGALG00000016234		-2.18735		SLA	src-like adaptor [Source:RefSeq_peptide;Acc:NP_989722]
Gga.5627.1.S1_at	ENSGALG00000002712		-2.18883		LIPG	Endothelial lipase precursor (EC 3.1.1.3) (Endothelial cell-derived lipase) (EDL) (EL). [Source:Uniprot/SWISSPROT;Acc:Q9Y5X9]
Gga.20011.2.S1_at	ENSGALG00000016041		-2.18884		RNF19A	E3 ubiquitin-protein ligase RNF19 (EC 6.3.2.-) (RING finger protein 19) (Dorfin) (Double ring-finger protein) (p38 protein). [Source:Uniprot/SWISSPROT;Acc:Q9NV58]
Gga.6713.1.S1_at	ENSGALG00000013548		-2.1924	-6.71079	GZMA	granzyme A [Source:RefSeq_peptide;Acc:NP_989788]
GgaAffx.2425.1.S1_at	ENSGALG00000027572		-2.19294		CCR7	C-C chemokine receptor type 7 precursor (C-C CKR-7) (CC-CKR-7) (CCR-7) (MIP-3 beta receptor) (EBV-induced G-protein coupled receptor 1) (EBI1) (BLR2) (CD197 antigen) (CDw197). [Source:Uniprot/SWISSPROT;Acc:P32248]
Gga.2582.1.S1_at	ENSGALG00000006319		-2.19337		TGFBI	RGD-CAP [Source:RefSeq_peptide;Acc:NP_990367]
GgaAffx.21365.1.S1_s_at	ENSGALG00000008525		-2.19351	-2.11597	ABHD12	abhydrolase domain containing 12
Gga.1140.1.S1_at	ENSGALG00000014684		-2.1943		ERAP1	similar to Adipocyte-derived leucine aminopeptidase precursor (A-LAP) (ARTS-1) (Aminopeptidase PILS) (Puromycin-insensitive leucyl-specific aminopeptidase) (PILS-AP) (Type 1 tumor necrosis factor receptor shedding aminopeptidase regulator)...
Gga.7979.1.S1_at	ENSGALG00000002818		-2.19432		VAT1	vesicle amine transport protein 1 homolog (T. californica)
Gga.12955.1.S1_at			-2.19798		RCJMB04_3p2	BCL2-antagonist/killer 1
Gga.1722.1.S1_at	ENSGALG00000005160		-2.20019		TMEM49	transmembrane protein 49 [Source:RefSeq_peptide;Acc:NP_112200]
Gga.6848.2.S1_at	ENSGALG00000010224		-2.20119		GLIPR1	GLI pathogenesis-related 1 (glioma)
Gga.4846.1.S1_at			-2.20148			anti-apoptotic NR13
Gga.1979.1.S1_at	ENSGALG00000026838		-2.20514		FOXP2	FoxP2 (Fragment). [Source:Uniprot/SPTREMBL;Acc:Q5IHK1]
Gga.7773.1.S1_at			-2.206		ARHGEF18	Rho-specific guanine nucleotide exchange factor p114 [Source:RefSeq_peptide;Acc:NP_056133]
GgaAffx.8187.1.S1_at	ENSGALG00000012936		-2.20673		C12orf35	Gonad expressed transcript (Fragment). [Source:Uniprot/SPTREMBL;Acc:Q5BMR5]
Gga.4895.1.S2_at	ENSGALG00000008667		-2.20981		DSTN	Destrin (Actin-depolymerizing factor) (ADF). [Source:Uniprot/SWISSPROT;Acc:P18359]
GgaAffx.12188.1.S1_s_at	ENSGALG00000013036		-2.21111		ATP6V1E1	ATPase, H+ transporting, lysosomal 31kDa, V1 subunit E1
GgaAffx.22231.1.S1_at	ENSGALG00000007379		-2.21134		WAC	WW domain containing adaptor with coiled-coil
GgaAffx.12066.1.S1_s_at	ENSGALG00000004086		-2.21145		CHMP1B	Charged multivesicular body protein 1b (Chromatin-modifying protein 1b) (CHMP1b). [Source:Uniprot/SWISSPROT;Acc:Q5ZKX1]
GgaAffx.20238.1.S1_at	ENSGALG00000021539		-2.21396		PRPSAP1	Phosphoribosyl pyrophosphate synthetase-associated protein 1 (PRPP synthetase-associated protein 1) (39 kDa phosphoribosypyrophosphate synthetase-associated protein) (PAP39). [Source:Uniprot/SWISSPROT;Acc:Q14558]
Gga.16267.1.S1_at	ENSGALG00000024348		-2.21551	-2.21161	MHCI	MHC class I antigen (Fragment). [Source:Uniprot/SPTREMBL;Acc:Q6X3Y8]
Gga.7060.1.S1_s_at	ENSGALG00000015809		-2.22236		RNF103	ring finger protein 103
GgaAffx.2722.1.S1_at	ENSGALG00000004368		-2.2224		GNA12	Guanine nucleotide-binding protein alpha-12 subunit (G alpha-12). [Source:Uniprot/SWISSPROT;Acc:Q03113]
Gga.6848.3.S1_a_at	ENSGALG00000010224		-2.22745		GLIPR1	GLI pathogenesis-related 1 (glioma)
Gga.3363.1.S1_at	ENSGALG00000010642		-2.22889		IRF2	Interferon regulatory factor 2 (IRF-2). [Source:Uniprot/SWISSPROT;Acc:Q98925]
Gga.18885.1.S1_at			-2.23006		ARHGAP12
GgaAffx.24297.1.S1_at	ENSGALG00000013867		-2.2321		PTPN2	protein tyrosine phosphatase, non-receptor type 2
GgaAffx.24681.1.S1_at	ENSGALG00000015444		-2.23385		NSMAF	Protein FAN (Factor associated with N-SMase activation) (Factor associated with neutral sphingomyelinase activation). [Source:Uniprot/SWISSPROT;Acc:Q92636]
Gga.4964.54.S1_x_at			-2.23526	-2.21482	TRGV7	TRGV7 protein. [Source:Uniprot/SPTREMBL;Acc:Q6PIW0]
GgaAffx.24035.1.S1_at	ENSGALG00000012898		-2.23668		KIAA1468	KIAA1468 (KIAA1468), mRNA [Source:RefSeq_dna;Acc:NM_020854]
Gga.10401.1.S1_at	ENSGALG00000002477		-2.24302		B3GALT2	Beta-1,3-galactosyltransferase 2 (EC 2.4.1.-) (Beta-1,3-GalTase 2) (Beta3Gal-T2) (UDP-galactose:2-acetamido-2-deoxy-D-glucose 3beta- galactosyltransferase 2). [Source:Uniprot/SWISSPROT;Acc:O43825]
Gga.6369.1.S1_at	ENSGALG00000008936		-2.24305		ENTPD8
Gga.7412.1.S1_s_at	ENSGALG00000026622		-2.24373
GgaAffx.5390.1.S1_at	ENSGALG00000008561		-2.24766		SMNDC1	Survival of motor neuron-related-splicing factor 30 (SMN-related protein) (30 kDa splicing factor SMNrp) (Survival motor neuron domain- containing protein 1). [Source:Uniprot/SWISSPROT;Acc:O75940]
Gga.4185.1.S1_at	ENSGALG00000015942		-2.25545		IFNAR1	interferon (alpha, beta and omega) receptor 1
GgaAffx.9983.1.S1_at	ENSGALG00000015666		-2.25693		TNIP2	TNFAIP3 interacting protein 2
Gga.9873.1.S1_at			-2.25768	-2.84833	C1QC	Complement C1q subcomponent subunit C precursor. [Source:Uniprot/SWISSPROT;Acc:P02747]
GgaAffx.12417.1.S1_at	ENSGALG00000023723		-2.26		PQLC2	PQ loop repeat containing 2
Gga.14655.1.S1_at	ENSGALG00000015813		-2.26101		USP16	Ubiquitin carboxyl-terminal hydrolase 16 (EC 3.1.2.15) (Ubiquitin thioesterase 16) (Ubiquitin-specific-processing protease 16) (Deubiquitinating enzyme 16) (Ubiquitin-processing protease UBP-M). [Source:Uniprot/SWISSPROT;Acc:Q9Y5T5]
Gga.5932.1.S1_s_at	ENSGALG00000007561		-2.2619		CLCN7	chloride channel 7
Gga.16363.1.S1_at	ENSGALG00000005282		-2.26493		NKTR	natural killer-tumor recognition sequence
GgaAffx.440.1.S1_at	ENSGALG00000000720		-2.27023	-2.22012	GBP6	guanylate binding protein family, member 6
Gga.8732.2.S1_s_at	ENSGALG00000010129		-2.27145		PLK3	Serine/threonine-protein kinase PLK3 (EC 2.7.11.21) (Polo-like kinase 3) (PLK-3) (Cytokine-inducible serine/threonine-protein kinase) (FGF- inducible kinase) (Proliferation-related kinase). [Source:Uniprot/SWISSPROT;Acc:Q9H4B4]
Gga.14694.1.S1_at			-2.27159		EHD4
Gga.1040.1.S1_at			-2.27686		SLC2A1	Solute carrier family 2, facilitated glucose transporter member 1 (Glucose transporter type 1) (GT1). [Source:Uniprot/SWISSPROT;Acc:P46896]
Gga.16544.1.S1_s_at	ENSGALG00000004730		-2.27775		CLIC2	chloride intracellular channel 2
GgaAffx.25530.1.S1_at	ENSGALG00000002543		-2.28163		CSGALNACT2	Chondroitin beta-1,4-N-acetylgalactosaminyltransferase 2 (EC 2.4.1.174) (GalNAcT-2) (beta4GalNAcT-2). [Source:Uniprot/SWISSPROT;Acc:Q8N6G5]
Gga.9639.1.S1_at	ENSGALG00000010769		-2.28272		HPGD	15-hydroxyprostaglandin dehydrogenase [NAD+] (EC 1.1.1.141) (PGDH) (Prostaglandin dehydrogenase 1). [Source:Uniprot/SWISSPROT;Acc:P15428]
Gga.13290.1.S1_at	ENSGALG00000005205		-2.28647		RNFT1	PTD016 protein [Source:RefSeq_peptide;Acc:NP_057209]
GgaAffx.9671.1.S1_at	ENSGALG00000015192		-2.2876		GZMM
Gga.5777.1.S1_at	ENSGALG00000002523		-2.2903		CREB3	Cyclic AMP-responsive element-binding protein 3 (Luman protein) (Transcription factor LZIP-alpha). [Source:Uniprot/SWISSPROT;Acc:O43889]
Gga.4173.1.S1_at	ENSGALG00000016829		-2.29084	-2.08362	LAMP1	Lysosome-associated membrane glycoprotein 1 precursor (LAMP-1) (Lysosome membrane glycoprotein LEP100). [Source:Uniprot/SWISSPROT;Acc:P05300]
GgaAffx.2585.1.S1_at	ENSGALG00000004180		-2.29178		TOR1B	Torsin B precursor (Torsin family 1 member B). [Source:Uniprot/SWISSPROT;Acc:O14657]
GgaAffx.25015.1.A1_s_at			-2.29205		MFSD11	CDNA FLJ20226 fis, clone COLF5064 (ET protein) (Hypothetical protein ET). [Source:Uniprot/SPTREMBL;Acc:Q9NXI5]
Gga.9851.2.S1_a_at	ENSGALG00000003817		-2.29234		IFFO2	Novel protein (Fragment). [Source:Uniprot/SPTREMBL;Acc:Q5TF58]
GgaAffx.9460.1.S1_at	ENSGALG00000014902		-2.29709		GOPC	Golgi-associated PDZ and coiled-coil motif-containing protein (PDZ protein interacting specifically with TC10) (PIST) (CFTR-associated ligand) (Fused in glioblastoma). [Source:Uniprot/SWISSPROT;Acc:Q9HD26]
GgaAffx.8637.1.S1_at	ENSGALG00000006086		-2.29855		FAM13B1	similar to Chromosome 5 open reading frame 5
Gga.13147.1.S1_at			-2.29876		KLC1	Kinesin light chain 1
Gga.552.1.S1_at			-2.29926		DIO3	Type III iodothyronine deiodinase (EC 1.97.1.11) (Type-III 5' deiodinase) (DIOIII) (Type 3 DI) (5DIII) (Fragment). [Source:Uniprot/SWISSPROT;Acc:O42412]
GgaAffx.11584.1.S1_s_at	ENSGALG00000012712		-2.30185		RBM24	RNA binding motif protein 24
GgaAffx.23327.1.S1_s_at	ENSGALG00000010806		-2.30215		RIN3	Ras and Rab interactor 3 (Ras interaction/interference protein 3). [Source:Uniprot/SWISSPROT;Acc:Q8TB24]
GgaAffx.26586.1.S1_s_at	ENSGALG00000005727		-2.30488	-2.37625	SLC7A3	Cationic amino acid transporter 3 (CAT-3) (Solute carrier family 7 member 3) (Cationic amino acid transporter y+). [Source:Uniprot/SWISSPROT;Acc:Q8WY07]
GgaAffx.11392.1.S1_s_at	ENSGALG00000006461		-2.30488		UBE3C	ubiquitin protein ligase E3C
Gga.17678.1.S1_at	ENSGALG00000017760		-2.30506	-2.26509		Similar to immunoglobulin-like receptor CHIR-A
Gga.7809.1.S1_at	ENSGALG00000023936		-2.31347
GgaAffx.11201.3.S1_s_at	ENSGALG00000027093		-2.31948		TLR1LB	toll-like receptor 1 /// similar to toll-like receptor 1 /// Toll-like receptor 1 type 2 /// toll-like receptor 16
GgaAffx.11832.1.S1_at	ENSGALG00000006677		-2.3205		P4HA2	Prolyl 4-hydroxylase alpha-2 subunit precursor (EC 1.14.11.2) (4-PH alpha-2) (Procollagen-proline,2-oxoglutarate-4-dioxygenase alpha-2 subunit). [Source:Uniprot/SWISSPROT;Acc:Q5ZLK5]
Gga.9239.1.S1_x_at	ENSGALG00000017674		-2.32756	-2.4367		MHC class I antigen (YFV) mRNA, YFVw*16 allele
Gga.9260.1.S1_at			-2.32773	-2.42873		similar to MHC Rfp-Y class I alpha chain /// similar to class I alpha chain /// MHC class I antigen /// MHC Rfp-Y class I alpha /// MHC Rfp-Y class I alpha chain
Gga.910.1.S1_at	ENSGALG00000006335		-2.33128		IL2RA	IL-2 alpha receptor [Source:RefSeq_peptide;Acc:NP_989927]
GgaAffx.8144.1.S1_at	ENSGALG00000019555		-2.33254	-2.04785	SERPINB1	Leukocyte elastase inhibitor (LEI) (Serpin B1) (Monocyte/neutrophil elastase inhibitor) (M/NEI) (EI). [Source:Uniprot/SWISSPROT;Acc:P30740]
GgaAffx.7332.1.S1_at	ENSGALG00000011572		-2.3333		ASPG
GgaAffx.7559.1.S1_s_at	ENSGALG00000011889		-2.33417		PRKCH	protein kinase C, eta
GgaAffx.24778.1.S1_at	ENSGALG00000015813		-2.33447		USP16	Ubiquitin carboxyl-terminal hydrolase 16 (EC 3.1.2.15) (Ubiquitin thioesterase 16) (Ubiquitin-specific-processing protease 16) (Deubiquitinating enzyme 16) (Ubiquitin-processing protease UBP-M). [Source:Uniprot/SWISSPROT;Acc:Q9Y5T5]
GgaAffx.3713.1.S1_s_at	ENSGALG00000005966		-2.33497		SEC61A1	Protein transport protein Sec61 subunit alpha isoform 1 (Sec61 alpha- 1). [Source:Uniprot/SWISSPROT;Acc:P61619]
Gga.16806.3.S1_at	ENSGALG00000003074		-2.33862	-2.04475	HOMER3	Homer homolog 3 (Drosophila)
GgaAffx.11756.1.S1_at			-2.3397		GPR137B	G protein-coupled receptor 137B
Gga.6319.2.S1_a_at	ENSGALG00000010811		-2.3442	-3.42863	LGMN	legumain
Gga.1758.1.S1_at	ENSGALG00000026781		-2.34582		ALOX5AP	Arachidonate 5-lipoxygenase-activating protein (FLAP) (MK-886-binding protein). [Source:Uniprot/SWISSPROT;Acc:P20292]
GgaAffx.2074.1.S1_at	ENSGALG00000003322		-2.35021		TBC1D2B	TBC1 domain family, member 2B [Source:RefSeq_peptide;Acc:NP_055894]
Gga.8839.2.S1_a_at			-2.35041		TUBD1	Tubulin, delta 1
Gga.12042.1.S1_at	ENSGALG00000007253		-2.35395	-2.32205	IL1RAP	Interleukin 1 receptor accessory protein
Gga.5549.1.S1_at			-2.35533
Gga.17557.1.S1_at			-2.35574		NCOA7	Nuclear receptor coactivator 7. [Source:Uniprot/SWISSPROT;Acc:Q5ZMS4]
Gga.4942.1.S1_at	ENSGALG00000011715		-2.35825		HSPA2	Heat shock 70 kDa protein (HSP70). [Source:Uniprot/SWISSPROT;Acc:P08106]
GgaAffx.11861.1.S1_at	ENSGALG00000002525		-2.35857		RASGEF1A	RasGEF domain family, member 1A
GgaAffx.22281.1.S1_at	ENSGALG00000007569		-2.36159		KBTBD8	T-cell activation kelch repeat protein [Source:RefSeq_peptide;Acc:NP_115894]
Gga.10424.1.S1_at	ENSGALG00000008915		-2.36258	-2.05885
Gga.2833.1.S1_at	ENSGALG00000016200		-2.36767		SNF1LK	Serine/threonine-protein kinase SNF1-like kinase 2 (EC 2.7.11.1) (Qin- induced kinase). [Source:Uniprot/SWISSPROT;Acc:Q9IA88]
GgaAffx.12051.1.S1_s_at	ENSGALG00000016339		-2.37014		TMEM65	similar to 4930438D12Rik protein
GgaAffx.9429.1.S1_s_at	ENSGALG00000014836		-2.37127		LPIN2	lipin 2
Gga.10028.1.S1_at			-2.3731		UBE3C	ubiquitin protein ligase E3C
GgaAffx.3477.1.S1_at	ENSGALG00000005546		-2.37451	-2.33685	GPR35	G protein-coupled receptor 35
Gga.11496.1.S1_at	ENSGALG00000003399		-2.37725		SELE
Gga.15362.1.S1_at	ENSGALG00000021143		-2.37763		RGS18	Regulator of G-protein signaling 18 (RGS18). [Source:Uniprot/SWISSPROT;Acc:Q9NS28]
Gga.6390.3.S1_a_at	ENSGALG00000017239		-2.38041	-2.08774	CTSC	Dipeptidyl-peptidase 1 precursor (EC 3.4.14.1) (Dipeptidyl-peptidase I) (DPP-I) (DPPI) (Cathepsin C) (Cathepsin J) (Dipeptidyl transferase) [Contains: Dipeptidyl-peptidase 1 exclusion domain chain (Dipeptidyl- peptidase I exclusion domain chain); Dipeptid
GgaAffx.21726.1.S1_at	ENSGALG00000014948		-2.38109		HMGCR	3-hydroxy-3-methylglutaryl-CoA reductase [Source:RefSeq_peptide;Acc:NP_989816]
Gga.9816.1.S1_s_at	ENSGALG00000004730		-2.38247		CLIC2	chloride intracellular channel 2
GgaAffx.25775.1.S1_at			-2.38568		BCL2L7P1	BCL2-antagonist/killer 1
Gga.19614.1.S1_at	ENSGALG00000014810		-2.38896		PAPD4	PAP associated domain containing 4 [Source:RefSeq_peptide;Acc:NP_776158]
Gga.663.1.S1_at	ENSGALG00000016998		-2.38928		P2RY5	Gallus gallus G protein-coupled receptor (LOC396118), mRNA. [Source:RefSeq_dna;Acc:NM_205199]
GgaAffx.12117.1.S1_s_at	ENSGALG00000021616		-2.39596		MARCKSL1	MARCKS-like 1
Gga.9239.1.S1_s_at	ENSGALG00000027944		-2.39861	-2.71695	HLA-G	MHC class I antigen (Fragment). [Source:Uniprot/SPTREMBL;Acc:Q6X3Y8]
Gga.17590.1.S1_s_at	ENSGALG00000004730		-2.39901		CLIC2	chloride intracellular channel 2
GgaAffx.24485.1.S1_s_at	ENSGALG00000014684		-2.40097		ERAP1	similar to Adipocyte-derived leucine aminopeptidase precursor (A-LAP) (ARTS-1) (Aminopeptidase PILS) (Puromycin-insensitive leucyl-specific aminopeptidase) (PILS-AP) (Type 1 tumor necrosis factor receptor shedding aminopeptidase regulator)...
GgaAffx.1492.1.S1_at	ENSGALG00000002246		-2.40316		DENND1B	DENN/MADD domain containing 1B [Source:RefSeq_peptide;Acc:NP_659414]
GgaAffx.11975.1.S1_s_at	ENSGALG00000004769		-2.41409		PSAP	Proactivator polypeptide precursor [Contains: Saposin A; Saposin B; Saposin C; Saposin D]. [Source:Uniprot/SWISSPROT;Acc:O13035]
Gga.7176.1.S1_at			-2.41553		MECR	Trans-2-enoyl-CoA reductase, mitochondrial precursor (EC 1.3.1.38) (HsNrbf-1) (NRBF-1). [Source:Uniprot/SWISSPROT;Acc:Q9BV79]
Gga.4787.1.S1_at	ENSGALG00000006829		-2.41779		ARL6IP1	Serine/threonine-protein kinase SMG1 (EC 2.7.11.1) (SMG-1) (hSMG-1) (Lambda/iota protein kinase C-interacting protein) (Lambda-interacting protein) (61E3.4). [Source:Uniprot/SWISSPROT;Acc:Q96Q15]
Gga.2748.1.S1_s_at	ENSGALG00000003371		-2.41953		ELL	elongation factor RNA polymerase II
GgaAffx.10124.2.S1_s_at	ENSGALG00000015899		-2.42376		RIPK2	receptor-interacting serine-threonine kinase 2
GgaAffx.21620.1.S1_at			-2.42476
Gga.2039.1.S1_at	ENSGALG00000012550		-2.42839	-3.7017	HMOX1	Heme oxygenase 1 (EC 1.14.99.3) (HO-1). [Source:Uniprot/SWISSPROT;Acc:P14791]
Gga.16930.1.S1_at	ENSGALG00000003433		-2.4312
Gga.11828.1.S1_at	ENSGALG00000026891		-2.43251		NINJ1	Ninjurin-1 (Nerve injury-induced protein 1). [Source:Uniprot/SWISSPROT;Acc:Q92982]
GgaAffx.21080.1.S1_at			-2.43794
Gga.8325.1.S1_at	ENSGALG00000009803		-2.44126		MGST2	Microsomal glutathione S-transferase 2 (EC 2.5.1.18) (Microsomal GST- 2) (Microsomal GST-II). [Source:Uniprot/SWISSPROT;Acc:Q99735]
GgaAffx.22987.1.S1_at	ENSGALG00000009626		-2.44241		THBS1	Thrombospondin-1 (Fragment). [Source:Uniprot/SPTREMBL;Acc:P79786]
GgaAffx.12686.1.S1_at	ENSGALG00000015865		-2.44303		FAM46A	similar to C6orf37
Gga.7985.1.S1_at	ENSGALG00000027905		-2.44404		CSRNP1
GgaAffx.13049.1.S1_at	ENSGALG00000005158		-2.44514		WDFY1	WD repeat and FYVE domain containing 1
Gga.9661.1.S1_at	ENSGALG00000009348		-2.44599		AKAP9	A-kinase anchor protein 9; hyperion protein, 419 kD isoform [Source:RefSeq_peptide;Acc:NP_997062]
Gga.5199.1.S1_at	ENSGALG00000012827		-2.44907		RIPK1	receptor (TNFRSF)-interacting serine-threonine kinase 1 [Source:RefSeq_peptide;Acc:NP_989733]
GgaAffx.11201.2.S1_s_at	ENSGALG00000027093		-2.44931		TLR1LB	toll-like receptor 1 /// similar to toll-like receptor 1 /// Toll-like receptor 1 type 2 /// toll-like receptor 16
Gga.16560.2.S1_s_at	ENSGALG00000028249		-2.4494		MCL1	Myeloid cell leukemia protein MCL-1 (Fragment). [Source:Uniprot/SPTREMBL;Acc:Q9W6F1]
Gga.3849.1.S1_at	ENSGALG00000006885		-2.44958		HRAS	GTPase HRas precursor (Transforming protein p21) (p21ras) (H-Ras-1) (c-H-ras). [Source:Uniprot/SWISSPROT;Acc:P08642]
Gga.254.1.S1_at	ENSGALG00000004376		-2.4498		KCNJ2	Inward rectifier potassium channel 2 (Potassium channel, inwardly rectifying subfamily J member 2) (Inward rectifier K(+) channel Kir2.1) (IRK1). [Source:Uniprot/SWISSPROT;Acc:P52186]
GgaAffx.1493.1.S1_at			-2.45442		DENND1B	DENN/MADD domain containing 1B [Source:RefSeq_peptide;Acc:NP_659414]
Gga.18932.1.S1_at	ENSGALG00000012889		-2.45551		ZCCHC	Zinc finger CCHC domain-containing protein 2 (Fragment). [Source:Uniprot/SWISSPROT;Acc:Q9C0B9]
Gga.4964.17.S1_x_at	ENSGALG00000019602		-2.45842		TRGV7	TRGV7 protein. [Source:Uniprot/SPTREMBL;Acc:Q6PIW0]
Gga.4074.1.S1_s_at	ENSGALG00000011903		-2.45921		KIAA1143	Protein KIAA1143 homolog. [Source:Uniprot/SWISSPROT;Acc:Q5ZJ97]
Gga.6848.2.S1_a_at	ENSGALG00000010224		-2.46287		GLIPR1	GLI pathogenesis-related 1 (glioma)
Gga.4964.22.S1_x_at	ENSGALG00000019602		-2.46347		TRGV7	TRGV7 protein. [Source:Uniprot/SPTREMBL;Acc:Q6PIW0]
GgaAffx.8892.1.S1_at			-2.46427	-2.06742		similar to immunoglobulin-like receptor CHIR-A2
GgaAffx.12658.1.S1_at	ENSGALG00000012520		-2.47156		NCF4	neutrophil cytosolic factor 4, 40kDa
Gga.6962.1.S1_at	ENSGALG00000010843		-2.47199		GPR137B	G protein-coupled receptor 137B /// similar to G protein-coupled receptor 137B
GgaAffx.20605.1.S1_s_at	ENSGALG00000000685		-2.47258		MAP3K14	Mitogen-activated protein kinase kinase kinase 14
GgaAffx.2325.1.S1_at	ENSGALG00000003717		-2.47333		MYO9B	Myosin-9B (Myosin IXb) (Unconventional myosin-9b). [Source:Uniprot/SWISSPROT;Acc:Q13459]
Gga.8202.2.S1_a_at	ENSGALG00000003122		-2.47663	-2.00532	ZFAND2A	AN1-type zinc finger protein 2A. [Source:Uniprot/SWISSPROT;Acc:Q8N6M9]
Gga.5175.1.S1_s_at	ENSGALG00000012265		-2.47664		MICALL1	MICAL-like 1
Gga.1712.1.S1_a_at			-2.47741		ATP6V1A	A2 isoform of vacuolar H+-ATPase subunit A [Source:RefSeq_peptide;Acc:NP_990305]
GgaAffx.25344.4.S1_s_at	ENSGALG00000001967		-2.48055		ABCA3	ATP-binding cassette, sub-family A (ABC1), member 3
GgaAffx.5668.1.S1_at	ENSGALG00000008983		-2.48251		GNB4	Guanine nucleotide-binding protein subunit beta 4 (Transducin beta chain 4). [Source:Uniprot/SWISSPROT;Acc:Q9HAV0]
Gga.1712.2.S1_a_at	ENSGALG00000014800		-2.48656		ATP6V1A	A2 isoform of vacuolar H+-ATPase subunit A [Source:RefSeq_peptide;Acc:NP_990305]
Gga.16560.2.S1_a_at	ENSGALG00000028249		-2.48829		MCL1	myeloid cell leukemia sequence 1 (BCL2-related)
Gga.4724.1.S2_at			-2.48883		HSP90B1	Endoplasmin precursor (Heat shock protein 90 kDa beta member 1) (Heat shock 108 kDa protein) (HSP108) (HSP 108) (Transferrin-binding protein). [Source:Uniprot/SWISSPROT;Acc:P08110]
Gga.703.1.S1_at	ENSGALG00000003196		-2.49701	-2.36923	ANG	Angiogenin precursor (EC 3.1.27.-) (Ribonuclease A). [Source:Uniprot/SWISSPROT;Acc:P27043]
GgaAffx.8407.4.S1_s_at	ENSGALG00000002982		-2.49715	-2.0254	SLC2A6	Solute carrier family 2, facilitated glucose transporter member 6 (Glucose transporter type 6) (Glucose transporter type 9). [Source:Uniprot/SWISSPROT;Acc:Q9UGQ3]
GgaAffx.21941.1.S1_at	ENSGALG00000006427		-2.50019		CARS	Cysteinyl-tRNA synthetase, cytoplasmic (EC 6.1.1.16) (Cysteine--tRNA ligase) (CysRS). [Source:Uniprot/SWISSPROT;Acc:Q5F408]
GgaAffx.23617.1.S1_at	ENSGALG00000011642		-2.50159		ANKRD17	ankyrin repeat domain 17
Gga.17589.1.S1_at			-2.50194
GgaAffx.1151.1.S1_at	ENSGALG00000001759		-2.50244		ELMO3	Engulfment and cell motility protein 3. [Source:Uniprot/SWISSPROT;Acc:Q96BJ8]
Gga.392.1.S1_at	ENSGALG00000008756		-2.50757		PLEK	pleckstrin [Source:RefSeq_peptide;Acc:NP_990194]
Gga.7950.1.S1_at			-2.50791		NOD1
Gga.1025.1.S1_at			-2.50893		TNFAIP3	Tumor necrosis factor, alpha-induced protein 3 (EC 3.-.-.-) (Putative DNA-binding protein A20) (Zinc finger protein A20). [Source:Uniprot/SWISSPROT;Acc:P21580]
Gga.9899.1.S1_at	ENSGALG00000005727		-2.51237	-2.562	SLC7A3	Cationic amino acid transporter 3 (CAT-3) (Solute carrier family 7 member 3) (Cationic amino acid transporter y+). [Source:Uniprot/SWISSPROT;Acc:Q8WY07]
GgaAffx.7943.1.S1_s_at	ENSGALG00000012520		-2.51241		NCF4	neutrophil cytosolic factor 4, 40kDa
GgaAffx.13017.1.S1_at	ENSGALG00000001728		-2.51459		BTBD14A	BTB (POZ) domain containing 14A
GgaAffx.21621.1.S1_s_at			-2.51549
GgaAffx.7309.1.S1_at	ENSGALG00000011535		-2.51611		NOD1	nucleotide-binding oligomerization domain containing 1
Gga.2890.1.S1_at			-2.51616		PGAP1
Gga.18701.1.S1_at			-2.5177		ZNT7	Zinc transporter 7. [Source:Uniprot/SPTREMBL;Acc:Q5MNV6]
GgaAffx.21772.1.S1_at	ENSGALG00000015941		-2.5194		IL10R2	Interleukin-10 receptor 2. [Source:Uniprot/SPTREMBL;Acc:Q2PBB9]
Gga.854.1.S1_a_at	ENSGALG00000012420		-2.53652		LGALS1	Beta-galactoside-binding lectin (14 kDa lectin) (C-14). [Source:Uniprot/SWISSPROT;Acc:P07583]
Gga.8123.1.S1_at	ENSGALG00000004858		-2.5407		FICD	Huntingtin interacting protein E [Source:RefSeq_peptide;Acc:NP_009007]
GgaAffx.10012.1.S1_at	ENSGALG00000015701		-2.54439	-2.69259	CXADR	Coxsackievirus and adenovirus receptor precursor (Coxsackievirus B- adenovirus receptor) (hCAR) (CVB3-binding protein) (HCVADR). [Source:Uniprot/SWISSPROT;Acc:P78310]
GgaAffx.8131.1.S1_s_at			-2.54861
Gga.15176.1.S1_at			-2.54922
GgaAffx.25575.1.S1_s_at	ENSGALG00000002672		-2.55558		SBNO2	KIAA0963 [Source:RefSeq_peptide;Acc:NP_055778]
GgaAffx.5200.1.S1_at	ENSGALG00000008240		-2.55625		CFLAR	CASP8 and FADD-like apoptosis regulator precursor (Cellular FLICE-like inhibitory protein) (c-FLIP) (Caspase-eight-related protein) (Casper) (Caspase-like apoptosis regulatory protein) (CLARP) (MACH-related inducer of toxicity) (MRIT) (Caspase homolog) (C
GgaAffx.11590.1.S1_s_at	ENSGALG00000007093		-2.55749		RCJMB04_2m10	pleckstrin homology, Sec7 and coiled-coil domains 1(cytohesin 1)
GgaAffx.512.1.S1_at	ENSGALG00000000783		-2.56319		PTAFR	Platelet-activating factor receptor (PAF-R). [Source:Uniprot/SWISSPROT;Acc:P25105]
Gga.16376.1.S1_x_at	ENSGALG00000013628		-2.56663		C6orf62
Gga.1234.1.S1_s_at	ENSGALG00000013039		-2.56908		BID	BH3-interacting domain death agonist. [Source:Uniprot/SWISSPROT;Acc:Q8JGM8]
Gga.18051.1.S1_s_at			-2.57045	-2.01327	E4F1	E4F transcription factor 1
Gga.3145.2.S1_a_at	ENSGALG00000004709		-2.5741		MSN	similar to Moesin (Membrane-organizing extension spike protein)
Gga.6034.2.S1_a_at	ENSGALG00000001118		-2.57494		NEK6	NIMA (never in mitosis gene a)-related kinase 6
Gga.7298.1.S1_at	ENSGALG00000021569		-2.57609	-2.36056	C1QA	complement component 1, q subcomponent, A chain
Gga.1084.1.S1_at			-2.57612
Gga.11227.1.S1_at	ENSGALG00000014509		-2.57641		BST1	bone marrow stromal cell antigen 1
Gga.10928.1.S1_at	ENSGALG00000006352		-2.57759		CH25H	Cholesterol 25-hydroxylase (EC 1.14.99.38) (Cholesterol 25- monooxygenase) (h25OH). [Source:Uniprot/SWISSPROT;Acc:O95992]
Gga.3095.1.S1_a_at	ENSGALG00000011826		-2.58023		LAML1	CDNA: FLJ22662 fis, clone HSI08080. [Source:Uniprot/SPTREMBL;Acc:Q9H625]
GgaAffx.7909.1.S1_at	ENSGALG00000012472		-2.58254		IL2RB	Interleukin-2 receptor subunit beta precursor (IL-2 receptor) (P70-75) (p75) (High affinity IL-2 receptor subunit beta) (CD122 antigen). [Source:Uniprot/SWISSPROT;Acc:P14784]
Gga.14394.1.S1_at	ENSGALG00000006050		-2.5829		CYP2R1	Cytochrome P450 2R1 (EC 1.14.14.-) (Vitamin D 25-hydroxylase). [Source:Uniprot/SWISSPROT;Acc:Q6VVX0]
Gga.1313.1.S1_s_at	ENSGALG00000008127		-2.58514		SPI1	Spi-1/PU.1 transcription factor [Source:RefSeq_peptide;Acc:NP_990354]
Gga.17518.1.S1_at			-2.58706		NKTR	natural killer-tumor recognition sequence
GgaAffx.4487.1.S1_s_at	ENSGALG00000007181		-2.58834		PGS1	phosphatidylglycerophosphate synthase 1
GgaAffx.12703.1.S1_at	ENSGALG00000000774		-2.59379		TLR21	similar to Toll-like receptor 21
GgaAffx.10727.3.S1_s_at	ENSGALG00000016746		-2.59394		ATP10A	Probable phospholipid-transporting ATPase VA (EC 3.6.3.1) (ATPVA) (Aminophospholipid translocase VA). [Source:Uniprot/SWISSPROT;Acc:O60312]
GgaAffx.11746.1.S1_s_at	ENSGALG00000015679		-2.5971		SAMSN1	SAM domain, SH3 domain and nuclear localization signals 1
Gga.9173.1.S1_at			-2.59967		JAK2
Gga.17063.1.S1_s_at	ENSGALG00000003971		-2.60133	-2.10365	TCEB3	transcription elongation factor B (SIII), polypeptide 3 (110kDa, elongin A)
GgaAffx.10224.1.S1_at	ENSGALG00000016040		-2.60355		MORC3	MORC family CW-type zinc finger 3
Gga.7995.1.S1_at			-2.60489		PAK3
Gga.8407.1.S1_s_at	ENSGALG00000008827		-2.60662		C20orf42	Unc-112-related protein 1 (Kindlin-1) (Kindlerin) (Kindlin syndrome protein). [Source:Uniprot/SWISSPROT;Acc:Q9BQL6]
Gga.6962.2.S1_s_at	ENSGALG00000010843		-2.60768		GPR137B	G protein-coupled receptor 137B
GgaAffx.8261.1.S1_at	ENSGALG00000013024		-2.60941		IL17RA	Interleukin-17 receptor A precursor (IL-17 receptor) (CD217 antigen) (CDw217). [Source:Uniprot/SWISSPROT;Acc:Q96F46]
Gga.3035.1.S1_at	ENSGALG00000010005		-2.61477		EPAS1	endothelial PAS domain protein 1 [Source:RefSeq_peptide;Acc:NP_990138]
Gga.2533.1.S1_s_at	ENSGALG00000016325		-2.61702	-2.74692	GSTA1	Glutathione S-transferase (EC 2.5.1.18) (GST class-alpha). [Source:Uniprot/SWISSPROT;Acc:Q08392]
Gga.18161.1.S1_at	ENSGALG00000000996		-2.61913		AP3D1	AP-3 complex subunit delta-1 (Adapter-related protein complex 3 subunit delta-1) (Delta-adaptin 3) (AP-3 complex subunit delta) (Delta-adaptin). [Source:Uniprot/SWISSPROT;Acc:O14617]
GgaAffx.21941.2.S1_s_at	ENSGALG00000006427		-2.62548		CARS	Cysteinyl-tRNA synthetase, cytoplasmic (EC 6.1.1.16) (Cysteine--tRNA ligase) (CysRS). [Source:Uniprot/SWISSPROT;Acc:Q5F408]
Gga.8506.1.S1_s_at	ENSGALG00000016457		-2.6279		TRIB2	tribbles homolog 2 [Source:RefSeq_peptide;Acc:NP_989732]
Gga.1994.1.S1_at	ENSGALG00000010478		-2.63074		STIL	SCL-interrupting locus protein (TAL-1-interrupting locus protein). [Source:Uniprot/SWISSPROT;Acc:Q15468]
GgaAffx.12522.1.S1_s_at			-2.63347	-2.00029	ADSS	Adenylosuccinate synthetase isozyme 2 (EC 6.3.4.4) (Adenylosuccinate synthetase, acidic isozyme) (IMP--aspartate ligase 2) (AdSS 2) (AMPSase 2). [Source:Uniprot/SWISSPROT;Acc:P30520]
Gga.16376.1.S1_at	ENSGALG00000013628		-2.6366		C6orf62
Gga.1027.1.S1_at	ENSGALG00000007210		-2.65245		ARHGAP6	similar to Rho-GTPase-activating protein 6 (Rho-type GTPase-activating protein RhoGAPX-1)
Gga.956.1.S1_at	ENSGALG00000015209		-2.65733		NFIL3	bZIP protein E4BP4 [Source:RefSeq_peptide;Acc:NP_989949]
Gga.895.1.S1_at			-2.66062		S100A6	Protein S100-A6 (S100 calcium-binding protein A6) (Calcyclin). [Source:Uniprot/SWISSPROT;Acc:Q98953]
GgaAffx.2107.1.S1_s_at	ENSGALG00000003392		-2.66364		SBNO1	strawberry notch homolog 1 (Drosophila)
GgaAffx.25933.3.S1_s_at	ENSGALG00000026816		-2.6664		PITPNC1	phosphatidylinositol transfer protein, cytoplasmic 1 isoform b [Source:RefSeq_peptide;Acc:NP_858057]
Gga.14571.1.S1_s_at	ENSGALG00000026111		-2.66754		HPS5	AA=9 kDa reactive AA-type JOINT amyloid protein (Serum amyloid A protein). [Source:Uniprot/SPTREMBL;Acc:Q9PSM7]
Gga.5557.1.S1_s_at	ENSGALG00000015252		-2.67256		ST3GAL6	alpha2,3-sialyltransferase [Source:RefSeq_peptide;Acc:NP_989810]
GgaAffx.4780.1.S1_at	ENSGALG00000025974		-2.67499		STAT1	signal transducer and activator of transcription 1, 91kDa /// signal transducer and activator of transcription 4
Gga.12884.1.S1_at	ENSGALG00000011149		-2.67631	-2.32597	PLA2R1	phospholipase A2 receptor 1, 180kDa
Gga.17361.1.S1_s_at	ENSGALG00000002525		-2.677		RASGEF1A	RasGEF domain family, member 1A
Gga.4039.1.S1_s_at	ENSGALG00000010961		-2.67758		IGF2BP3	insulin-like growth factor 2 mRNA binding protein 3
Gga.13323.2.S1_s_at	ENSGALG00000010961		-2.68451		IGF2BP3	insulin-like growth factor 2 mRNA binding protein 3
Gga.17667.1.S1_at	ENSGALG00000000255		-2.6884		MAN2A1	Alpha-mannosidase 2 (EC 3.2.1.114) (Alpha-mannosidase II) (Mannosyl- oligosaccharide 1,3-1,6-alpha-mannosidase) (MAN II) (Golgi alpha- mannosidase II) (Mannosidase alpha class 2A member 1). [Source:Uniprot/SWISSPROT;Acc:Q16706]
Gga.17640.1.S1_at	ENSGALG00000012891		-2.68899		TNFRSF11A
Gga.14715.1.S1_at	ENSGALG00000027621		-2.69111	-2.09278	CEBPE	CCAAT/enhancer-binding protein epsilon (C/EBP epsilon). [Source:Uniprot/SWISSPROT;Acc:Q15744]
GgaAffx.4434.1.S1_s_at	ENSGALG00000007093		-2.695		RCJMB04_2m10	Cytohesin-1 (PH, SEC7 and coiled-coil domain-containing protein 1) (SEC7 homolog B2-1). [Source:Uniprot/SWISSPROT;Acc:Q15438]
GgaAffx.20689.1.S1_at			-2.69606		SPI1	Spi-1/PU.1 transcription factor [Source:RefSeq_peptide;Acc:NP_990354]
GgaAffx.21515.1.S1_s_at	ENSGALG00000015998		-2.69738		PTDSS1	phosphatidylserine synthase 1
Gga.5736.1.S1_at	ENSGALG00000026360		-2.70893		ANKRD57	ankyrin repeat domain 57
Gga.939.1.S1_at			-2.71264	-2.34519		Prominin-like protein (Fragment). [Source:Uniprot/SPTREMBL;Acc:Q90XC6]
Gga.16285.1.S1_at			-2.71397
GgaAffx.9808.1.S1_at	ENSGALG00000026299		-2.71523		C3orf52
Gga.9005.2.S1_a_at	ENSGALG00000005964		-2.72407	-2.0733	FAM162A	similar to growth and transformation-dependent protein
Gga.19327.1.S1_at			-2.72427
Gga.2305.1.S1_at	ENSGALG00000012357		-2.72773		CXCR4	chemokine receptor CXCR4 [Source:RefSeq_peptide;Acc:NP_989948]
Gga.8020.2.S1_a_at			-2.73063
Gga.14573.1.S1_at			-2.73159		PPM1J	protein phosphatase 1J (PP2C domain containing) [Source:RefSeq_peptide;Acc:NP_005158]
Gga.11643.2.S1_s_at	ENSGALG00000008827		-2.73778	-2.17557	C20orf42	Unc-112-related protein 1 (Kindlin-1) (Kindlerin) (Kindlin syndrome protein). [Source:Uniprot/SWISSPROT;Acc:Q9BQL6]
Gga.19230.1.S1_s_at	ENSGALG00000011657		-2.73789	-5.38173	EAF2	ELL-associated factor 2. [Source:Uniprot/SWISSPROT;Acc:Q5ZHP7]
Gga.19619.1.S1_at	ENSGALG00000005161		-2.73966		PHF2	PHD finger protein 2
Gga.15781.1.S1_a_at	ENSGALG00000004011		-2.73971		CAMKK2
GgaAffx.25416.2.S1_s_at	ENSGALG00000002172		-2.74019		LOC130074	p20 (LOC130074), mRNA [Source:RefSeq_dna;Acc:NM_001009993]
Gga.8174.1.S1_at	ENSGALG00000016844		-2.75026	-2.76859	RAB20	Ras-related protein Rab-20. [Source:Uniprot/SWISSPROT;Acc:Q9NX57]
Gga.4581.1.S1_at	ENSGALG00000005678		-2.75617		FLNB	Retina filamin (Fragment). [Source:Uniprot/SPTREMBL;Acc:Q7ZZR7]
GgaAffx.25847.1.S1_at	ENSGALG00000003407		-2.7595		DUS2L	tRNA-dihydrouridine synthase 2-like (EC 1.-.-.-) (hDUS2) (Up-regulated in lung cancer) (URLC8). [Source:Uniprot/SWISSPROT;Acc:Q9NX74]
Gga.18916.1.S1_at	ENSGALG00000002922		-2.76027		NOTCH2	Notch homolog 2 (Drosophila)
Gga.19025.1.S1_at	ENSGALG00000008581		-2.77107		DUSP5	Dual specificity protein phosphatase 5 (EC 3.1.3.48) (EC 3.1.3.16) (Dual specificity protein phosphatase hVH3). [Source:Uniprot/SWISSPROT;Acc:Q16690]
GgaAffx.10727.2.S1_at	ENSGALG00000016746		-2.77577		ATP10A	Probable phospholipid-transporting ATPase VA (EC 3.6.3.1) (ATPVA) (Aminophospholipid translocase VA). [Source:Uniprot/SWISSPROT;Acc:O60312]
Gga.10215.1.S1_at			-2.77865	-2.24267
Gga.12533.1.S1_at	ENSGALG00000026274		-2.77919		PTPLAD2	protein tyrosine phosphatase-like A domain containing 2 [Source:RefSeq_peptide;Acc:NP_001010915]
Gga.7086.1.S1_at	ENSGALG00000002823		-2.78102	-2.14195	DTX3
Gga.9708.1.S1_at			-2.78521		PPAP2A	Lipid phosphate phosphohydrolase 2 (EC 3.1.3.4) (Phosphatidic acid phosphatase 2c) (Phosphatidate phosphohydrolase type 2c) (PAP2c) (PAP- 2c) (PAP2-gamma) (PAP2-G). [Source:Uniprot/SWISSPROT;Acc:O43688]
Gga.17348.1.S1_s_at	ENSGALG00000012036		-2.78746		CAMK2D	calcium/calmodulin-dependent protein kinase (CaM kinase) II delta
Gga.16320.1.S1_s_at	ENSGALG00000005158		-2.78864		WDFY1	WD repeat and FYVE domain containing 1
Gga.16505.1.S1_s_at			-2.78917
Gga.16940.1.S1_at	ENSGALG00000014978		-2.79041		IQGAP2	similar to Ras GTPase-activating-like protein IQGAP2
GgaAffx.20483.1.S1_at			-2.80104
Gga.15002.1.S1_s_at	ENSGALG00000015009		-2.80299		ZFP509	zinc finger protein 509
Gga.8567.1.S1_at	ENSGALG00000003267		-2.80577		STAT3	signal transducer and activator of transcription 3 (acute-phase response factor)
Gga.19506.1.S1_at			-2.8232		NACC2
Gga.17397.1.S1_at	ENSGALG00000005947		-2.82374		MYD88	myeloid differentiation primary response gene (88)
Gga.12552.1.S1_at	ENSGALG00000003578		-2.82555		FN1	Fibronectin (FN) (Fragments). [Source:Uniprot/SWISSPROT;Acc:P11722]
Gga.4120.1.S1_at	ENSGALG00000003706		-2.82574		DUSP1	MAP kinase phosphatase-1 (Fragment). [Source:Uniprot/SPTREMBL;Acc:O42253]
GgaAffx.3525.1.S1_at	ENSGALG00000005619		-2.82939		F3	Tissue factor precursor (TF) (Coagulation factor III) (Thromboplastin) (CD142 antigen). [Source:Uniprot/SWISSPROT;Acc:P13726]
Gga.5216.1.S1_at			-2.83486	-2.54427
Gga.7278.1.S1_at			-2.83632		SLC25A29	solute carrier family 25, member 29
GgaAffx.1398.1.S1_at	ENSGALG00000002112		-2.83917		CSF3R	colony stimulating factor 3 receptor (granulocyte)
Gga.13525.1.S1_at			-2.83953
Gga.8340.1.S1_at	ENSGALG00000008197		-2.84241		PGGT1B	Geranylgeranyl transferase type-1 subunit beta (EC 2.5.1.59) (Geranylgeranyl transferase type I subunit beta) (Type I protein geranyl-geranyltransferase subunit beta) (GGTase-I-beta). [Source:Uniprot/SWISSPROT;Acc:P53609]
Gga.19233.1.S1_s_at	ENSGALG00000011094		-2.84264		PDE4B	phosphodiesterase 4B, cAMP-specific (phosphodiesterase E4 dunce homolog, Drosophila)
GgaAffx.23882.1.S1_at	ENSGALG00000012380		-2.84584		SPOPL	CDNA FLJ11857 fis, clone HEMBA1006807, moderately similar to Homo sapiens SPOP. [Source:Uniprot/SPTREMBL;Acc:Q9HAB2]
Gga.4540.1.S1_at	ENSGALG00000011132		-2.84721		RBMS1	MSSP-1 [Source:RefSeq_peptide;Acc:NP_990355]
Gga.197.1.S1_at	ENSGALG00000007015		-2.84992		CD40	human CD40-homologue [Source:RefSeq_peptide;Acc:NP_989996]
GgaAffx.12372.1.S1_s_at	ENSGALG00000000845		-2.85576		UVRAG	UV radiation resistance associated gene
Gga.7830.1.S1_at			-2.87032		SMURF1
Gga.12507.1.S1_s_at			-2.88066		ZDHHC20	Probable palmitoyltransferase ZDHHC20 (EC 2.3.1.-) (Zinc finger DHHC domain-containing protein 20) (DHHC-20). [Source:Uniprot/SWISSPROT;Acc:Q5W0Z9]
Gga.18573.1.S1_at	ENSGALG00000028473		-2.88532		C22orf30	Novel protein (DJ694E4.2 protein). [Source:Uniprot/SPTREMBL;Acc:Q5THK1]
GgaAffx.270.1.S1_at	ENSGALG00000000438		-2.889		ERMP1	Probable peptidase KIAA1815 (EC 3.4.-.-). [Source:Uniprot/SWISSPROT;Acc:Q7Z2K6]
GgaAffx.10745.1.S1_at	ENSGALG00000016786		-2.89538		IL18R1	Interleukin-18 receptor 1 precursor (IL1 receptor-related protein) (IL-1Rrp) (CD218a antigen) (CDw218a). [Source:Uniprot/SWISSPROT;Acc:Q13478]
Gga.1536.2.S1_a_at	ENSGALG00000008847		-2.90067		VPS54	Vacuolar protein sorting-associated protein 54 (Tumor antigen SLP-8p) (Hepatocellular carcinoma protein 8). [Source:Uniprot/SWISSPROT;Acc:Q9P1Q0]
Gga.4098.1.S1_at	ENSGALG00000003457		-2.90222	-2.14638	CNP	2',3'-cyclic nucleotide 3' phosphodiesterase
Gga.8297.1.S1_at	ENSGALG00000011415		-2.90578		SPINK2
Gga.10622.1.S1_at	ENSGALG00000028440		-2.90621		GNA13	Guanine nucleotide-binding protein alpha-13 subunit (G alpha-13). [Source:Uniprot/SWISSPROT;Acc:Q14344]
GgaAffx.24289.1.S1_at	ENSGALG00000013839		-2.91217		ADAM20	Uncharacterized protein C14orf112 precursor. [Source:Uniprot/SWISSPROT;Acc:Q9P0S2]
GgaAffx.20545.1.S1_s_at			-2.91667
GgaAffx.23747.1.S1_s_at	ENSGALG00000012036		-2.91889		CAMK2D	calcium/calmodulin-dependent protein kinase (CaM kinase) II delta
GgaAffx.2916.1.S1_at	ENSGALG00000004700		-2.92638		NCF2	Neutrophil cytosol factor 2 (NCF-2) (Neutrophil NADPH oxidase factor 2) (67 kDa neutrophil oxidase factor) (p67-phox) (NOXA2). [Source:Uniprot/SWISSPROT;Acc:P19878]
GgaAffx.2139.1.S1_at	ENSGALG00000003433		-2.93299		DPEP2	dipeptidase 2
GgaAffx.5116.1.S1_at	ENSGALG00000008162		-2.93644		FBXO18	F-box only protein 18 (EC 3.6.1.-) (F-box DNA helicase 1). [Source:Uniprot/SWISSPROT;Acc:Q8NFZ0]
Gga.3572.1.S1_at	ENSGALG00000007849		-2.94046		CD44L	CD44-like protein [Source:RefSeq_peptide;Acc:NP_990191]
GgaAffx.10807.1.S1_at	ENSGALG00000016881		-2.94636		EBI2	EBV-induced G-protein coupled receptor 2 (EBI2). [Source:Uniprot/SWISSPROT;Acc:P32249]
GgaAffx.2073.1.S1_at	ENSGALG00000003319		-2.95372	-2.02394	CENTA2	Centaurin-alpha 2. [Source:Uniprot/SWISSPROT;Acc:Q9NPF8]
Gga.8777.1.S1_at			-2.95533		MKLN1
Gga.19728.1.S1_at	ENSGALG00000013022		-2.95627		CACNA1C
Gga.4412.1.S1_a_at	ENSGALG00000008022		-2.95935	-2.46734	TAPBP	Tapasin precursor (TPSN) (TPN) (TAP-binding protein) (TAP-associated protein). [Source:Uniprot/SWISSPROT;Acc:O73895]
GgaAffx.20998.1.S1_s_at	ENSGALG00000006016		-2.96027		PASK	PAS domain-containing serine/threonine-protein kinase (EC 2.7.11.1) (PAS-kinase) (PASKIN) (hPASK). [Source:Uniprot/SWISSPROT;Acc:Q96RG2]
GgaAffx.12659.1.S1_at			-2.96414		MXD1	MAX dimerization protein 1
Gga.7604.2.S1_a_at	ENSGALG00000006805		-2.97149		PLSCR1	phospholipid scramblase 1
GgaAffx.434.1.S1_at	ENSGALG00000000690		-2.97531		GDPD4	Glycerophosphodiester phosphodiesterase domain-containing protein 4 (EC 3.1.-.-) (Glycerophosphodiester phosphodiesterase 6) (UgpQ). [Source:Uniprot/SWISSPROT;Acc:Q6W3E5]
GgaAffx.7674.1.S1_at	ENSGALG00000012097		-2.97986	-2.13717	AOAH	Acyloxyacyl hydrolase precursor (EC 3.1.1.77) [Contains: Acyloxyacyl hydrolase small subunit; Acyloxyacyl hydrolase large subunit]. [Source:Uniprot/SWISSPROT;Acc:P28039]
Gga.9046.1.S1_at			-2.98831		SLC25A25	solute carrier family 25, member 25 isoform b [Source:RefSeq_peptide;Acc:NP_001006642]
Gga.10040.2.S1_at			-2.99155			similar to CCAAT/enhancer binding protein delta
Gga.3363.3.S1_a_at	ENSGALG00000010642		-2.99188		IRF2	Interferon regulatory factor 2 (IRF-2). [Source:Uniprot/SWISSPROT;Acc:Q98925]
GgaAffx.10407.1.S1_at	ENSGALG00000016286		-2.99355		CXorf21	Uncharacterized protein CXorf21. [Source:Uniprot/SWISSPROT;Acc:Q9HAI6]
Gga.8438.1.S1_a_at	ENSGALG00000006963		-2.99685		ENDOV
Gga.3383.1.S2_at			-3.00367		LITAF	Lipopolysaccharide-induced tumor necrosis factor-alpha factor homolog (LPS-induced TNF-alpha factor homolog) (Small integral membrane protein of lysosome/late endosome). [Source:Uniprot/SWISSPROT;Acc:Q8QGW7]
GgaAffx.21444.1.S1_at	ENSGALG00000021325		-3.00385	-2.30237
Gga.2606.1.S1_at	ENSGALG00000026505		-3.00548		RDH10	retinol dehydrogenase 10 [Source:RefSeq_peptide;Acc:NP_742034]
Gga.13280.1.S1_at			-3.00744		FNIP1
Gga.13483.1.S1_at	ENSGALG00000001412		-3.01016		SEMA7A	Semaphorin 7A-2 variant (Fragment). [Source:Uniprot/SPTREMBL;Acc:Q0Q5V3]
GgaAffx.24135.1.S1_s_at	ENSGALG00000001412		-3.0112		SEMA7A	Semaphorin 7A-2 variant (Fragment). [Source:Uniprot/SPTREMBL;Acc:Q0Q5V3]
GgaAffx.4490.1.S1_s_at	ENSGALG00000007169		-3.01131		EPC1	Enhancer of polycomb homolog 1. [Source:Uniprot/SWISSPROT;Acc:Q9H2F5]
Gga.7604.1.S1_at	ENSGALG00000006805		-3.01422		PLSCR1	phospholipid scramblase 1
GgaAffx.13091.1.S1_s_at	ENSGALG00000017185		-3.01687	-2.70791	TMEM123	similar to pro-oncosis receptor inducing membrane injury gene; keratinocytes associated transmembrane protein 3
Gga.7447.1.S1_at			-3.01735	-2.25917		similar to type I hair keratin KA31
GgaAffx.3941.1.S1_at	ENSGALG00000006318		-3.01912	-3.66351	IL21R	interleukin 21 receptor
GgaAffx.21206.1.S1_s_at			-3.02347		PGAP1
GgaAffx.12426.1.S1_s_at	ENSGALG00000006805		-3.02694		PLSCR1	phospholipid scramblase 1
GgaAffx.11373.1.S1_s_at	ENSGALG00000015306		-3.03262	-2.05367	OSTM1	osteopetrosis associated transmembrane protein 1
Gga.9686.2.S1_a_at	ENSGALG00000026505		-3.04262		RDH10	retinol dehydrogenase 10 [Source:RefSeq_peptide;Acc:NP_742034]
Gga.19950.1.S1_s_at	ENSGALG00000012802		-3.04957		F13A1	Transglutaminase (Fragment). [Source:Uniprot/SPTREMBL;Acc:Q90714]
Gga.9663.2.S1_a_at	ENSGALG00000006928		-3.05087		DALRD3	DALR anticodon binding domain containing 3 isoform 2 [Source:RefSeq_peptide;Acc:NP_060584]
Gga.7656.2.S1_s_at	ENSGALG00000010702		-3.05989		ADSS	Adenylosuccinate synthetase isozyme 2 (EC 6.3.4.4) (Adenylosuccinate synthetase, acidic isozyme) (IMP--aspartate ligase 2) (AdSS 2) (AMPSase 2). [Source:Uniprot/SWISSPROT;Acc:P30520]
Gga.2606.1.S1_x_at	ENSGALG00000026505		-3.06193		RDH10	retinol dehydrogenase 10 [Source:RefSeq_peptide;Acc:NP_742034]
Gga.3476.1.S1_at	ENSGALG00000012921		-3.06259		ETV6	Ets domain protein (Fragment). [Source:Uniprot/SPTREMBL;Acc:Q9YHW8]
Gga.17396.1.S1_at	ENSGALG00000006694		-3.06337	-2.05585	UPF2	Regulator of nonsense transcripts 2 (Nonsense mRNA reducing factor 2) (Up-frameshift suppressor 2 homolog) (hUpf2). [Source:Uniprot/SWISSPROT;Acc:Q9HAU5]
GgaAffx.155.1.S1_at	ENSGALG00000000255		-3.06999		MAN2A1	Alpha-mannosidase 2 (EC 3.2.1.114) (Alpha-mannosidase II) (Mannosyl- oligosaccharide 1,3-1,6-alpha-mannosidase) (MAN II) (Golgi alpha- mannosidase II) (Mannosidase alpha class 2A member 1). [Source:Uniprot/SWISSPROT;Acc:Q16706]
Gga.5359.1.S1_at	ENSGALG00000023485		-3.07316
Gga.9404.1.S1_at	ENSGALG00000008734		-3.07892		PCSK2	Prohormone convertase2 (Fragment). [Source:Uniprot/SPTREMBL;Acc:Q75W80]
Gga.3723.1.S1_at	ENSGALG00000005065		-3.08298	-2.36485	PLA2G4A	Cytosolic phospholipase A2 (cPLA2) (Phospholipase A2 group IVA) [Includes: Phospholipase A2 (EC 3.1.1.4) (Phosphatidylcholine 2- acylhydrolase); Lysophospholipase (EC 3.1.1.5)]. [Source:Uniprot/SWISSPROT;Acc:P49147]
Gga.3854.1.S2_at			-3.08412	-3.22504	CTSB	Cathepsin B precursor (EC 3.4.22.1) (Cathepsin B1) [Contains: Cathepsin B light chain; Cathepsin B heavy chain]. [Source:Uniprot/SWISSPROT;Acc:P43233]
Gga.3729.1.S1_at	ENSGALG00000004011		-3.08422		CAMKK2	Protein-tyrosine kinase (Fragment). [Source:Uniprot/SPTREMBL;Acc:Q90960]
Gga.11405.1.S1_at	ENSGALG00000006955		-3.08814		CCNJ	cyclin J [Source:RefSeq_peptide;Acc:NP_061957]
GgaAffx.21672.1.S1_at			-3.09108
Gga.3994.1.A1_s_at	ENSGALG00000003578		-3.10272		FN1	Fibronectin (FN) (Fragments). [Source:Uniprot/SWISSPROT;Acc:P11722]
GgaAffx.11575.1.S1_s_at	ENSGALG00000011798		-3.10737	-2.14744	HEBP1	heme binding protein 1
Gga.4726.1.S1_at	ENSGALG00000004531		-3.10769	-2.24087	PLOD1	Procollagen-lysine,2-oxoglutarate 5-dioxygenase 1 precursor (EC 1.14.11.4) (Lysyl hydroxylase 1) (LH1). [Source:Uniprot/SWISSPROT;Acc:P24802]
Gga.11629.1.S1_at			-3.10956
Gga.1473.1.S1_at	ENSGALG00000010870		-3.11096		JUN	Transcription factor AP-1 (Proto-oncogene c-jun). [Source:Uniprot/SWISSPROT;Acc:P18870]
Gga.9901.1.S1_at	ENSGALG00000008166		-3.11202	-2.12681	TLR15	Toll-like receptor 15. [Source:Uniprot/SPTREMBL;Acc:Q2XQ10]
Gga.12834.1.S1_s_at	ENSGALG00000014074		-3.11275		CPEB4
GgaAffx.22156.1.S1_at	ENSGALG00000007123		-3.11512
Gga.13195.1.S1_at			-3.12425		PTDSS1
GgaAffx.8324.2.S1_at	ENSGALG00000013100		-3.12824		GRB10	growth factor receptor-bound protein 10
Gga.13357.1.S1_at	ENSGALG00000015306		-3.12877	-2.45679	OSTM1	osteopetrosis associated transmembrane protein 1
Gga.14693.1.S1_s_at	ENSGALG00000012187		-3.13617		MGAT5	Alpha-1,6-mannosylglycoprotein 6-beta-N-acetylglucosaminyltransferase V (EC 2.4.1.155) (Mannoside acetylglucosaminyltransferase 5) (Alpha- mannoside beta-1,6-N-acetylglucosaminyltransferase) (N- acetylglucosaminyl-transferase V) (GNT-V) (GlcNAc-T V). [Sou
Gga.3412.1.S1_at	ENSGALG00000000678		-3.14291		CITED4	CBP/p300-interacting transactivator [Source:RefSeq_peptide;Acc:NP_990049]
GgaAffx.23859.1.S1_s_at	ENSGALG00000012281		-3.14549		PLA2G6	85 kDa calcium-independent phospholipase A2 (EC 3.1.1.4) (iPLA2) (CaI- PLA2) (Group VI phospholipase A2) (GVI PLA2). [Source:Uniprot/SWISSPROT;Acc:O60733]
Gga.1171.1.S1_at	ENSGALG00000016152		-3.1457	-3.34765	LY6E	Lymphocyte antigen Ly-6E precursor (Stem cell antigen 2) (SCA-2). [Source:Uniprot/SWISSPROT;Acc:Q90986]
GgaAffx.25742.1.S1_at	ENSGALG00000003111		-3.14616		BFAR	Bifunctional apoptosis regulator (RING finger protein 47). [Source:Uniprot/SWISSPROT;Acc:Q9NZS9]
Gga.17631.1.S1_at			-3.15522		ETNK1
Gga.7651.1.S1_at			-3.15994
Gga.3275.1.S1_a_at			-3.1626	-2.3782
GgaAffx.20998.1.S1_at	ENSGALG00000006016		-3.16719		PASK	PAS domain-containing serine/threonine-protein kinase (EC 2.7.11.1) (PAS-kinase) (PASKIN) (hPASK). [Source:Uniprot/SWISSPROT;Acc:Q96RG2]
Gga.18805.1.S1_s_at	ENSGALG00000015352		-3.1722		GAK	Cyclin G-associated kinase (EC 2.7.11.1). [Source:Uniprot/SWISSPROT;Acc:O14976]
GgaAffx.4033.1.S1_at	ENSGALG00000026998		-3.17319	-2.4801	HTR7	5-hydroxytryptamine (serotonin) receptor 7 (adenylate cyclase-coupled)
Gga.1527.1.S1_at	ENSGALG00000006075		-3.17608	-2.4424	METTL7A	Methyltransferase-like protein 7A precursor (EC 2.1.1.-) (Protein AAM- B). [Source:Uniprot/SWISSPROT;Acc:Q9H8H3]
Gga.1753.1.S1_at	ENSGALG00000028795		-3.17661	-2.6478	CADM3
Gga.4733.1.A1_at			-3.17795
Gga.4706.1.S1_at	ENSGALG00000001525		-3.179	-2.20875	CALCOCO2	calcium binding and coiled-coil domain 2 [Source:RefSeq_peptide;Acc:NP_005822]
Gga.9708.2.S1_a_at	ENSGALG00000014711		-3.18151		PPAP2A	Phosphatidic acid phosphatase type 2A
Gga.12420.1.S1_at			-3.19096	-2.13102
GgaAffx.460.1.S1_at	ENSGALG00000000723		-3.19185		STX12	Syntaxin-12. [Source:Uniprot/SWISSPROT;Acc:Q86Y82]
GgaAffx.20662.1.S1_at			-3.19259	-3.28711	NARF	nuclear prelamin A recognition factor isoform a [Source:RefSeq_peptide;Acc:NP_036468]
GgaAffx.2921.1.S1_s_at	ENSGALG00000004709		-3.20311		MSN
Gga.8668.1.S1_at	ENSGALG00000009968		-3.20425		OTUD4	OTU domain containing 4
GgaAffx.22825.1.S1_at	ENSGALG00000009177		-3.20734		FMR1	fragile X mental retardation 1
Gga.11828.2.S1_a_at	ENSGALG00000026891		-3.21387		NINJ1	Ninjurin-1 (Nerve injury-induced protein 1). [Source:Uniprot/SWISSPROT;Acc:Q92982]
Gga.14263.1.S1_at			-3.21947
Gga.12614.1.S1_at	ENSGALG00000007174		-3.22711		TNFSF15	Vascular endothelial growth inhibitor (Fragment). [Source:Uniprot/SPTREMBL;Acc:Q58G74]
GgaAffx.7086.1.S1_at	ENSGALG00000011153		-3.23734		LY75	DEC-205 protein precursor. [Source:Uniprot/SPTREMBL;Acc:Q4LDF5]
Gga.871.1.S1_at	ENSGALG00000014324		-3.24741		SLC2A3	Solute carrier family 2, facilitated glucose transporter member 3 (Glucose transporter type 3) (CEF-GT3). [Source:Uniprot/SWISSPROT;Acc:P28568]
Gga.5376.2.S1_a_at	ENSGALG00000028143		-3.24882		GADD45B
GgaAffx.24377.2.S1_s_at	ENSGALG00000014201		-3.25107		PARVB	Beta-parvin (Affixin). [Source:Uniprot/SWISSPROT;Acc:Q9HBI1]
Gga.16689.1.S1_s_at	ENSGALG00000014201		-3.25169		PARVB	Beta-parvin (Affixin). [Source:Uniprot/SWISSPROT;Acc:Q9HBI1]
Gga.13152.1.S1_s_at	ENSGALG00000013993		-3.25221	-3.44845	VNN2	vanin 2
GgaAffx.3989.1.S1_at	ENSGALG00000006425		-3.25323		SLC6A6	solute carrier family 6 (neurotransmitter transporter, taurine), member 6
Gga.670.1.S1_at	ENSGALG00000002722		-3.25599	-2.30624	MST1	hepatocyte growth factor-like/macrophage stimulating protein [Source:RefSeq_peptide;Acc:NP_990544]
Gga.18620.1.S1_at			-3.25606	-2.13289	TAAR1	Trace amine-associated receptor 1 (Trace amine receptor 1) (TaR-1). [Source:Uniprot/SWISSPROT;Acc:Q96RJ0]
Gga.15468.1.S1_at	ENSGALG00000015925		-3.25864	-2.34807	C6orf150	Uncharacterized protein C6orf150. [Source:Uniprot/SWISSPROT;Acc:Q8N884]
Gga.8103.3.S1_a_at	ENSGALG00000006956		-3.26063		ARIH2	Protein ariadne-2 homolog (ARI-2) (Triad1 protein). [Source:Uniprot/SWISSPROT;Acc:O95376]
Gga.894.1.S1_at	ENSGALG00000026192		-3.26327		ST8SIA4	sialyltransferase 8D (alpha-2, 8-polysialyltransferase) [Source:RefSeq_peptide;Acc:NP_989614]
GgaAffx.26465.1.S1_at	ENSGALG00000005282		-3.26445		NKTR	natural killer-tumor recognition sequence
Gga.9293.1.S1_at	ENSGALG00000003578		-3.26648		FN1	Fibronectin (FN) (Fragments). [Source:Uniprot/SWISSPROT;Acc:P11722]
GgaAffx.9403.1.S1_s_at	ENSGALG00000014805		-3.27007		NAT13	N-acetyltransferase 13
GgaAffx.3229.1.S1_s_at	ENSGALG00000005158		-3.28954		WDFY1	WD repeat and FYVE domain containing 1
Gga.3363.2.S1_a_at	ENSGALG00000010642		-3.28972		IRF2	Interferon regulatory factor 2 (IRF-2). [Source:Uniprot/SWISSPROT;Acc:Q98925]
GgaAffx.5612.1.S1_at	ENSGALG00000005650		-3.29242		GIMAP1	GTPase, IMAP family member 1
Gga.14445.1.S1_s_at			-3.29687		SLC1A6	Excitatory amino acid transporter 4 (Sodium-dependent glutamate/aspartate transporter). [Source:Uniprot/SWISSPROT;Acc:P48664]
GgaAffx.8887.1.S1_s_at	ENSGALG00000013992		-3.31449	-2.38049	VNN2	vanin 1 /// vanin 2
Gga.8801.1.S1_at			-3.32483	-3.52062	CXADR
Gga.15359.1.S1_at	ENSGALG00000011531		-3.3271		APAF1	Apoptotic protease-activating factor 1 (Apaf-1). [Source:Uniprot/SWISSPROT;Acc:O14727]
Gga.17093.1.S1_at			-3.32935	-2.45225
Gga.4170.1.S1_at	ENSGALG00000013072		-3.33971		AKR1B10	aldo-keto reductase [Source:RefSeq_peptide;Acc:NP_989960]
Gga.7046.1.S1_s_at			-3.35832		DMBT1	Deleted in malignant brain tumors 1
Gga.11522.1.S1_x_at			-3.3605	-4.82691		similar to immunoglobulin-like receptor CHIR-B2 precursor /// similar to immunoglobulin-like receptor CHIR-AB1
GgaAffx.12207.1.S1_at	ENSGALG00000012036		-3.36255	-2.30994	CAMK2D	calcium/calmodulin-dependent protein kinase (CaM kinase) II delta
Gga.12087.1.S1_s_at	ENSGALG00000005282		-3.36833		NKTR	natural killer-tumor recognition sequence
Gga.9935.1.S1_at			-3.36839	-2.53476	DMBT1	similar to deleted in malignant brain tumors 1
GgaAffx.21974.1.S1_at	ENSGALG00000000742		-3.37438	-2.49054	PIM1	Proto-oncogene serine/threonine-protein kinase Pim-1 (EC 2.7.11.1). [Source:Uniprot/SWISSPROT;Acc:P11309]
Gga.15832.1.S1_at	ENSGALG00000000690		-3.37672		GDPD4	Glycerophosphodiester phosphodiesterase domain-containing protein 4 (EC 3.1.-.-) (Glycerophosphodiester phosphodiesterase 6) (UgpQ). [Source:Uniprot/SWISSPROT;Acc:Q6W3E5]
GgaAffx.20135.1.S1_s_at	ENSGALG00000003267		-3.37826		STAT3	signal transducer and activator of transcription 3 (acute-phase response factor)
GgaAffx.4338.1.S1_s_at	ENSGALG00000006939		-3.39507		PFKP	phosphofructokinase, platelet
GgaAffx.24810.1.S1_at	ENSGALG00000015925		-3.40581	-2.45809	C6orf150	Uncharacterized protein C6orf150. [Source:Uniprot/SWISSPROT;Acc:Q8N884]
Gga.1000.1.S1_at	ENSGALG00000008009		-3.40978	-2.21689	BCAP29	B-cell receptor-associated protein 29 (BCR-associated protein Bap29). [Source:Uniprot/SWISSPROT;Acc:Q9UHQ4]
Gga.3572.1.S2_at	ENSGALG00000007849		-3.41788		CD44L	CD44-like protein [Source:RefSeq_peptide;Acc:NP_990191]
Gga.5753.1.S1_s_at	ENSGALG00000006939		-3.41984		PFKP	phosphofructokinase, platelet
Gga.5092.1.S1_s_at	ENSGALG00000003770		-3.42711		ANXA2	annexin A2
GgaAffx.5512.1.S1_at	ENSGALG00000008759		-3.42877		LAMP3	lysosomal-associated membrane protein 3
Gga.5385.1.S1_s_at	ENSGALG00000023689		-3.43277	-2.28904	ASS1	argininosuccinate synthetase 1
GgaAffx.10187.1.S1_at	ENSGALG00000015975		-3.43278	-2.25855	DPY19L4	dpy-19-like 4 [Source:RefSeq_peptide;Acc:NP_861452]
GgaAffx.21131.1.S1_at			-3.44628		BACH1	Transcription regulator protein BACH1 (BTB and CNC homolog 1) (HA2303). [Source:Uniprot/SWISSPROT;Acc:O14867]
Gga.11795.1.S1_s_at	ENSGALG00000015865		-3.44801		FAM46A	similar to C6orf37
GgaAffx.22701.1.S1_s_at	ENSGALG00000008847		-3.45187		VPS54	Vacuolar protein sorting-associated protein 54 (Tumor antigen SLP-8p) (Hepatocellular carcinoma protein 8). [Source:Uniprot/SWISSPROT;Acc:Q9P1Q0]
GgaAffx.13213.1.S1_at	ENSGALG00000013993		-3.46869	-3.22266	VNN2	vanin 2
Gga.6523.1.S1_at	ENSGALG00000000852		-3.47174	-2.74016	TMEM173	Transmembrane protein 173. [Source:Uniprot/SWISSPROT;Acc:Q86WV6]
Gga.8033.1.S1_at	ENSGALG00000021475		-3.4722	-2.41906	ADAR	140 kDa DSRNA adenosine deaminase homolog/Z-DNA binding protein (Fragment). [Source:Uniprot/SPTREMBL;Acc:Q9PRS9]
GgaAffx.20100.1.S1_at	ENSGALG00000007077		-3.47375		CPT1A	Carnitine palmitoyltransferase I (EC 2.3.1.21). [Source:Uniprot/SPTREMBL;Acc:Q6B842]
Gga.13501.1.S1_at	ENSGALG00000011153		-3.47681		LY75	DEC-205 protein precursor. [Source:Uniprot/SPTREMBL;Acc:Q4LDF5]
GgaAffx.4536.1.S1_s_at	ENSGALG00000007254		-3.48005		ARHGAP12	Rho GTPase activating protein 12
GgaAffx.26231.1.S1_at			-3.48088	-2.2381
GgaAffx.7657.1.S1_at	ENSGALG00000012076		-3.48721		TIFA	TRAF-interacting protein with a forkhead-associated domain [Source:RefSeq_peptide;Acc:NP_443096]
Gga.17647.1.S1_s_at	ENSGALG00000004700		-3.50544		NCF2	Neutrophil cytosol factor 2 (NCF-2) (Neutrophil NADPH oxidase factor 2) (67 kDa neutrophil oxidase factor) (p67-phox) (NOXA2). [Source:Uniprot/SWISSPROT;Acc:P19878]
GgaAffx.9788.1.S1_at	ENSGALG00000028448		-3.51032		SH2D1B	SH2 domain containing 1B
Gga.2865.1.S1_at	ENSGALG00000000181		-3.51211	-3.38711	TAP2	Transporter associated with antigen processing 2 (Fragment). [Source:Uniprot/SPTREMBL;Acc:Q5ZFP4]
Gga.10321.1.S1_a_at	ENSGALG00000028284		-3.51528		PTX3	PPTX. [Source:Uniprot/SPTREMBL;Acc:Q5UMH8]
GgaAffx.7916.1.S1_at	ENSGALG00000012479		-3.51716	-2.1448	C2orf38	RNA-binding protein C2orf38 (RNA-binding motif protein C2orf38). [Source:Uniprot/SWISSPROT;Acc:Q6ZSC3]
Gga.9813.1.S1_at			-3.52397			similar to extracellular matrix protein 1
Gga.16719.1.S1_at			-3.53155		KCNJ2
Gga.17647.1.S1_at			-3.5456		NCF2	neutrophil cytosolic factor 2 (65kDa, chronic granulomatous disease, autosomal 2)
GgaAffx.12647.1.S1_at			-3.54705	-4.28641		similar to immunoglobulin-like receptor CHIR-B2 precursor
Gga.4791.1.S1_at	ENSGALG00000002832		-3.54737	-2.19364	IFI35	Interferon-induced 35 kDa protein (IFP 35). [Source:Uniprot/SWISSPROT;Acc:P80217]
GgaAffx.21669.1.S1_at	ENSGALG00000012538		-3.54835		NR4A2	Orphan nuclear receptor NR4A2 (Orphan nuclear receptor NURR1) (Immediate-early response protein NOT) (Transcriptionally-inducible nuclear receptor). [Source:Uniprot/SWISSPROT;Acc:P43354]
Gga.11157.1.S1_at	ENSGALG00000008758		-3.56721	-2.70503	B3GNT5	UDP-GlcNAc:betaGal beta-1,3-N-acetylglucosaminyltransferase 5
Gga.5253.1.S1_at	ENSGALG00000014236		-3.57909	-2.36037	ATP8A1
Gga.7288.1.S1_at			-3.58	-2.67561
Gga.13174.1.S1_at	ENSGALG00000021733		-3.58825	-2.12342	gga-mir-21
Gga.12516.1.S1_s_at	ENSGALG00000013869		-3.60284	-2.09707	IL20RA	Interleukin-20 receptor alpha chain precursor (IL-20R-alpha) (IL-20R1) (Cytokine receptor family 2 member 8) (Cytokine receptor class-II member 8) (CRF2-8) (ZcytoR7). [Source:Uniprot/SWISSPROT;Acc:Q9UHF4]
GgaAffx.11936.1.S1_s_at	ENSGALG00000008281		-3.62041	-2.55669	NEURL	neuralized homolog (Drosophila)
Gga.13636.1.S1_at			-3.62317	-2.16458	SRGAP2
Gga.3572.1.S2_s_at	ENSGALG00000007849		-3.63946		CD44L	CD44-like protein [Source:RefSeq_peptide;Acc:NP_990191]
Gga.3204.1.S1_at	ENSGALG00000006633		-3.64064		C7orf23	Uncharacterized protein C7orf23. [Source:Uniprot/SWISSPROT;Acc:Q9BU79]
GgaAffx.21377.1.S1_s_at	ENSGALG00000003936		-3.64221	-2.44984	PPT1	palmitoyl-protein thioesterase 1
GgaAffx.566.2.S1_s_at	ENSGALG00000000865		-3.66091	-2.24394	TRIM39	similar to TRIM39 protein
Gga.16272.1.S1_s_at	ENSGALG00000013628		-3.67244	-2.43418	C6orf62
GgaAffx.24298.1.S1_s_at	ENSGALG00000013869		-3.67491	-2.37932	IL20RA	Interleukin-20 receptor alpha chain precursor (IL-20R-alpha) (IL-20R1) (Cytokine receptor family 2 member 8) (Cytokine receptor class-II member 8) (CRF2-8) (ZcytoR7). [Source:Uniprot/SWISSPROT;Acc:Q9UHF4]
GgaAffx.24551.1.S1_s_at			-3.68301		COL4A3BP	Goodpasture antigen-binding protein (EC 2.7.11.9) (GPBP) (Collagen type IV alpha-3-binding protein) (StAR-related lipid transfer protein 11) (StARD11) (START domain-containing protein 11). [Source:Uniprot/SWISSPROT;Acc:Q9Y5P4]
Gga.12627.1.S1_at	ENSGALG00000015141		-3.68797		GDA
GgaAffx.9810.1.S1_at	ENSGALG00000027419		-3.6928
Gga.2085.1.S1_at	ENSGALG00000015693		-3.69889	-2.07716	USP25	Ubiquitin carboxyl-terminal hydrolase 25 (EC 3.1.2.15) (Ubiquitin thioesterase 25) (Ubiquitin-specific-processing protease 25) (Deubiquitinating enzyme 25) (USP on chromosome 21). [Source:Uniprot/SWISSPROT;Acc:Q9UHP3]
GgaAffx.25575.5.S1_s_at	ENSGALG00000002672		-3.69934		SBNO2	KIAA0963 [Source:RefSeq_peptide;Acc:NP_055778]
Gga.11522.1.S1_at			-3.71513	-5.21713		similar to immunoglobulin-like receptor CHIR-B2 precursor /// similar to immunoglobulin-like receptor CHIR-AB1
Gga.1180.2.S1_a_at	ENSGALG00000002987		-3.71652	-2.14541	SERPINF2	Alpha-2-antiplasmin precursor (Alpha-2-plasmin inhibitor) (Alpha-2-PI) (Alpha-2-AP). [Source:Uniprot/SWISSPROT;Acc:P08697]
GgaAffx.2377.1.S1_at	ENSGALG00000026378		-3.72037		IL28B	interleukin 28B (interferon, lambda 3)
GgaAffx.12454.1.S1_s_at	ENSGALG00000003936		-3.72187	-2.55698	PPT1	palmitoyl-protein thioesterase 1
Gga.918.1.S1_at	ENSGALG00000002118		-3.7242		KCNMB1	calcium-activated potassium channel beta subunit [Source:RefSeq_peptide;Acc:NP_989933]
GgaAffx.4338.1.S1_at			-3.73681		PFKP	phosphofructokinase, platelet
Gga.15359.1.S1_s_at	ENSGALG00000011531		-3.74845	-2.35616	APAF1	Apoptotic protease-activating factor 1 (Apaf-1). [Source:Uniprot/SWISSPROT;Acc:O14727]
GgaAffx.21224.1.S1_s_at			-3.74979	-2.83785
Gga.11948.2.S1_a_at	ENSGALG00000011528		-3.75157		KLC1	Kinesin light chain. [Source:Uniprot/SPTREMBL;Acc:Q90707]
Gga.11640.1.S1_at	ENSGALG00000010362		-3.76046	-7.07481	SUCNR1	Succinate receptor 1 (G-protein coupled receptor 91) (P2Y purinoceptor 1-like). [Source:Uniprot/SWISSPROT;Acc:Q9BXA5]
Gga.15789.1.S1_at			-3.78926	-2.04181
GgaAffx.26763.2.S1_s_at	ENSGALG00000006140		-3.79363	-2.37047	GGA2	ADP-ribosylation factor-binding protein GGA2 (Golgi-localized, gamma ear-containing, ARF-binding protein 2) (Gamma-adaptin-related protein 2) (VHS domain and ear domain of gamma-adaptin) (Vear). [Source:Uniprot/SWISSPROT;Acc:Q9UJY4]
Gga.3366.1.S1_at	ENSGALG00000013869		-3.80116	-2.58095	IL20RA	Interleukin-20 receptor alpha chain precursor (IL-20R-alpha) (IL-20R1) (Cytokine receptor family 2 member 8) (Cytokine receptor class-II member 8) (CRF2-8) (ZcytoR7). [Source:Uniprot/SWISSPROT;Acc:Q9UHF4]
Gga.10713.1.S1_at	ENSGALG00000013058		-3.81159		AKR1B10	similar to aldo-keto reductase
GgaAffx.8324.1.S1_s_at	ENSGALG00000013100		-3.81445		GRB10	Growth factor receptor-bound protein 10. [Source:Uniprot/SPTREMBL;Acc:Q5QJU5]
Gga.6529.1.S1_at			-3.82572	-2.96625	FCER1G	Fc fragment of IgE, high affinity I, receptor for; gamma polypeptide
GgaAffx.21123.1.S1_s_at	ENSGALG00000016666		-3.82679	-3.77686	CTSB	Cathepsin B precursor (EC 3.4.22.1) (Cathepsin B1) [Contains: Cathepsin B light chain; Cathepsin B heavy chain]. [Source:Uniprot/SWISSPROT;Acc:P43233]
GgaAffx.20601.1.S1_s_at	ENSGALG00000000865		-3.82993	-2.38857	TRIM39	similar to TRIM39 protein
Gga.41.1.S1_at	ENSGALG00000005408		-3.84724	-2.23305	BCMO1	Beta,beta-carotene 15,15'-monooxygenase (EC 1.14.99.36) (Beta-carotene dioxygenase 1). [Source:Uniprot/SWISSPROT;Acc:Q9I993]
GgaAffx.10597.1.S1_at	ENSGALG00000016559		-3.85705	-3.69803	PIGA	phosphatidylinositol glycan anchor biosynthesis, class A (paroxysmal nocturnal hemoglobinuria)
GgaAffx.24810.1.S1_s_at	ENSGALG00000015925		-3.86648	-2.6972	C6orf150	Uncharacterized protein C6orf150. [Source:Uniprot/SWISSPROT;Acc:Q8N884]
Gga.11658.1.S1_at	ENSGALG00000006756		-3.87039	-5.22172	BPI	bactericidal/permeability-increasing protein
Gga.972.1.S1_at	ENSGALG00000006527		-3.87814	-2.63388	CRTAM	Thymocyte activation and developmental protein. [Source:Uniprot/SPTREMBL;Acc:O57349]
Gga.9972.1.S1_at	ENSGALG00000004860		-3.8805		RASD1	Dexamethasone-induced ras-related 1. [Source:Uniprot/SPTREMBL;Acc:Q19NX1]
GgaAffx.4087.1.S1_at	ENSGALG00000006564		-3.91186	-2.66768	DNAJB11	DnaJ homolog subfamily B member 11 precursor (ER-associated dnaJ protein 3) (ErJ3) (ER-associated Hsp40 co-chaperone) (hDj9) (PWP1- interacting protein 4). [Source:Uniprot/SWISSPROT;Acc:Q9UBS4]
Gga.3641.1.S1_at	ENSGALG00000003770		-3.91281		ANXA2	Annexin A2 (Annexin II) (Lipocortin II) (Calpactin I heavy chain) (Chromobindin-8) (p36) (Protein I) (Placental anticoagulant protein IV) (PAP-IV). [Source:Uniprot/SWISSPROT;Acc:P17785]
GgaAffx.5953.1.S1_at	ENSGALG00000009443		-3.93324		TMEM168	transmembrane protein 168 (TMEM168), mRNA [Source:RefSeq_dna;Acc:NM_022484]
Gga.4285.1.S1_at	ENSGALG00000008014		-3.93743	-2.058	CEBPB	CCAAT/enhancer-binding protein beta (C/EBP beta) (Transcription factor NF-M) (CCR protein). [Source:Uniprot/SWISSPROT;Acc:Q05826]
GgaAffx.24031.1.S1_at	ENSGALG00000012889		-3.94208		ZCCHC	Zinc finger CCHC domain-containing protein 2 (Fragment). [Source:Uniprot/SWISSPROT;Acc:Q9C0B9]
Gga.1567.2.S1_at	ENSGALG00000028795		-3.97242	-2.30078	CADM3
GgaAffx.11761.1.S1_s_at	ENSGALG00000002414		-3.97521		TSPAN14	tetraspanin 14
GgaAffx.3548.1.S1_at			-3.98127	-2.98426	GIMAP5	GTPase, IMAP family member 5
Gga.12574.1.S1_at	ENSGALG00000016205		-3.9939		PDXK	similar to pyridoxal kinase
Gga.3459.1.S1_at	ENSGALG00000005628		-4.00229	-3.31477	COL9A3	Collagen alpha-3(IX) chain precursor. [Source:Uniprot/SWISSPROT;Acc:P32017]
Gga.12462.1.S1_at			-4.02731		CD274	CD274 molecule
Gga.645.1.S1_at	ENSGALG00000009356		-4.03055		SKIL	snoN; ski-related gene [Source:RefSeq_peptide;Acc:NP_990505]
Gga.8235.1.S1_at			-4.03269	-2.3906
GgaAffx.25232.1.S1_s_at	ENSGALG00000028005		-4.05545		GADD45B	Growth arrest and DNA-damage-inducible protein GADD45 beta (Negative growth-regulatory protein MyD118) (Myeloid differentiation primary response protein MyD118). [Source:Uniprot/SWISSPROT;Acc:O75293]
GgaAffx.21224.1.S1_at			-4.0578	-2.89049
Gga.226.1.S1_at	ENSGALG00000012802		-4.087		F13A1	Transglutaminase (Fragment). [Source:Uniprot/SPTREMBL;Acc:Q90714]
GgaAffx.3703.1.S1_at	ENSGALG00000005947		-4.11383		MYD88	myeloid differentiation primary response gene (88)
GgaAffx.5401.1.S1_at	ENSGALG00000008581		-4.11523		DUSP5	Dual specificity protein phosphatase 5 (EC 3.1.3.48) (EC 3.1.3.16) (Dual specificity protein phosphatase hVH3). [Source:Uniprot/SWISSPROT;Acc:Q16690]
Gga.296.1.S1_at	ENSGALG00000002329		-4.12656	-3.11793	CCL1	cytokine [Source:RefSeq_peptide;Acc:NP_990107]
GgaAffx.24574.1.S1_at	ENSGALG00000015032		-4.14212		CD274	Programmed cell death 1 ligand 1 precursor (Programmed death ligand 1) (PD-L1) (PDCD1 ligand 1) (B7 homolog 1) (B7-H1) (CD274 antigen). [Source:Uniprot/SWISSPROT;Acc:Q9NZQ7]
Gga.11631.1.S1_at			-4.17392		PRAM1	PML-RARA regulated adaptor molecule 1
GgaAffx.13196.1.S1_s_at	ENSGALG00000013495		-4.19109	-2.11709	GSDM1	gasdermin 1
Gga.10795.1.S1_at			-4.20853			similar to ATL-derived PMA-responsive peptide
Gga.5743.1.S1_at	ENSGALG00000027598		-4.21569	-2.11284	LY96	Lymphocyte antigen 96 precursor (MD-2 protein) (ESOP-1). [Source:Uniprot/SWISSPROT;Acc:Q9Y6Y9]
Gga.5386.1.S1_at	ENSGALG00000006106		-4.23596		TNFRSF6B	Decoy receptor 3 (Fragment). [Source:Uniprot/SPTREMBL;Acc:Q7ZZY5]
Gga.4922.1.S2_at	ENSGALG00000007669		-4.25505		EGR1	Early growth response protein 1 (EGR-1) (Zinc finger protein ZENK) (Fragment). [Source:Uniprot/SWISSPROT;Acc:O73691]
GgaAffx.22628.1.S1_at	ENSGALG00000008554		-4.256		IL17REL	CDNA FLJ41993 fis, clone SPLEN2017104. [Source:Uniprot/SPTREMBL;Acc:Q6ZVW7]
Gga.739.1.S1_at	ENSGALG00000024011		-4.26413	-2.70382	P20K	quiescence-specific protein
Gga.6220.1.S1_a_at	ENSGALG00000007082		-4.26682		CREM	ICER protein [Source:RefSeq_peptide;Acc:NP_989718]
Gga.9052.1.S1_at			-4.29424	-2.08884	PIM3	Serine/threonine-protein kinase Pim-3 (EC 2.7.11.1). [Source:Uniprot/SWISSPROT;Acc:Q86V86]
GgaAffx.10742.1.S1_at	ENSGALG00000016782		-4.30271		IL1R2	Interleukin-1 receptor type II precursor (IL-1R-2) (IL-1R-beta) (CD121b antigen) (CDw121b). [Source:Uniprot/SWISSPROT;Acc:P27930]
GgaAffx.9118.1.S1_at	ENSGALG00000014362		-4.30703		CD86	CD86 protein precursor (Fragment). [Source:Uniprot/SPTREMBL;Acc:Q3BKZ3]
GgaAffx.3623.1.S1_at	ENSGALG00000005857		-4.31826		ALOX5	Arachidonate 5-lipoxygenase (EC 1.13.11.34) (5-lipoxygenase) (5-LO). [Source:Uniprot/SWISSPROT;Acc:P09917]
GgaAffx.11413.1.S1_s_at	ENSGALG00000014834		-4.32135	-2.60809	NCOA7	Nuclear receptor coactivator 7. [Source:Uniprot/SWISSPROT;Acc:Q5ZMS4]
Gga.6220.2.S1_a_at	ENSGALG00000007082		-4.32136		CREM	ICER protein [Source:RefSeq_peptide;Acc:NP_989718]
Gga.9109.1.S1_at	ENSGALG00000005857		-4.32522	-2.29559	ALOX5	Arachidonate 5-lipoxygenase (EC 1.13.11.34) (5-lipoxygenase) (5-LO). [Source:Uniprot/SWISSPROT;Acc:P09917]
GgaAffx.10006.1.S1_s_at	ENSGALG00000015693		-4.32572	-2.2928	USP25	Ubiquitin carboxyl-terminal hydrolase 25 (EC 3.1.2.15) (Ubiquitin thioesterase 25) (Ubiquitin-specific-processing protease 25) (Deubiquitinating enzyme 25) (USP on chromosome 21). [Source:Uniprot/SWISSPROT;Acc:Q9UHP3]
Gga.15028.1.S1_at	ENSGALG00000024075		-4.33408	-3.13006	IL10RA	interleukin 10 receptor, alpha
Gga.3474.1.S1_at	ENSGALG00000000516		-4.33646		FANCA	Fanconi anemia group A protein (Protein FACA). [Source:Uniprot/SWISSPROT;Acc:O15360]
Gga.16908.1.S1_s_at	ENSGALG00000015693		-4.3468	-2.33534	USP25	Ubiquitin carboxyl-terminal hydrolase 25 (EC 3.1.2.15) (Ubiquitin thioesterase 25) (Ubiquitin-specific-processing protease 25) (Deubiquitinating enzyme 25) (USP on chromosome 21). [Source:Uniprot/SWISSPROT;Acc:Q9UHP3]
Gga.2200.1.S1_at	ENSGALG00000008661		-4.35353		CYR61	Protein CEF-10 precursor. [Source:Uniprot/SWISSPROT;Acc:P19336]
Gga.4511.1.S1_at	ENSGALG00000003516		-4.35834	-3.22007	TCIRG1	T-cell, immune regulator 1, ATPase, H+ transporting, lysosomal V0 subunit A3
Gga.3263.1.S1_at			-4.36344	-3.54664
Gga.15061.1.S1_at			-4.37005		MRGPRH	MAS-related GPR, member H
Gga.6492.1.S1_at	ENSGALG00000010338		-4.37596	-4.62656	CXCL13	similar to chemokine CXCL13/BCA-1
Gga.9663.3.S1_a_at	ENSGALG00000006928		-4.38868	-2.77913	DALRD3	DALR anticodon binding domain containing 3 isoform 2 [Source:RefSeq_peptide;Acc:NP_060584]
GgaAffx.21713.1.S1_at	ENSGALG00000019605		-4.39996	-2.05143	RP9
Gga.4286.1.S1_at	ENSGALG00000022586		-4.42559	-7.71807	HPX	hemopexin
Gga.7817.2.S1_a_at	ENSGALG00000011678		-4.42692	-2.11056	DNAJC13	DnaJ homolog subfamily C member 13 (Required for receptor-mediated endocytosis 8). [Source:Uniprot/SWISSPROT;Acc:O75165]
GgaAffx.7043.3.S1_s_at	ENSGALG00000003412		-4.42737	-2.74405	RALGDS	ral guanine nucleotide dissociation stimulator
Gga.7070.1.S1_at			-4.42867	-2.45395
Gga.1931.1.S1_at	ENSGALG00000006324		-4.43531	-2.4099	PFKFB3	6-phosphofructo-2-kinase/fructose-2,6-biphosphatase 3
GgaAffx.21502.1.S1_at			-4.46102		B3GNT5	UDP-GlcNAc:betaGal beta-1,3-N-acetylglucosaminyltransferase 5 [Source:RefSeq_peptide;Acc:NP_114436]
GgaAffx.20563.1.S1_at	ENSGALG00000015353		-4.47625		BBX	bobby sox homolog (Drosophila)
Gga.14209.1.S1_at	ENSGALG00000025791		-4.47958		SLC9A5	Sodium/hydrogen exchanger 5 (Na(+)/H(+) exchanger 5) (NHE-5) (Solute carrier family 9 member 5). [Source:Uniprot/SWISSPROT;Acc:Q14940]
Gga.6526.1.S1_s_at	ENSGALG00000011395		-4.48909	-2.64816	TMEM66	transmembrane protein 66
Gga.196.1.S1_at	ENSGALG00000015912		-4.51442	-2.12941	NBN	Nibrin (Nijmegen breakage syndrome protein 1 homolog). [Source:Uniprot/SWISSPROT;Acc:Q9DE07]
Gga.19412.1.S1_at			-4.53758	-2.19506	NAMPT
Gga.1035.1.S1_at	ENSGALG00000006775		-4.53996	-2.56862	TGM2	Protein-glutamine gamma-glutamyltransferase 2 (EC 2.3.2.13) (Tissue transglutaminase) (TGase C) (TGC) (TG(C)) (Transglutaminase-2). [Source:Uniprot/SWISSPROT;Acc:Q01841]
GgaAffx.20545.1.S1_at			-4.54796
Gga.9267.1.S1_at	ENSGALG00000012281		-4.55196	-2.15768	PLA2G6	85 kDa calcium-independent phospholipase A2 (EC 3.1.1.4) (iPLA2) (CaI- PLA2) (Group VI phospholipase A2) (GVI PLA2). [Source:Uniprot/SWISSPROT;Acc:O60733]
Gga.1098.1.S1_at			-4.56475	-2.34724
Gga.2346.1.S1_s_at			-4.58397	-2.27001
Gga.13530.1.S1_s_at			-4.60715	-2.27108	NANP	N-acetylneuraminic acid phosphatase
Gga.7204.1.S1_at			-4.60934	-2.97914
GgaAffx.5126.1.S1_at	ENSGALG00000008166		-4.61079	-2.47314	TLR15	Toll-like receptor 15. [Source:Uniprot/SPTREMBL;Acc:Q2XQ10]
Gga.8408.2.S1_s_at			-4.61247	-2.0824	TNFSF10	tumor necrosis factor (ligand) superfamily, member 10; TNF-related apoptosis inducing ligand [Source:RefSeq_peptide;Acc:NP_989710]
Gga.12266.1.S1_at	ENSGALG00000000620		-4.62216	-3.51085	FABP3	Heart-type fatty acid binding protein (Fragment). [Source:Uniprot/SPTREMBL;Acc:Q6VYR1]
GgaAffx.23578.1.S1_at	ENSGALG00000011531		-4.62859	-2.13592	APAF1	Apoptotic protease-activating factor 1 (Apaf-1). [Source:Uniprot/SWISSPROT;Acc:O14727]
Gga.6770.2.S1_a_at	ENSGALG00000007668		-4.64271		BMP7	bone morphogenetic protein 7 (osteogenic protein 1)
GgaAffx.21306.1.S1_at	ENSGALG00000028795		-4.66203	-2.78688	CADM3
GgaAffx.22137.1.S1_at	ENSGALG00000007052		-4.69887	-2.81273	PXK	PX domain-containing protein kinase-like protein (Modulator of Na,K- ATPase) (MONaKA). [Source:Uniprot/SWISSPROT;Acc:Q7Z7A4]
Gga.7838.1.S1_at			-4.70003	-2.79641	CSF2RA	colony stimulating factor 2 receptor, alpha, low-affinity (granulocyte-macrophage)
GgaAffx.6177.1.S1_at	ENSGALG00000009856		-4.70074		GNS	N-acetylglucosamine-6-sulfatase precursor (EC 3.1.6.14) (G6S) (Glucosamine-6-sulfatase). [Source:Uniprot/SWISSPROT;Acc:P15586]
GgaAffx.11404.1.S1_at			-4.71491	-2.84065	MXI1	MAX interactor 1
Gga.3383.1.S1_at	ENSGALG00000003217		-4.72371	-3.03793	LITAF	Lipopolysaccharide-induced tumor necrosis factor-alpha factor homolog (LPS-induced TNF-alpha factor homolog) (Small integral membrane protein of lysosome/late endosome). [Source:Uniprot/SWISSPROT;Acc:Q8QGW7]
Gga.6009.1.S1_s_at	ENSGALG00000008437		-4.74288		NET1	neuroepithelial cell transforming gene 1
GgaAffx.10259.1.S1_at	ENSGALG00000016083		-4.75537		ANGPT1	angiopoietin 1
Gga.11252.1.S1_at	ENSGALG00000028256		-4.78413	-4.544	CCL19	Small inducible cytokine A19 precursor (CCL19) (Macrophage inflammatory protein 3 beta) (MIP-3-beta) (EBI1-ligand chemokine) (ELC) (Beta chemokine exodus-3) (CK beta-11). [Source:Uniprot/SWISSPROT;Acc:Q99731]
GgaAffx.10681.1.S1_at	ENSGALG00000016696		-4.84345	-2.73898	CRLF2	Cytokine receptor-like factor 2 precursor (Cytokine receptor-like 2) (CRL2) (IL-XR) (Thymic stromal lymphopoietin protein receptor) (TSLPR). [Source:Uniprot/SWISSPROT;Acc:Q9HC73]
Gga.1717.1.S1_at	ENSGALG00000004239		-4.85028	-4.22563	IFITM5	interferon induced transmembrane protein 5 [Source:RefSeq_peptide;Acc:NP_001020466]
GgaAffx.716.1.S1_at	ENSGALG00000001091		-4.85823	-2.83384	C1orf116	specifically androgen-regulated protein [Source:RefSeq_peptide;Acc:NP_076427]
GgaAffx.26037.1.S1_at	ENSGALG00000003863		-4.89239	-2.19314	P2RX7	P2X purinoceptor 7 (ATP receptor) (P2X7) (Purinergic receptor) (P2Z receptor). [Source:Uniprot/SWISSPROT;Acc:Q99572]
Gga.4384.1.S2_s_at	ENSGALG00000017186		-4.91565	-3.19264	BIRC2	Inhibitor of apoptosis protein (IAP) (Inhibitor of T-cell apoptosis protein). [Source:Uniprot/SWISSPROT;Acc:Q90660]
Gga.11477.1.S1_at	ENSGALG00000012761		-4.9757	-2.51015	DRAM	damage-regulated autophagy modulator [Source:RefSeq_peptide;Acc:NP_060840]
Gga.4974.1.S2_at	ENSGALG00000015624		-4.99814		VCAN	versican
GgaAffx.9032.5.S1_s_at	ENSGALG00000014236		-5.00332	-2.06386	ATP8A1	Probable phospholipid-transporting ATPase IA (EC 3.6.3.1) (Chromaffin granule ATPase II) (ATPase class I type 8A member 1). [Source:Uniprot/SWISSPROT;Acc:Q9Y2Q0]
Gga.1161.1.S1_at	ENSGALG00000007878		-5.01717	-2.02431	SDHD	succinate dehydrogenase complex, subunit D, integral membrane protein
GgaAffx.21358.1.S1_s_at	ENSGALG00000001231		-5.02045	-2.1014	SAMHD1	SAM domain and HD domain 1
Gga.8774.1.S2_s_at	ENSGALG00000009179		-5.02585	-2.73297	TNFSF10	tumor necrosis factor (ligand) superfamily, member 10; TNF-related apoptosis inducing ligand [Source:RefSeq_peptide;Acc:NP_989710]
GgaAffx.9032.4.S1_s_at	ENSGALG00000014236		-5.02887	-2.50906	ATP8A1	Probable phospholipid-transporting ATPase IA (EC 3.6.3.1) (Chromaffin granule ATPase II) (ATPase class I type 8A member 1). [Source:Uniprot/SWISSPROT;Acc:Q9Y2Q0]
Gga.10042.1.S1_a_at	ENSGALG00000019231		-5.03694	-3.27958	CD200R	CD200 receptor precursor. [Source:Uniprot/SPTREMBL;Acc:Q2YHT7]
GgaAffx.12231.1.S1_s_at	ENSGALG00000003651		-5.03914	-2.61552	NT5C3L	5'-nucleotidase, cytosolic III-like
GgaAffx.21306.1.S1_s_at	ENSGALG00000028795		-5.04557	-3.546	CADM3
GgaAffx.1145.1.S1_at	ENSGALG00000001745		-5.05129		PSTPIP2	Proline-serine-threonine phosphatase-interacting protein 2. [Source:Uniprot/SWISSPROT;Acc:Q9H939]
GgaAffx.7940.2.S1_s_at	ENSGALG00000025881		-5.05371		CD131	similar to cytokine receptor common beta chain precursor - human
GgaAffx.23276.1.S1_at	ENSGALG00000010629		-5.06195	-2.21212	ZCCHC11	Zinc finger CCHC domain-containing protein 11. [Source:Uniprot/SWISSPROT;Acc:Q5TAX3]
Gga.226.2.S1_a_at	ENSGALG00000012802		-5.10707		F13A1	Transglutaminase (Fragment). [Source:Uniprot/SPTREMBL;Acc:Q90714]
Gga.11726.1.S1_a_at	ENSGALG00000028005		-5.11405		GADD45G	Growth arrest and DNA-damage-inducible, gamma
GgaAffx.20206.1.S1_at			-5.1242
Gga.14171.1.S1_at			-5.17338
Gga.14426.1.S1_at	ENSGALG00000006378		-5.20765	-6.31601	LIPA	lipase A, lysosomal acid, cholesterol esterase
Gga.19180.1.S1_s_at			-5.21457	-2.63764	MXI1	MAX interactor 1
Gga.3459.1.S2_at	ENSGALG00000005628		-5.22178	-2.95595	COL9A3	Collagen alpha-3(IX) chain precursor. [Source:Uniprot/SWISSPROT;Acc:P32017]
GgaAffx.11993.1.S1_s_at	ENSGALG00000017019		-5.22783	-3.93331	WDFY2	WD repeat and FYVE domain containing 2
Gga.2911.1.S1_at			-5.22797	-2.5316	SDC4	Syndecan-4 precursor. [Source:Uniprot/SWISSPROT;Acc:P49416]
Gga.5069.1.S1_at			-5.23262	-3.42179	BF1	MHC class I antigen B-F minor heavy chain
Gga.1567.1.S1_a_at	ENSGALG00000028795		-5.2764	-2.9957	CADM3
GgaAffx.11512.1.S1_at	ENSGALG00000004802		-5.29436	-3.06167	TRAFD1	TRAF-type zinc finger domain containing 1
GgaAffx.11738.1.S1_s_at	ENSGALG00000007669		-5.3256		EGR1	Early growth response protein 1 (EGR-1) (Zinc finger protein ZENK) (Fragment). [Source:Uniprot/SWISSPROT;Acc:O73691]
Gga.198.1.S1_at	ENSGALG00000006992		-5.34189	-2.53489	MMP9	matrix metallopeptidase 9 (gelatinase B, 92kDa gelatinase, 92kDa type IV collagenase)
Gga.5128.1.S1_at	ENSGALG00000003003		-5.3484	-5.14405	CCL20	maacrophage inflammatory protein 3alpha [Source:RefSeq_peptide;Acc:NP_989769]
Gga.6641.1.A1_at	ENSGALG00000001759		-5.3582	-3.36161	ELMO3	Engulfment and cell motility protein 3. [Source:Uniprot/SWISSPROT;Acc:Q96BJ8]
Gga.4384.1.S1_at	ENSGALG00000017186		-5.43647	-2.56079	BIRC2	Inhibitor of apoptosis protein (IAP) (Inhibitor of T-cell apoptosis protein). [Source:Uniprot/SWISSPROT;Acc:Q90660]
Gga.14618.1.S1_at	ENSGALG00000012075		-5.48384		DTX3L	deltex 3-like (Drosophila)
Gga.4696.1.S1_at	ENSGALG00000018247		-5.49551	-2.65654	gga-mir-221
Gga.11602.1.S1_at			-5.51896		NR4A3
Gga.4973.2.S1_x_at	ENSGALG00000000178		-5.52921		BF2	Major class I glycoprotein precursor (Fragment). [Source:Uniprot/SPTREMBL;Acc:Q95593]
Gga.1087.1.S1_at	ENSGALG00000014297		-5.59	-3.21145	IRF7	Interferon regulatory factor 7
GgaAffx.10104.2.S1_s_at	ENSGALG00000015868		-5.64569	-5.10226	ATP6V0D2	ATPase, H+ transporting, lysosomal 38kDa, V0 subunit D2
Gga.19725.1.S1_at			-5.64715
GgaAffx.22458.1.S1_at	ENSGALG00000008098		-5.65131	-2.32329	RCJMB04_6p13	pre-B-cell colony enhancing factor 1
Gga.13502.1.S1_at	ENSGALG00000019094		-5.72249	-2.53052	PHF11	PHD finger protein 11
GgaAffx.7654.2.S1_s_at	ENSGALG00000012072		-5.74564	-3.46116	PARP14	poly (ADP-ribose) polymerase family, member 14
Gga.16751.1.S1_at			-5.74992	-2.39749	PARP12	poly (ADP-ribose) polymerase family, member 12
Gga.8774.1.S1_s_at	ENSGALG00000009179		-5.8208	-2.60714	TNFSF10	tumor necrosis factor (ligand) superfamily, member 10; TNF-related apoptosis inducing ligand [Source:RefSeq_peptide;Acc:NP_989710]
GgaAffx.11747.1.S1_at	ENSGALG00000015712		-5.85207	-5.40217	SLBP	Histone stem-loop bindng protein (Hypothetical protein). [Source:Uniprot/SPTREMBL;Acc:Q6B7Z7]
GgaAffx.10526.2.S1_s_at	ENSGALG00000016446		-5.88673	-3.64868	ATP6V1C2	vacuolar H+ ATPase C2 isoform b [Source:RefSeq_peptide;Acc:NP_653184]
Gga.10666.1.S1_at	ENSGALG00000002207		-5.90891	-3.19165	ATP6V1G3	Vacuolar ATP synthase subunit G 3 (EC 3.6.3.14) (V-ATPase G subunit 3) (Vacuolar proton pump G subunit 3) (V-ATPase 13 kDa subunit 3). [Source:Uniprot/SWISSPROT;Acc:Q96LB4]
Gga.14638.1.S1_at			-5.92197
Gga.791.1.S1_at			-5.92984	-3.72786	IRF1	Interferon regulatory factor 1 (IRF-1). [Source:Uniprot/SWISSPROT;Acc:Q90876]
Gga.12925.1.S1_at	ENSGALG00000014811		-5.94935	-2.84458	SMCHD1	CDNA FLJ44350 fis, clone TRACH3006228. [Source:Uniprot/SPTREMBL;Acc:Q6ZTQ8]
GgaAffx.23276.2.S1_s_at	ENSGALG00000010629		-5.96377	-2.97758	ZCCHC11	Zinc finger CCHC domain-containing protein 11. [Source:Uniprot/SWISSPROT;Acc:Q5TAX3]
GgaAffx.9402.1.S1_at	ENSGALG00000014811		-6.01653		SMCHD1	structural maintenance of chromosomes flexible hinge domain containing 1
Gga.4291.1.S1_at	ENSGALG00000006236		-6.02613		TPH1	Tryptophan 5-hydroxylase 1 (EC 1.14.16.4) (Tryptophan 5-monooxygenase 1). [Source:Uniprot/SWISSPROT;Acc:P70080]
GgaAffx.9628.1.S1_at	ENSGALG00000015141		-6.02887	-2.60022	GDA	Guanine deaminase (EC 3.5.4.3) (Guanase) (Guanine aminase) (Guanine aminohydrolase) (GAH) (p51-nedasin). [Source:Uniprot/SWISSPROT;Acc:Q9Y2T3]
GgaAffx.8109.1.S1_s_at	ENSGALG00000012788		-6.09144	-2.80857	PARP12	poly (ADP-ribose) polymerase family, member 12
Gga.12326.1.S1_s_at	ENSGALG00000008555		-6.10329	-2.42064	MXI1	MAX interactor 1
Gga.3236.1.S1_at	ENSGALG00000019094		-6.15573	-3.11943	PHF11	PHD finger protein 11 (BRCA1 C-terminus-associated protein) (Renal carcinoma antigen NY-REN-34). [Source:Uniprot/SWISSPROT;Acc:Q9UIL8]
Gga.15981.1.S1_at	ENSGALG00000008098		-6.19536	-2.82653	RCJMB04_6p13	pre-B-cell colony enhancing factor 1
Gga.3886.1.S1_at	ENSGALG00000012075		-6.20023	-3.24486	DTX3L	deltex 3-like (Drosophila)
Gga.8260.1.S1_at	ENSGALG00000016572		-6.24751	-3.4595	C8orf80	CDNA FLJ26413 fis, clone KDN00221. [Source:Uniprot/SPTREMBL;Acc:Q6ZP73]
GgaAffx.25763.1.S1_s_at	ENSGALG00000003144		-6.25053	-3.77858	TRIM25	Tripartite motif-containing protein 25 (Zinc finger protein 147) (Estrogen-responsive finger protein) (Efp) (RING finger protein 147). [Source:Uniprot/SWISSPROT;Acc:Q14258]
Gga.9765.1.S1_at	ENSGALG00000011376		-6.287	-4.42118	ANKRD9	ankyrin repeat domain 9
GgaAffx.3518.1.S1_at	ENSGALG00000005609		-6.28986		OGFR	Opioid growth factor receptor (OGFr) (Zeta-type opioid receptor) (7-60 protein). [Source:Uniprot/SWISSPROT;Acc:Q9NZT2]
Gga.4974.1.S1_at	ENSGALG00000015624		-6.29543	-2.0782	VCAN	versican
GgaAffx.2985.1.S1_s_at	ENSGALG00000004802		-6.31858	-2.96533	TRAFD1	TRAF-type zinc finger domain containing 1
GgaAffx.7313.1.S1_at	ENSGALG00000011544		-6.31879	-3.09378	BCL2L14	Apoptosis facilitator Bcl-2-like 14 protein (Apoptosis regulator Bcl- G). [Source:Uniprot/SWISSPROT;Acc:Q9BZR8]
Gga.158.1.S1_a_at	ENSGALG00000006448		-6.3237	-2.84859	IRF10	Interferon regulatory factor 10. [Source:Uniprot/SPTREMBL;Acc:Q90WI0]
Gga.5748.1.S1_at	ENSGALG00000020316		-6.40781	-3.35478	IL13RA2	Interleukin-13 receptor alpha 2 precursor. [Source:Uniprot/SPTREMBL;Acc:Q0KKP6]
GgaAffx.10018.2.S1_s_at	ENSGALG00000015712		-6.41386	-5.26355	SLBP	Histone stem-loop bindng protein (Hypothetical protein). [Source:Uniprot/SPTREMBL;Acc:Q6B7Z7]
Gga.10720.1.S1_at	ENSGALG00000011706		-6.4332	-4.19531	CCRL1	C-C chemokine receptor type 11 (C-C CKR-11) (CC-CKR-11) (CCR-11) (CC chemokine receptor-like 1) (CCRL1) (CCX CKR). [Source:Uniprot/SWISSPROT;Acc:Q9NPB9]
GgaAffx.11785.1.S1_s_at	ENSGALG00000006378		-6.46819	-4.81569	LIPA	lipase A, lysosomal acid, cholesterol esterase
Gga.4058.1.S1_at			-6.46937	-4.14773	MARCKS	myristoylated alanine-rich C kinase substrate (MARCKS)
Gga.5073.1.S1_at			-6.5432	-7.65146	PI3	similar to Trappin-6
Gga.9471.1.S1_at	ENSGALG00000016083		-6.58652	-2.05087	ANGPT1	Angiopoietin-1 (Fragment). [Source:Uniprot/SPTREMBL;Acc:Q70UN6]
GgaAffx.4953.2.S1_s_at	ENSGALG00000007902		-6.59261	-2.187	ATP7A	Copper-transporting ATPase 1 (EC 3.6.3.4) (Copper pump 1) (Menkes disease-associated protein). [Source:Uniprot/SWISSPROT;Acc:Q04656]
GgaAffx.871.1.S1_at	ENSGALG00000001304		-6.63859		TMEM52	transmembrane protein 52 [Source:RefSeq_peptide;Acc:NP_848640]
Gga.14717.1.S1_at	ENSGALG00000026269		-6.67982	-2.21103	TAP1	Transporter associated with antigen processing 1
GgaAffx.21485.1.S1_at			-6.77072	-3.75602	SCA2	Lymphocyte antigen Ly-6E precursor (Stem cell antigen 2) (SCA-2). [Source:Uniprot/SWISSPROT;Acc:Q90986]
Gga.8873.1.S1_a_at	ENSGALG00000012480		-6.7802	-4.02817	NMI	N-myc-interactor (Nmi) (N-myc and STAT interactor). [Source:Uniprot/SWISSPROT;Acc:Q13287]
Gga.9882.1.S1_at	ENSGALG00000019147		-6.78768	-2.38292	CSF2R	similar to GM-CSF receptor
Gga.11852.1.S1_at			-6.81938	-3.20317		similar to Zinc finger protein 147 (Tripartite motif protein 25) (Estrogen responsive finger protein) (Efp)
GgaAffx.10679.1.S1_at	ENSGALG00000019147		-6.82137	-3.20387	CSF2R	similar to GM-CSF receptor
GgaAffx.11785.1.S1_at	ENSGALG00000006378		-6.85291	-5.10204	LIPA	lipase A, lysosomal acid, cholesterol esterase
Gga.1171.1.S2_s_at	ENSGALG00000016152		-6.85401	-3.86271	SCA2	Lymphocyte antigen Ly-6E precursor (Stem cell antigen 2) (SCA-2). [Source:Uniprot/SWISSPROT;Acc:Q90986]
GgaAffx.7315.1.S1_at	ENSGALG00000011544		-6.89169	-4.13863	BCL2L14	Apoptosis facilitator Bcl-2-like 14 protein (Apoptosis regulator Bcl- G). [Source:Uniprot/SWISSPROT;Acc:Q9BZR8]
Gga.4321.2.S1_s_at	ENSGALG00000003651		-6.89472	-3.34961	NT5C3L	5'-nucleotidase, cytosolic III-like
GgaAffx.20099.1.S1_at	ENSGALG00000023818		-6.89665	-2.85826	HSP25	heat shock protein 25
Gga.6239.1.S1_at	ENSGALG00000002549		-6.90655	-2.24245	RGS1	Regulator of G-protein signaling 1 (RGS1) (Early response protein 1R20) (B-cell activation protein BL34). [Source:Uniprot/SWISSPROT;Acc:Q08116]
Gga.12006.1.S1_at	ENSGALG00000005666		-6.93419	-4.32664	ADM	ADM precursor [Contains: Adrenomedullin (AM); Proadrenomedullin N-20 terminal peptide (ProAM-N20) (ProAM N-terminal 20 peptide) (PAMP)]. [Source:Uniprot/SWISSPROT;Acc:P35318]
GgaAffx.13091.2.S1_s_at	ENSGALG00000017185		-6.95499	-3.4587	TMEM123	similar to pro-oncosis receptor inducing membrane injury gene; keratinocytes associated transmembrane protein 3
Gga.19664.1.S1_at			-6.9801	-4.87428
GgaAffx.11933.1.S1_s_at	ENSGALG00000008098		-7.01688	-2.00377	RCJMB04_6p13	pre-B-cell colony enhancing factor 1
GgaAffx.9256.1.S1_s_at	ENSGALG00000014603		-7.01753	-4.50531	C1S	complement component 1, s subcomponent
GgaAffx.7940.1.S1_at	ENSGALG00000025881		-7.15335	-2.46153	CD131	similar to cytokine receptor common beta chain precursor - human
GgaAffx.11018.1.S1_s_at	ENSGALG00000019061		-7.15662	-3.13226	MMP1	matrix metallopeptidase 1 (interstitial collagenase)
Gga.9879.1.S1_s_at	ENSGALG00000006378		-7.20124	-7.88078	LIPA	lipase A, lysosomal acid, cholesterol esterase
Gga.2922.1.S1_at	ENSGALG00000001470		-7.27557	-3.94524	STOML1	Stomatin-like protein 1 (SLP-1) (Stomatin-related protein) (STORP) (EPB72-like 1) (UNC24 homolog). [Source:Uniprot/SWISSPROT;Acc:Q9UBI4]
Gga.740.1.S1_at	ENSGALG00000024272		-7.31197	-6.16013	S100A9	Protein MRP-126. [Source:Uniprot/SWISSPROT;Acc:P28318]
Gga.7639.2.S1_a_at	ENSGALG00000016572		-7.33007	-3.56639	C8orf80	CDNA FLJ26413 fis, clone KDN00221. [Source:Uniprot/SPTREMBL;Acc:Q6ZP73]
GgaAffx.8807.1.S1_s_at	ENSGALG00000013868		-7.37353		IL22RA2	Interleukin-22 receptor alpha-2 chain precursor (IL-22R-alpha-2) (Interleukin 22-binding protein) (IL22BP) (Cytokine receptor family class II member 10) (CRF2-10) (Cytokine receptor family type 2, soluble 1) (CRF2-S1). [Source:Uniprot/SWISSPROT;Acc:Q969J5
GgaAffx.25677.1.S1_s_at	ENSGALG00000002869		-7.51252	-3.14736	ENPP3	Ectonucleotide pyrophosphatase/phosphodiesterase 3 (E-NPP 3) (Phosphodiesterase I/nucleotide pyrophosphatase 3) (Phosphodiesterase I beta) (PD-Ibeta) (CD203c antigen) [Includes: Alkaline phosphodiesterase I (EC 3.1.4.1); Nucleotide pyrophosphatase (EC 3.6
Gga.10606.1.S1_at	ENSGALG00000007158		-7.51332	-4.34492	SOCS1	Suppressor of cytokine signaling 1 (SOCS-1) (JAK-binding protein) (JAB) (STAT-induced STAT inhibitor 1) (SSI-1) (Tec-interacting protein 3) (TIP-3). [Source:Uniprot/SWISSPROT;Acc:O15524]
Gga.17993.1.S1_at	ENSGALG00000013911		-7.59028	-3.74938	ZC3HAV1	zinc finger CCCH-type, antiviral 1
Gga.1114.1.S1_at	ENSGALG00000028318		-7.61674	-4.96632	CIP1	cdk inhibitor CIP1 (p21)
Gga.17638.1.S1_at	ENSGALG00000025887		-7.67301		ATF3	activating transcription factor 3
Gga.9133.1.S1_at			-7.71545	-8.74156	CCLi7	Chemokine ah221. [Source:Uniprot/SPTREMBL;Acc:Q8QG56]
Gga.415.1.S1_at	ENSGALG00000019553		-7.71803	-3.8274	MENT-1	heterochromatin-associated protein MENT [Source:RefSeq_peptide;Acc:NP_990228]
GgaAffx.20602.1.S1_at	ENSGALG00000013911		-7.95108	-3.4124	ZC3HAV1	zinc finger CCCH-type, antiviral 1
Gga.10351.1.S1_s_at	ENSGALG00000004480		-7.97874	-5.01634	C19orf12	C19orf12 protein. [Source:Uniprot/SPTREMBL;Acc:Q9BSL7]
GgaAffx.3296.1.S1_at	ENSGALG00000027184		-8.08342	-6.26081	OLFML1	Olfactomedin-like protein 1 precursor. [Source:Uniprot/SWISSPROT;Acc:Q6UWY5]
Gga.9292.1.S1_at	ENSGALG00000010560		-8.10163	-4.54846	EIF2AK2	double-stranded RNA-activated protein kinase [Source:RefSeq_peptide;Acc:NP_989818]
Gga.7829.2.S1_a_at	ENSGALG00000028580		-8.12899	-3.81572	gga-mir-147
Gga.16391.1.S1_at			-8.15289	-6.00249	C6orf129
Gga.17600.1.S1_s_at	ENSGALG00000010629		-8.1827	-3.16325	ZCCHC11	Zinc finger CCHC domain-containing protein 11. [Source:Uniprot/SWISSPROT;Acc:Q5TAX3]
Gga.9879.1.S1_at	ENSGALG00000006378		-8.21845	-7.47578	LIPA	lipase A, lysosomal acid, cholesterol esterase
Gga.16788.1.S1_at			-8.24991	-5.31549	KIAA0082
GgaAffx.20195.1.S1_at			-8.26379	-4.72828	C19orf12
Gga.4973.1.S1_x_at	ENSGALG00000024372		-8.329		BF2	Major class I glycoprotein precursor (Fragment). [Source:Uniprot/SPTREMBL;Acc:Q95593]
GgaAffx.21915.1.A1_at			-8.46082	-4.90246	IFIT5
Gga.12662.1.S1_at			-8.54517	-6.96829	STAT1	signal transducer and activator of transcription 1, 91kDa
Gga.12454.1.S1_at	ENSGALG00000015028		-8.67118	-2.42138	RLX3	relaxin 3
GgaAffx.7658.1.S1_at	ENSGALG00000012077		-8.73649	-3.53143	PARP9	poly (ADP-ribose) polymerase family, member 9
Gga.5164.1.S2_at	ENSGALG00000006511		-8.81341	-3.09536	BCL2A1	protein A1 [Source:RefSeq_peptide;Acc:NP_990197]
Gga.9025.1.S1_at	ENSGALG00000014659		-8.83597	-7.5764	C1r	complement component 1, r subcomponent
GgaAffx.7654.1.S1_s_at	ENSGALG00000026422		-8.92936	-3.06563	PARP14	similar to Poly [ADP-ribose] polymerase 14 (PARP-14) (B aggressive lymphoma protein 2)
Gga.8752.1.S1_s_at	ENSGALG00000011046		-8.99934	-4.8458	SNX10	sorting nexin 10
Gga.9930.1.S1_at			-9.00343	-7.67551		similar to guanylate binding protein
GgaAffx.9809.1.S1_at			-9.04469	-4.44952
Gga.8245.1.S1_at			-9.12755	-3.20832
Gga.6201.1.S1_at	ENSGALG00000013575		-9.14526	-8.79547	ISG12-2	Putative ISG12(2) protein. [Source:Uniprot/SPTREMBL;Acc:Q6IEC5]
Gga.12743.1.S1_at	ENSGALG00000000504		-9.17945	-3.70781	ETV7	Transcription factor ETV7 (Transcription factor Tel-2) (ETS-related protein Tel2) (Tel-related Ets factor). [Source:Uniprot/SWISSPROT;Acc:Q9Y603]
GgaAffx.11358.1.S1_s_at	ENSGALG00000013911		-9.19017	-3.88885	ZC3HAV1	zinc finger CCCH-type, antiviral 1
Gga.155.1.S1_s_at	ENSGALG00000012173		-9.32649	-4.4356	LGALS3	Galectin-3TR1 isoform containing transmembrane domain and truncated carbohydrate recognition domain (Fragment). [Source:Uniprot/SPTREMBL;Acc:Q8QGD8]
Gga.916.1.S1_at	ENSGALG00000009903		-9.33012	-4.04398	IFNG	Interferon gamma precursor (IFN-gamma). [Source:Uniprot/SWISSPROT;Acc:P49708]
GgaAffx.21670.1.S1_at	ENSGALG00000028580		-9.39986	-4.69603	gga-mir-147
Gga.915.1.S1_at			-9.44348	-2.94736	SOCS3	Suppressor of cytokine signaling 3 (SOCS-3). [Source:Uniprot/SWISSPROT;Acc:Q90X67]
Gga.13972.1.S1_s_at	ENSGALG00000012057		-9.46254	-3.39913	TRANK1	CDNA FLJ39359 fis, clone PEBLM2004290. (Fragment). [Source:Uniprot/SPTREMBL;Acc:Q8N8K0]
Gga.10787.1.S1_at	ENSGALG00000009816		-9.5181	-4.50819	BATF3	Jun dimerization protein p21SNFT [Source:RefSeq_peptide;Acc:NP_061134]
GgaAffx.9401.1.S1_at	ENSGALG00000014811		-9.56951	-2.31003	SMCHD1
Gga.5164.1.S1_at	ENSGALG00000006511		-9.61794	-3.23555	BCL2A1	protein A1 [Source:RefSeq_peptide;Acc:NP_990197]
GgaAffx.26344.3.S1_s_at	ENSGALG00000004859		-10.1542	-5.709	ZNFX1	NFX1-type zinc finger-containing protein 1. [Source:Uniprot/SWISSPROT;Acc:Q9P2E3]
GgaAffx.8585.3.S1_s_at	ENSGALG00000013468		-10.2161	-3.23214	TLR3	Toll-like receptor 3. [Source:Uniprot/SPTREMBL;Acc:Q0PQ88]
GgaAffx.10735.1.S1_at	ENSGALG00000016759		-10.2312	-3.62091	MITD1	MIT domain-containing protein 1. [Source:Uniprot/SWISSPROT;Acc:Q8WV92]
Gga.16457.1.S1_s_at	ENSGALG00000011089		-10.234	-3.99435	IFIH1	Interferon-induced helicase C domain-containing protein 1 (EC 3.6.1.-) (Interferon-induced with helicase C domain protein 1) (Helicase with 2 CARD domains) (Helicard) (Melanoma differentiation-associated protein 5) (MDA-5) (RNA helicase-DEAD box protein 1
GgaAffx.24484.2.S1_s_at	ENSGALG00000014659		-10.3554	-7.16441	C1R	complement component 1, r subcomponent
GgaAffx.20737.1.S1_at	ENSGALG00000026422		-10.4835	-4.18927	PARP14	similar to Poly [ADP-ribose] polymerase 14 (PARP-14) (B aggressive lymphoma protein 2)
GgaAffx.26344.1.S1_at	ENSGALG00000004859		-10.507	-7.53057	ZNFX1	NFX1-type zinc finger-containing protein 1. [Source:Uniprot/SWISSPROT;Acc:Q9P2E3]
Gga.985.1.S1_s_at	ENSGALG00000023818		-10.6434	-3.03061	HSP25	heat shock protein 25
Gga.1182.1.S1_s_at	ENSGALG00000001558		-10.6847	-6.80879	MOV10	Mov10, Moloney leukemia virus 10, homolog (mouse)
GgaAffx.25479.1.S1_at			-10.7079	-5.20645		similar to guanylate binding protein
Gga.15364.1.S1_at			-10.7384	-6.96208
Gga.1819.1.S1_at			-10.7415	-5.14065	DIO2	deiodinase, iodothyronine, type II [Source:RefSeq_peptide;Acc:NP_989445]
Gga.19.1.S1_at	ENSGALG00000000534		-10.7806	-3.64449	IL1B	interleukin-1beta [Source:RefSeq_peptide;Acc:NP_989855]
GgaAffx.20634.1.S1_at			-10.8842	-11.1288	GBP	guanylate binding protein
GgaAffx.24287.1.S1_s_at	ENSGALG00000001478		-10.8918	-6.31427	PML	promyelocytic leukemia
GgaAffx.25830.1.S1_at	ENSGALG00000023821		-11.1611	-5.21354	KAT2A	Probable ATP-dependent helicase LGP2 (EC 3.6.1.-) (Protein D11Lgp2 homolog). [Source:Uniprot/SWISSPROT;Acc:Q96C10]
GgaAffx.21754.1.S1_s_at	ENSGALG00000007874		-11.2253	-3.10129	IL18	Interleukin-18 precursor (IL-18). [Source:Uniprot/SWISSPROT;Acc:Q8QFQ8]
Gga.19049.1.S1_at			-11.3229	-4.79397	SDHD	interleukin 18
Gga.10351.2.S1_x_at			-11.3266	-8.88868	C19orf12
Gga.16219.1.S1_at	ENSGALG00000003577		-11.4697	-4.74683	IBRDC3	IBR domain-containing protein 3. [Source:Uniprot/SWISSPROT;Acc:Q6ZMZ0]
GgaAffx.3968.1.S1_at	ENSGALG00000006375		-11.8866	-5.40035	TM4SF19	Transmembrane 4 L6 family member 19. [Source:Uniprot/SWISSPROT;Acc:Q96DZ7]
Gga.16860.1.S1_at	ENSGALG00000001629		-11.9511	-5.83168
Gga.5387.1.S1_at	ENSGALG00000023821		-12.2855	-6.35251	LGP2	Probable ATP-dependent helicase LGP2 (EC 3.6.1.-) (Protein D11Lgp2 homolog). [Source:Uniprot/SWISSPROT;Acc:Q96C10]
GgaAffx.3605.1.S1_at	ENSGALG00000005759		-12.5893	-6.31025	IFNB	Interferon type B precursor. [Source:Uniprot/SWISSPROT;Acc:Q90873]
Gga.1746.1.S1_s_at			-12.5996	-9.98592		similar to kinesin, putative
GgaAffx.13227.1.S1_s_at	ENSGALG00000015868		-12.6762	-29.8505	ATP6V0D2	ATPase, H+ transporting, lysosomal 38kDa, V0 subunit D2
Gga.17642.1.S1_at	ENSGALG00000006988		-12.9234	-7.26424	C17orf27	CDNA FLJ13809 fis, clone THYRO1000270 (C17orf27 protein). [Source:Uniprot/SPTREMBL;Acc:Q9H8A9]
GgaAffx.22313.1.S1_s_at	ENSGALG00000007651		-13.0082	-9.6721	STAT1	signal transducer and activator of transcription 1, 91kDa
Gga.16084.1.S1_at	ENSGALG00000001398		-13.4456	-6.2214	PML
Gga.13146.1.S1_at	ENSGALG00000016964		-13.485	-7.4617	EPSTI1	Epithelial stromal interaction 1 (breast)
Gga.11503.1.S1_at	ENSGALG00000000731		-13.6598	-5.12777	C1orf38	Induced by contact to basement membrane 1 protein (Protein ICB-1). [Source:Uniprot/SWISSPROT;Acc:Q5TEJ8]
GgaAffx.2781.1.S1_at	ENSGALG00000004501		-13.7023	-7.7932		similar to cytochrome P450 1C1
GgaAffx.24375.2.S1_at	ENSGALG00000018977		-14.3277	-3.76521	PLA2G5	phospholipase A2, group V
Gga.178.1.S1_s_at			-14.763	-9.51731	GBP	guanylate binding protein
GgaAffx.22996.1.S1_at	ENSGALG00000009639		-14.9613	-14.9199		similar to DEAD box protein 60
GgaAffx.5500.1.S1_at	ENSGALG00000008739		-15.6778	-5.48607	C10orf97	CDNA FLJ13397 fis, clone PLACE1001351 (Novel protein) (Chromosome 10 open reading frame 97) (Hypothetical protein DKFZp547B174) (DERP5) (Dermal papilla derived protein 5). [Source:Uniprot/SPTREMBL;Acc:Q9H8M7]
GgaAffx.23767.1.S1_at	ENSGALG00000012057		-15.9994	-6.55933	TRANK1	CDNA FLJ39359 fis, clone PEBLM2004290. (Fragment). [Source:Uniprot/SPTREMBL;Acc:Q8N8K0]
Gga.4590.1.S2_at			-16.1663	-8.13784
Gga.12098.1.S1_a_at			-16.4373	-9.3672	C19orf12
Gga.11597.1.S1_s_at	ENSGALG00000007651		-16.6017	-7.42494	STAT1	signal transducer and activator of transcription 1, 91kDa
GgaAffx.23449.1.S1_at	ENSGALG00000011089		-16.9117	-7.73641	IFIH1	Interferon-induced helicase C domain-containing protein 1 (EC 3.6.1.-) (Interferon-induced with helicase C domain protein 1) (Helicase with 2 CARD domains) (Helicard) (Melanoma differentiation-associated protein 5) (MDA-5) (RNA helicase-DEAD box protein 1
GgaAffx.26466.1.S1_at	ENSGALG00000005284		-16.9935	-5.70893	LRRC39	Leucine-rich repeat-containing protein 39 (Densin hlg). [Source:Uniprot/SWISSPROT;Acc:Q96DD0]
GgaAffx.3825.1.S1_at	ENSGALG00000006138		-17.817	-10.185	PR285	Peroxisomal proliferator-activated receptor A-interacting complex 285 kDa protein (EC 3.6.1.-) (ATP-dependent helicase PRIC285) (PPAR-alpha- interacting complex protein 285) (PPAR-gamma DBD-interacting protein 1) (PDIP1). [Source:Uniprot/SWISSPROT;Acc:Q9B
Gga.7228.1.S1_at			-17.9077	-8.8991	CMBL	carboxymethylenebutenolidase homolog (Pseudomonas)
GgaAffx.7593.1.S1_at	ENSGALG00000011961		-18.0239	-3.90149	TNIP3	TNFAIP3-interacting protein 3 (Listeria-induced gene protein) (A20- binding inhibitor of NF-kappa-B activation 3) (ABIN-3). [Source:Uniprot/SWISSPROT;Acc:Q96KP6]
Gga.1111.1.S1_a_at	ENSGALG00000013057		-18.1535	-12.1387	USP18	ubiquitin specific peptidase 18
GgaAffx.6052.1.S1_s_at	ENSGALG00000009639		-19.2021	-14.9004	DDX60
GgaAffx.9505.1.S1_at	ENSGALG00000014962		-20.7174	-4.144	FAM26F	OTTHUMP00000017063 (Fragment). [Source:Uniprot/SPTREMBL;Acc:Q5R3K2]
Gga.8227.1.S1_s_at	ENSGALG00000021627		-20.8321	-15.8846	ISG12-1	Putative ISG12(1) protein. [Source:Uniprot/SPTREMBL;Acc:Q6IEC6]
Gga.11337.1.S1_at	ENSGALG00000023709		-21.1683	-10.9126	TOR1B	similar to Torsin B precursor (Torsin family 1 member B) (FKSG18 protein)
Gga.11597.2.S1_s_at	ENSGALG00000007651		-21.2294	-7.34003	STAT1	signal transducer and activator of transcription 1, 91kDa
GgaAffx.12842.1.S1_s_at	ENSGALG00000016919		-21.3338	-7.61007	IRG1	similar to IMMUNE-RESPONSIVE PROTEIN 1
Gga.4973.3.S1_x_at	ENSGALG00000024372		-22.1262		BF1	major histocompatibility complex class I glycoprotein /// HLA-G histocompatibility antigen, class I, G /// MHC class I antigen B-F minor heavy chain
GgaAffx.9569.1.S1_at	ENSGALG00000026779		-25.1134	-6.46539		similar to interferon-alpha
Gga.3327.1.S1_at	ENSGALG00000005693		-25.6043	-8.1422	NOS2A	Nitric oxide synthase, inducible (EC 1.14.13.39) (NOS type II) (Inducible NO synthase) (Inducible NOS) (iNOS) (Macrophage NOS). [Source:Uniprot/SWISSPROT;Acc:Q90703]
Gga.916.1.S2_at	ENSGALG00000009903		-25.6822	-10.989	IFNG	Interferon gamma precursor (IFN-gamma). [Source:Uniprot/SWISSPROT;Acc:P49708]
Gga.674.1.S1_at	ENSGALG00000012200		-25.7474	-9.50544	GCH1	GTP cyclohydrolase I (EC 3.5.4.16) (GTP-CH-I). [Source:Uniprot/SWISSPROT;Acc:P50141]
Gga.729.1.S1_at	ENSGALG00000023622		-25.8758	-7.33242	AVD	Avidin precursor. [Source:Uniprot/SWISSPROT;Acc:P02701]
Gga.4409.1.S1_a_at	ENSGALG00000000951		-26.504	-24.3956	CCL5	Small inducible cytokine A4 homolog precursor (Macrophage inflammatory protein 1-beta homolog). [Source:Uniprot/SWISSPROT;Acc:Q90826]
Gga.2769.1.S1_at	ENSGALG00000010915		-27.9952	-9.17169	IL6	mature ChIL-6 [Source:RefSeq_peptide;Acc:NP_989959]
Gga.7800.1.S1_at	ENSGALG00000016556		-28.9856	-18.3742	GVIN1	similar to very large inducible GTPase-1
Gga.9892.1.S1_at	ENSGALG00000016919		-29.364	-12.5232	IRG1	similar to IMMUNE-RESPONSIVE PROTEIN 1
Gga.1442.1.S1_at			-29.5741	-11.2736	PDIP1	Peroxisomal proliferator-activated receptor A-interacting complex 285 kDa protein (EC 3.6.1.-) (ATP-dependent helicase PRIC285) (PPAR-alpha- interacting complex protein 285) (PPAR-gamma DBD-interacting protein 1) (PDIP1). [Source:Uniprot/SWISSPROT;Acc:Q9B
GgaAffx.22018.1.S1_at	ENSGALG00000000081		-30.4086	-9.78016	LAO	L-amino-acid oxidase precursor (EC 1.4.3.2) (LAAO) (LAO) (Interleukin- 4-induced protein 1) (IL4-induced protein 1) (Protein Fig-1) (hFIG1). [Source:Uniprot/SWISSPROT;Acc:Q96RQ9]
GgaAffx.9976.1.S1_s_at	ENSGALG00000015662		-30.9288	-8.9158	LIPI	Lipase member I precursor (EC 3.1.1.-) (Membrane-associated phosphatidic acid-selective phospholipase A1-beta) (mPA-PLA1 beta) (LPD lipase). [Source:Uniprot/SWISSPROT;Acc:Q6XZB0]
Gga.12421.1.S1_at			-31.469	-13.6232
GgaAffx.6546.1.S1_at			-31.4781	-15.3205	CEBP1	similar to hect domain and RLD 5; cyclin-E binding protein 1
GgaAffx.20966.1.S1_s_at			-31.7141	-15.1094	CEBP1	similar to hect domain and RLD 5; cyclin-E binding protein 1
Gga.536.1.S1_a_at	ENSGALG00000013723		-35.7238	-29.6983	OASL	2',5'-oligo adenylate synthetase A [Source:RefSeq_peptide;Acc:NP_990372]
Gga.8244.1.S1_at	ENSGALG00000028982		-37.7117	-14.5126	CMPK2
GgaAffx.3997.2.S1_at	ENSGALG00000027166		-37.9714	-15.6921	ART1	GPI-anchored ADP-ribosyltransferase. [Source:Uniprot/SPTREMBL;Acc:Q49L21]
Gga.255.1.S1_at	ENSGALG00000000956		-47.1545	-15.5079	K203	chemokine K203 [Source:RefSeq_peptide;Acc:NP_990051]
GgaAffx.21915.1.S1_at	ENSGALG00000006384		-48.6018	-29.3177	IFIT5	interferon-induced protein with tetratricopeptide repeats 5
Gga.801.1.S1_at	ENSGALG00000025984		-50.0571		IFNA	Interferon type A1/A2/A3 precursor. [Source:Uniprot/SWISSPROT;Acc:P42165]
GgaAffx.25487.1.S1_at	ENSGALG00000026655		-54.3903	-17.0862	AVR1	Avidin-related protein 2 precursor. [Source:Uniprot/SWISSPROT;Acc:P56732]
GgaAffx.5967.1.S1_at	ENSGALG00000009479		-61.2576	-15.241	SAMD9L	sterile alpha motif domain containing 9-like
Gga.131.1.S1_at	ENSGALG00000016142		-61.9441	-36.2518	MX1	Interferon-induced GTP-binding protein Mx. [Source:Uniprot/SWISSPROT;Acc:Q90597]
GgaAffx.10498.1.S1_at	ENSGALG00000016400		-70.9605	-17.6391	RSAD2	radical S-adenosyl methionine domain containing 2 [Source:RefSeq_peptide;Acc:NP_542388]
GgaAffx.3997.1.S1_s_at	ENSGALG00000027166		-78.1586	-42.6499	ART1	ADP-ribosyltransferase 1
GgaAffx.25059.1.S1_at	ENSGALG00000019141		-84.5145	-34.2122	LYG2	lysozyme G-like 2
GgaAffx.23017.1.S1_at	ENSGALG00000028284		-85.4168		PTX3	PPTX. [Source:Uniprot/SPTREMBL;Acc:Q5UMH8]
Gga.9103.1.S1_at	ENSGALG00000019141		-113.131	-39.2896	LYG2	lysozyme G-like 2
GgaAffx.12136.1.S1_s_at	ENSGALG00000015461			10.0411	B6.3	B6.3 protein (Bu-1)
Gga.1247.1.S1_at	ENSGALG00000015461			9.16377	B6.1	B6.1 [Source:RefSeq_peptide;Acc:NP_990513]
Gga.9077.1.S1_at	ENSGALG00000004562			6.57184	HVCN1	hydrogen voltage-gated channel 1
GgaAffx.11429.1.S1_s_at	ENSGALG00000017184			5.5906	MMP7	matrix metallopeptidase 7 (matrilysin, uterine)
Gga.3402.1.S2_at	ENSGALG00000002515			5.1309	OLFM1	Noelin precursor (Neuronal olfactomedin-related ER localized protein) (Olfactomedin-1) (Pancortin). [Source:Uniprot/SWISSPROT;Acc:Q9IAK4]
Gga.11463.2.S1_s_at	ENSGALG00000016428			4.3917	ENPP2	Ectonucleotide pyrophosphatase/phosphodiesterase 2 (E-NPP 2) (Phosphodiesterase I/nucleotide pyrophosphatase 2) (Phosphodiesterase I alpha) (PD-Ialpha) (Autotaxin) [Includes: Alkaline phosphodiesterase I (EC 3.1.4.1); Nucleotide pyrophosphatase (EC 3.6.1.
Gga.6146.2.S1_a_at	ENSGALG00000003213			4.38215	LGALS2	similar to galectin-2 related protein
GgaAffx.26768.1.S1_s_at	ENSGALG00000006165			4.36664	WDFY4	Uncharacterized protein C10orf64. [Source:Uniprot/SWISSPROT;Acc:Q6ZS81]
Gga.12076.1.S1_at	ENSGALG00000004613			4.16811	P2RX5	P2X5 receptor. [Source:Uniprot/SPTREMBL;Acc:Q90W80]
Gga.12076.1.S1_at	ENSGALG00000004613			4.16811	TAX1BP3	P2X5 receptor. [Source:Uniprot/SPTREMBL;Acc:Q90W80]
Gga.19654.1.S1_at				4.15886	DCLK1	doublecortin-like kinase 1
Gga.212.1.S1_at	ENSGALG00000009107			4.15077	NRXN1	Neurexin-1-alpha (Neurexin I-alpha) (Fragment). [Source:Uniprot/SWISSPROT;Acc:Q9DDD0]
Gga.4981.2.S1_at	ENSGALG00000022703			4.10803	HBB	Beta-H globin gene 5'flanking region (Fragment). [Source:Uniprot/SPTREMBL;Acc:Q90750]
Gga.3615.1.S2_at	ENSGALG00000014908			4.02848	FST	Follistatin precursor (FS) (Activin-binding protein). [Source:Uniprot/SWISSPROT;Acc:Q90844]
Gga.19215.1.S1_at				4.01697	SLC44A5
Gga.9513.1.S1_a_at	ENSGALG00000028136			3.92318	CXCL12	stromal cell derived factor 1 [Source:RefSeq_peptide;Acc:NP_989841]
GgaAffx.20426.1.S1_at	ENSGALG00000007866			3.83924	BCL11A	B-cell CLL/lymphoma 11A (zinc finger protein)
GgaAffx.23610.3.S1_at	ENSGALG00000011579			3.81333	SLC22A1	solute carrier family 22 (organic cation transporter), member 1
Gga.10619.1.S1_at	ENSGALG00000009354			3.65914	GUCY1A3	guanylate cyclase 1, soluble, alpha 3
Gga.276.1.S1_at	ENSGALG00000003699			3.65218	EBF1	early B-cell factor [Source:RefSeq_peptide;Acc:NP_990083]
Gga.3402.1.S1_a_at	ENSGALG00000002515			3.60258	OLFM1	Noelin precursor (Neuronal olfactomedin-related ER localized protein) (Olfactomedin-1) (Pancortin). [Source:Uniprot/SWISSPROT;Acc:Q9IAK4]
Gga.17183.1.S1_at				3.59344
Gga.1615.1.S1_at	ENSGALG00000012956			3.51349	TMTC1	ARG99 protein [Source:RefSeq_peptide;Acc:NP_787057]
Gga.13103.1.S1_s_at	ENSGALG00000009062			3.46392	CDK14
Gga.13353.1.S1_at	ENSGALG00000017244			3.42985	PRSS23	Serine protease 23 precursor (EC 3.4.21.-) (Putative secreted protein ZSIG13). [Source:Uniprot/SWISSPROT;Acc:O95084]
Gga.276.2.S1_a_at	ENSGALG00000003699			3.41973	EBF1	early B-cell factor [Source:RefSeq_peptide;Acc:NP_990083]
Gga.4458.1.S1_at				3.36798
Gga.9757.1.S1_at	ENSGALG00000026572			3.34231	RGS5	Regulator of G-protein signaling 5 (RGS5). [Source:Uniprot/SWISSPROT;Acc:O15539]
GgaAffx.20169.1.S1_at				3.33035	NRXN1	Neurexin-1-alpha (Neurexin I-alpha) (Fragment). [Source:Uniprot/SWISSPROT;Acc:Q9DDD0]
GgaAffx.7468.1.S1_at	ENSGALG00000011735			3.25674	XCR1	CCXC chemokine receptor 1 like. [Source:Uniprot/SPTREMBL;Acc:Q702H5]
Gga.6031.2.S1_s_at				3.25376	HAVCR2	hepatitis A virus cellular receptor 1
Gga.14837.1.S1_at	ENSGALG00000027785			3.24789	CCBE1
Gga.4109.1.S1_at	ENSGALG00000008912			3.1649	ABCB1	ABC transporter protein [Source:RefSeq_peptide;Acc:NP_990225]
GgaAffx.20511.1.S1_at				3.133	SH3PXD2A
Gga.3994.3.S1_x_at				3.10949	FN1	Fibronectin 1
GgaAffx.10948.2.S1_s_at	ENSGALG00000017093			3.08059	FLT3
Gga.4965.1.S1_a_at	ENSGALG00000015908			3.06485	COL12A1	Collagen alpha-1(XII) chain precursor (Fibrochimerin). [Source:Uniprot/SWISSPROT;Acc:P13944]
Gga.16034.1.S1_s_at	ENSGALG00000020813			3.04603	CCDC50	Coiled-coil domain-containing protein 50 (Protein Ymer). [Source:Uniprot/SWISSPROT;Acc:Q8IVM0]
Gga.18991.1.S1_at				3.04355
Gga.6031.1.S1_s_at	ENSGALG00000017362			3.00703	RCJMB04_10h2	hepatitis A virus cellular receptor 1
GgaAffx.10023.1.S1_at	ENSGALG00000015721			2.99273	SVEP1	sushi, von Willebrand factor type A, EGF and pentraxin domain containing 1
GgaAffx.10515.1.S1_at	ENSGALG00000016428			2.98293	ENPP2	Ectonucleotide pyrophosphatase/phosphodiesterase 2 (E-NPP 2) (Phosphodiesterase I/nucleotide pyrophosphatase 2) (Phosphodiesterase I alpha) (PD-Ialpha) (Autotaxin) [Includes: Alkaline phosphodiesterase I (EC 3.1.4.1); Nucleotide pyrophosphatase (EC 3.6.1.
Gga.6655.1.A1_at				2.97988
GgaAffx.12157.1.S1_at				2.93207		similar to immunoglobulin-like receptor CHIR-B2 precursor
Gga.13612.1.S1_at	ENSGALG00000015721			2.92628	SVEP1
GgaAffx.8279.1.S1_s_at	ENSGALG00000013051			2.90476	SEMA5A	sema domain, seven thrombospondin repeats (type 1 and type 1-like), transmembrane domain (TM) and short cytoplasmic domain, (semaphorin) 5A
Gga.9.1.S1_at	ENSGALG00000001573			2.9021	P2RX1	P2X1 receptor [Source:RefSeq_peptide;Acc:NP_989850]
Gga.1363.1.S1_at				2.89361	CD38	ADP-ribosyl cyclase 1 (EC 3.2.2.5) (Cyclic ADP-ribose hydrolase 1) (cADPr hydrolase 1) (Lymphocyte differentiation antigen CD38) (T10) (Acute lymphoblastic leukemia cells antigen CD38). [Source:Uniprot/SWISSPROT;Acc:P28907]
Gga.18605.1.S1_at	ENSGALG00000009062			2.86986	CDK14
Gga.14999.1.S1_at	ENSGALG00000016377			2.86536	PXDN	peroxidasin homolog (Drosophila)
Gga.15130.1.S1_at	ENSGALG00000005975			2.85899	ZNF488	Zinc finger protein 488. [Source:Uniprot/SWISSPROT;Acc:Q96MN9]
Gga.16668.1.S1_at				2.85447
Gga.13509.1.S1_at				2.82845	SEMA5A
GgaAffx.24858.1.S1_at	ENSGALG00000027390			2.79874	COLEC10	Collectin 1 precursor. [Source:Uniprot/SPTREMBL;Acc:Q2LK95]
GgaAffx.4748.1.S1_at	ENSGALG00000007608			2.79172	ARHGEF9	Cdc42 guanine nucleotide exchange factor (GEF) 9
Gga.12075.1.S1_at				2.75329	LRRC51	similar to GLP_608_34837_33056
Gga.17534.1.S1_at				2.75289	STARD13
Gga.9513.2.S2_at	ENSGALG00000028136			2.73499	CXCL12	stromal cell derived factor 1 [Source:RefSeq_peptide;Acc:NP_989841]
GgaAffx.5945.1.S1_at	ENSGALG00000009429			2.7296	RXFP1	relaxin/insulin-like family peptide receptor 1
Gga.15030.1.S1_at				2.72758
Gga.4109.1.S2_at				2.71378	ABCB1	ABC transporter protein [Source:RefSeq_peptide;Acc:NP_990225]
Gga.10880.1.S1_at				2.70461	GRAP	GRB2-related adaptor protein
Gga.4535.2.S1_a_at	ENSGALG00000023073			2.69133	AKAP12	A kinase (PRKA) anchor protein (gravin) 12
Gga.4591.1.S1_at				2.69047
GgaAffx.9521.1.S1_at	ENSGALG00000014995			2.68456	PGM5	phosphoglucomutase 5
GgaAffx.24591.1.S1_at	ENSGALG00000015059			2.67475
Gga.12100.1.S1_at				2.67407	SULF2	Extracellular sulfatase Sulf-2 precursor (EC 3.1.6.-) (HSulf-2). [Source:Uniprot/SWISSPROT;Acc:Q8IWU5]
GgaAffx.10808.1.S1_at	ENSGALG00000022750			2.67248	GPR18	Probable G-protein coupled receptor 18. [Source:Uniprot/SWISSPROT;Acc:Q14330]
Gga.7779.1.S1_s_at				2.66986
Gga.17114.1.S1_s_at				2.64372	HLF	hepatic leukemia factor
Gga.3673.1.S2_at	ENSGALG00000014485			2.63965	LDB2	LIM domain binding 2
GgaAffx.5901.1.S1_at	ENSGALG00000009354			2.63338	GUCY1A3	Guanylate cyclase soluble subunit alpha-3 (EC 4.6.1.2) (GCS-alpha-3) (Soluble guanylate cyclase large subunit) (GCS-alpha-1). [Source:Uniprot/SWISSPROT;Acc:Q02108]
GgaAffx.2637.2.S1_s_at	ENSGALG00000014471			2.63013	CAT	catalase
Gga.16958.1.S1_at				2.62033
Gga.6147.1.S1_at	ENSGALG00000002790			2.61213	ABLIM3	Actin-binding LIM protein 3 (Actin-binding LIM protein family member 3) (abLIM-3). [Source:Uniprot/SWISSPROT;Acc:O94929]
Gga.4535.1.S1_at	ENSGALG00000023073			2.61212	AKAP12	A kinase (PRKA) anchor protein (gravin) 12
Gga.5227.1.S1_at				2.61147
Gga.17358.1.S1_at	ENSGALG00000001864			2.60521	C9ORF72
GgaAffx.24111.1.S1_s_at	ENSGALG00000028218			2.59147		similar to immunoglobulin-like receptor CHIR-B4 /// similar to immunoglobulin-like receptor CHIR-B2 /// similar to immunoglobulin-like receptor CHIR-A
GgaAffx.7995.2.S1_s_at	ENSGALG00000012598			2.58548	MAK10	MAK10 homolog, amino-acid N-acetyltransferase subunit, (S. cerevisiae)
GgaAffx.24062.1.S1_at	ENSGALG00000012956			2.56646	TMTC1	ARG99 protein [Source:RefSeq_peptide;Acc:NP_787057]
Gga.19407.1.S1_at				2.56613
Gga.3259.1.S1_at	ENSGALG00000016330			2.55746	ANGPT2	Angiopoietin-2B (Ang-2B). [Source:Uniprot/SPTREMBL;Acc:Q9PU54]
Gga.1215.1.S1_at				2.55183
Gga.138.1.S1_at	ENSGALG00000007466			2.54799	EDNRB2	endothelin receptor B subtype 2 [Source:RefSeq_peptide;Acc:NP_989451]
Gga.3828.1.S1_at	ENSGALG00000014877			2.53813	EMB	ZOV3 gene product [Source:RefSeq_peptide;Acc:NP_989888]
Gga.9150.1.S1_at				2.53425	ICOSLG	CD80-like protein precursor [Source:RefSeq_peptide;Acc:NP_990415]
Gga.4675.1.S2_at				2.53209	SDC2	Syndecan-2 variant 1. [Source:Uniprot/SPTREMBL;Acc:Q8JIY0]
Gga.7526.1.S1_at	ENSGALG00000014934			2.53043	HS3ST1	heparan sulfate (glucosamine) 3-O-sulfotransferase 1
GgaAffx.1446.2.S1_s_at	ENSGALG00000002170			2.52454		similar to orphan nuclear receptor FOR1
GgaAffx.5879.1.S1_at	ENSGALG00000029047			2.5168	C16orf30	Claudin-like protein 24. [Source:Uniprot/SWISSPROT;Acc:Q9BSN7]
GgaAffx.12646.1.S1_at	ENSGALG00000015216			2.51592	SYK	spleen tyrosine kinase
Gga.576.1.S1_at				2.50871	ICOSLG	CD80-like protein precursor [Source:RefSeq_peptide;Acc:NP_990415]
Gga.19004.1.S1_at				2.50685	VAPA	similar to Vesicle-associated membrane protein, associated protein a
Gga.1906.1.S2_at				2.50444	CRISPLD1	Cysteine-rich secretory protein LCCL domain-containing 1 precursor (CocoaCrisp). [Source:Uniprot/SWISSPROT;Acc:Q98ST5]
GgaAffx.25021.1.S1_at	ENSGALG00000028032			2.49784	MSRA
Gga.9368.1.S1_at	ENSGALG00000027374			2.496	KLF9	similar to GC box binding protein
GgaAffx.23325.1.S1_s_at	ENSGALG00000010803			2.49553	LRRC51	similar to GLP_608_34837_33056
Gga.9513.1.S2_at				2.49458	CXCL12	stromal cell derived factor 1 [Source:RefSeq_peptide;Acc:NP_989841]
Gga.4294.1.S1_at	ENSGALG00000012115			2.47812	WT1	Chick Wilm's tumour protein [Source:RefSeq_peptide;Acc:NP_990547]
Gga.10096.1.S1_at	ENSGALG00000010747			2.47107	FBLN5	fibulin 5
Gga.6493.1.S1_at				2.46787
Gga.1348.1.S1_at	ENSGALG00000011124			2.46118	ARHGAP24	Rho GTPase activating protein 24
GgaAffx.5247.1.S1_at	ENSGALG00000008306			2.45676	FGL2	fibrinogen-like 2
GgaAffx.4049.3.S1_s_at	ENSGALG00000006501			2.45109	GGTLA1	Gamma-glutamyltransferase 5 precursor (EC 2.3.2.2) (Gamma- glutamyltranspeptidase 5) (Gamma-glutamyltransferase-like activity 1) (GGT-rel) [Contains: Gamma-glutamyltransferase 5 heavy chain; Gamma- glutamyltransferase 5 light chain]. [Source:Uniprot/SWISS
Gga.2018.1.S1_a_at				2.45023	GGTLA1	Gamma-glutamyltransferase 5 precursor (EC 2.3.2.2) (Gamma- glutamyltranspeptidase 5) (Gamma-glutamyltransferase-like activity 1) (GGT-rel) [Contains: Gamma-glutamyltransferase 5 heavy chain; Gamma- glutamyltransferase 5 light chain]. [Source:Uniprot/SWISS
Gga.7892.1.S1_at				2.44121		similar to ribosomal protein L23A
Gga.2676.1.S1_at				2.44063	ANKH	Progressive ankylosis protein. [Source:Uniprot/SPTREMBL;Acc:Q5EEJ9]
GgaAffx.10617.2.S1_s_at	ENSGALG00000016590			2.44055	TLR7	toll-like receptor 7
Gga.15300.1.S1_at				2.43565
Gga.9288.1.S1_at				2.43234
Gga.17196.1.S1_at				2.42486	ST8SIA1
Gga.1510.1.S1_s_at	ENSGALG00000015180			2.42281	PSAT1	Phosphoserine aminotransferase (EC 2.6.1.52) (PSAT). [Source:Uniprot/SWISSPROT;Acc:Q9Y617]
Gga.1322.1.S1_a_at	ENSGALG00000012280			2.42192	PPP3CA	protein phosphatase 3 (formerly 2B), catalytic subunit, alpha isoform
Gga.3013.1.S1_at	ENSGALG00000015253			2.42161	COL8A1	collagen, type VIII, alpha 1
Gga.1817.1.S1_at	ENSGALG00000003739			2.42084	SALL1	spalt 1 [Source:RefSeq_peptide;Acc:NP_990038]
Gga.15990.1.S1_at				2.42065	YAP1
Gga.17537.1.S1_at	ENSGALG00000002216			2.41968	NEK7	NIMA (never in mitosis gene a)-related kinase 7
GgaAffx.22337.2.S1_s_at	ENSGALG00000007712			2.41473	MYO1B	Myosin-Ib (Myosin I alpha) (MMI-alpha) (MMIa) (MYH-1c). [Source:Uniprot/SWISSPROT;Acc:O43795]
Gga.15890.1.S1_s_at	ENSGALG00000002930			2.4087	STX7	syntaxin 7
Gga.3639.1.S1_at	ENSGALG00000015915			2.40561	TMEM64	transmembrane protein 64 [Source:RefSeq_peptide;Acc:NP_001008495]
Gga.4322.1.S1_at	ENSGALG00000014916			2.39759	SPIN1	spindlin 1
Gga.10748.1.S1_at	ENSGALG00000007412			2.39213	EVA1	Epithelial v-like antigen (Fragment). [Source:Uniprot/SPTREMBL;Acc:Q9PU42]
Gga.4916.1.S2_s_at	ENSGALG00000008700			2.39106	PDCD4	Programmed cell death protein 4 (Protein I11/6). [Source:Uniprot/SWISSPROT;Acc:Q98TX3]
Gga.514.1.S1_at	ENSGALG00000026677			2.38808	F10	coagulation factor X
Gga.475.1.S1_at	ENSGALG00000009100			2.38806	FSHR	Follicle-stimulating hormone receptor precursor (FSH-R) (Follitropin receptor). [Source:Uniprot/SWISSPROT;Acc:P79763]
Gga.8816.1.S1_s_at	ENSGALG00000009373			2.37867	CTSO	cathepsin O
Gga.14702.1.S1_s_at				2.37646	IGF1R
Gga.14984.1.S1_at				2.37338	SULF2	Extracellular sulfatase Sulf-2 precursor (EC 3.1.6.-) (HSulf-2). [Source:Uniprot/SWISSPROT;Acc:Q8IWU5]
Gga.870.2.S1_a_at	ENSGALG00000003311			2.36426	FGFR1	Basic fibroblast growth factor receptor 1 precursor (EC 2.7.10.1) (FGFR-1) (bFGF-R) (Fms-like tyrosine kinase 2) (c-fgr) (CD331 antigen). [Source:Uniprot/SWISSPROT;Acc:P11362]
Gga.4516.2.S1_s_at	ENSGALG00000011476			2.3625	SEPT11	Septin-11. [Source:Uniprot/SWISSPROT;Acc:Q9NVA2]
Gga.9063.1.S1_at				2.36131	CDR2
Gga.475.1.S2_at	ENSGALG00000009100			2.3595	FSHR	Follicle-stimulating hormone receptor precursor (FSH-R) (Follitropin receptor). [Source:Uniprot/SWISSPROT;Acc:P79763]
GgaAffx.12297.1.S1_s_at	ENSGALG00000014672			2.35649	ARSK	arylsulfatase family, member K
Gga.8366.1.S1_at	ENSGALG00000004725			2.34498	ALDH2	Aldehyde dehydrogenase, mitochondrial precursor (EC 1.2.1.3) (ALDH class 2) (ALDHI) (ALDH-E2). [Source:Uniprot/SWISSPROT;Acc:P05091]
Gga.12937.3.S1_s_at	ENSGALG00000012938			2.34167	AMN1	antagonist of mitotic exit network 1 homolog [Source:RefSeq_peptide;Acc:NP_997220]
Gga.606.1.S1_at	ENSGALG00000013925			2.33881	KIT	Mast/stem cell growth factor receptor precursor (EC 2.7.10.1) (SCFR) (Proto-oncogene tyrosine-protein kinase Kit) (c-kit). [Source:Uniprot/SWISSPROT;Acc:Q08156]
Gga.13131.1.S1_at	ENSGALG00000012947			2.33649	C1QDC1	C1q domain containing 1 isoform 2 [Source:RefSeq_peptide;Acc:NP_076414]
Gga.9327.1.S1_at				2.33595	C4orf34	Uncharacterized protein C4orf34. [Source:Uniprot/SWISSPROT;Acc:Q96QK8]
GgaAffx.7190.1.S1_s_at	ENSGALG00000011309			2.33486	PLXNC1	Plexin-C1 precursor (Virus-encoded semaphorin protein receptor) (CD232 antigen). [Source:Uniprot/SWISSPROT;Acc:O60486]
Gga.2527.1.S1_at	ENSGALG00000003818			2.33295	CYFIP2
GgaAffx.6948.2.S1_s_at	ENSGALG00000010975			2.32802	TMTC2	transmembrane and tetratricopeptide repeat containing 2 [Source:RefSeq_peptide;Acc:NP_689801]
Gga.9327.2.S1_a_at	ENSGALG00000014321			2.32013	C4orf34	Uncharacterized protein C4orf34. [Source:Uniprot/SWISSPROT;Acc:Q96QK8]
GgaAffx.21766.1.S1_s_at				2.31989	TCP11L2	t-complex 11 (mouse)-like 2
GgaAffx.21475.1.S1_at				2.31762
Gga.15323.1.S1_at	ENSGALG00000011476			2.30859	SEPT11
Gga.13470.1.S1_at				2.30294
GgaAffx.21262.1.S1_s_at	ENSGALG00000004844			2.30217	SEMA6D	Semaphorin-6D precursor. [Source:Uniprot/SWISSPROT;Acc:Q8NFY4]
Gga.7120.1.S1_s_at				2.29515	C4orf34	similar to Chromosome 4 open reading frame 34
GgaAffx.10393.1.S1_at	ENSGALG00000016261			2.29436	CYBB	Cytochrome b-245 heavy chain (p22 phagocyte B-cytochrome) (Neutrophil cytochrome b 91 kDa polypeptide) (CGD91-phox) (gp91-phox) (gp91-1) (Heme-binding membrane glycoprotein gp91phox) (Cytochrome b(558) subunit beta) (Cytochrome b558 subunit beta) (Superox
Gga.138.1.S2_at				2.28982	EDNRB2	endothelin receptor B subtype 2 [Source:RefSeq_peptide;Acc:NP_989451]
GgaAffx.20784.1.S1_at	ENSGALG00000016611			2.28933	WWC3	WWC family member 3. [Source:Uniprot/SWISSPROT;Acc:Q9ULE0]
Gga.16015.1.S1_at	ENSGALG00000023546			2.28676		similar to caspase recruitment domain protein 7
Gga.17976.1.S1_at				2.2866
Gga.5528.1.S1_at				2.28621	CTBP2	C-terminal-binding protein 2 (CtBP2). [Source:Uniprot/SWISSPROT;Acc:P56545]
Gga.718.1.S1_at	ENSGALG00000016281			2.2799	DMD	Dystrophin. [Source:Uniprot/SWISSPROT;Acc:P11533]
Gga.10616.2.S1_a_at	ENSGALG00000012021			2.27844		similar to potassium channel, subfamily K, member 16; pancreatic 2P domain potassium channel TALK-1
GgaAffx.3009.1.S1_s_at	ENSGALG00000004844			2.27743	SEMA6D	Semaphorin-6D precursor. [Source:Uniprot/SWISSPROT;Acc:Q8NFY4]
GgaAffx.25021.1.S1_s_at	ENSGALG00000028032			2.27145	MSRA	Peptide methionine sulfoxide reductase (EC 1.8.4.11) (Protein- methionine-S-oxide reductase) (PMSR) (Peptide-methionine (S)-S-oxide reductase) (Peptide Met(O) reductase). [Source:Uniprot/SWISSPROT;Acc:Q9UJ68]
Gga.7186.2.S1_a_at	ENSGALG00000009576			2.26751	BPNT1	3'(2'), 5'-bisphosphate nucleotidase 1
GgaAffx.13113.1.S1_at	ENSGALG00000000247			2.26579	WDR36	WD repeat domain 36
Gga.2802.1.S1_at	ENSGALG00000000780			2.24792	SMPD3
Gga.2516.1.S1_at	ENSGALG00000007177			2.24431	PTPRG	Receptor-type tyrosine-protein phosphatase gamma precursor (EC 3.1.3.48) (Protein-tyrosine phosphatase gamma) (R-PTP-gamma). [Source:Uniprot/SWISSPROT;Acc:Q98936]
Gga.20055.1.S1_at	ENSGALG00000015721			2.24092	SVEP1
GgaAffx.1336.1.S1_at	ENSGALG00000002012			2.23569	MMRN2
GgaAffx.12496.1.S1_at	ENSGALG00000014369			2.23509	EDARADD	Ectodysplasin A1 receptor associated death domain protein. [Source:Uniprot/SPTREMBL;Acc:Q5EFZ6]
Gga.2112.1.S1_at	ENSGALG00000026095			2.23477	CDC26
Gga.1322.1.S1_at	ENSGALG00000012280			2.23291	PPP3CA	protein phosphatase 3 (formerly 2B), catalytic subunit, alpha isoform
Gga.1303.1.S1_s_at	ENSGALG00000015713			2.23248	FAM53A	dorsal neural-tube nuclear protein [Source:RefSeq_peptide;Acc:NP_989719]
Gga.7272.1.S1_at				2.22878
Gga.5865.1.S1_at	ENSGALG00000004353			2.22788	TBCA	Tubulin-specific chaperone A (Tubulin-folding cofactor A) (CFA) (TCP1- chaperonin cofactor A). [Source:Uniprot/SWISSPROT;Acc:P80585]
Gga.463.1.S1_at	ENSGALG00000014874			2.22452	MRPS30	p52 pro-apototic protein [Source:RefSeq_peptide;Acc:NP_990270]
Gga.5962.1.S1_at	ENSGALG00000011086			2.22166	ACTA1	Actin, alpha skeletal muscle (Alpha-actin-1). [Source:Uniprot/SWISSPROT;Acc:P68133]
GgaAffx.4921.3.S1_s_at	ENSGALG00000007866			2.2205	BCL11A	B-cell CLL/lymphoma 11A (zinc finger protein)
Gga.20052.1.S1_at				2.21701
Gga.13455.1.S1_at				2.21489	DYRK2
Gga.2587.1.S1_at	ENSGALG00000016112			2.20837	NOV	Protein NOV precursor (Nephroblastoma overexpressed gene protein). [Source:Uniprot/SWISSPROT;Acc:P28686]
GgaAffx.22984.1.S1_x_at	ENSGALG00000009641			2.20528	COL1A2
GgaAffx.24643.1.S1_at	ENSGALG00000015286			2.20439	SESN1	sestrin 1
Gga.16495.1.S1_at	ENSGALG00000014891			2.20383	ITGA1	Integrin alpha-1 (Laminin and collagen receptor) (VLA-1) (Fragment). [Source:Uniprot/SWISSPROT;Acc:Q90615]
Gga.19460.1.S1_at	ENSGALG00000027932			2.20379	ANKRD32	ankyrin repeat domain 32
Gga.17217.1.S1_s_at	ENSGALG00000013615			2.20303	MTUS1	mitochondrial tumor suppressor 1 isoform 3 [Source:RefSeq_peptide;Acc:NP_001001927]
Gga.4108.4.S1_s_at	ENSGALG00000003521			2.19828	TPM1	Tropomyosin 1 alpha chain (Alpha-tropomyosin). [Source:Uniprot/SWISSPROT;Acc:P04268]
Gga.13572.1.S1_s_at				2.19459	MLLT1
GgaAffx.20390.1.S1_at				2.18702
Gga.16125.1.S1_at	ENSGALG00000005147			2.18462	AMY1A
GgaAffx.20855.1.S1_at				2.18369
GgaAffx.13180.1.S1_s_at	ENSGALG00000008174			2.18198	MTAP	methylthioadenosine phosphorylase
Gga.4675.1.S1_at	ENSGALG00000022789			2.17926	SDC2	Syndecan-2 variant 1. [Source:Uniprot/SPTREMBL;Acc:Q8JIY0]
GgaAffx.23149.1.S1_at	ENSGALG00000010163			2.17748	LGR5	leucine-rich repeat-containing G protein-coupled receptor 5
GgaAffx.9739.1.S1_s_at	ENSGALG00000015288			2.17327	RIOK2	RIO kinase 2 (yeast)
GgaAffx.8009.1.S1_at	ENSGALG00000012626			2.17161	RECK	Reversion-inducing cysteine-rich protein with Kazal motifs precursor (hRECK) (Suppressor of tumorigenicity 15) (ST15). [Source:Uniprot/SWISSPROT;Acc:O95980]
GgaAffx.11445.1.S1_at	ENSGALG00000002930			2.16707	STX7	syntaxin 7
GgaAffx.917.1.S1_at	ENSGALG00000001373			2.1656	TRAF3IP3	TRAF3-interacting JNK-activating modulator (TRAF3-interacting protein 3). [Source:Uniprot/SWISSPROT;Acc:Q9Y228]
GgaAffx.21659.1.S1_at	ENSGALG00000013457			2.16486	PLEKHO1	pleckstrin homology domain containing, family O member 1
Gga.6012.2.S1_a_at	ENSGALG00000015398			2.16106
GgaAffx.24111.1.S1_x_at	ENSGALG00000028218			2.16006		similar to immunoglobulin-like receptor CHIR-B2
GgaAffx.11991.1.S1_at	ENSGALG00000012275			2.15731	EPM2A	laforin
Gga.2668.2.S1_at				2.14486	RARB	Retinoic acid receptor beta (RAR-beta). [Source:Uniprot/SWISSPROT;Acc:P22448]
GgaAffx.10275.1.S1_at				2.1441	SAMD12	sterile alpha motif domain containing 12 [Source:RefSeq_peptide;Acc:NP_997389]
Gga.13173.1.S1_at				2.14381	PTER	Phosphotriesterase-related protein (Parathion hydrolase-related protein) (HPHRP). [Source:Uniprot/SWISSPROT;Acc:Q96BW5]
Gga.18091.1.S1_at	ENSGALG00000007590			2.14335	MTMR8	myotubularin related protein 8
Gga.13535.1.S1_at	ENSGALG00000012363			2.1422	EGFR	similar to DNA-dependent protein kinase catalytic subunit
Gga.17826.1.S1_at				2.14197	OXCT1	3-oxoacid CoA transferase 1
Gga.8188.1.S1_a_at	ENSGALG00000026300			2.13794	C9orf105	Uncharacterized protein C9orf105. [Source:Uniprot/SWISSPROT;Acc:Q8N4H5]
GgaAffx.9549.1.S1_at	ENSGALG00000015051			2.13324	CDC2L6	Cell division cycle 2-like protein kinase 6 (EC 2.7.11.22) (CDC2- related protein kinase 6) (Death-preventing kinase) (Cyclin-dependent kinase 11). [Source:Uniprot/SWISSPROT;Acc:Q9BWU1]
GgaAffx.4562.1.S1_at	ENSGALG00000026113			2.13188	CARHSP1	Calcium-regulated heat stable protein 1 (Calcium-regulated heat-stable protein of 24 kDa) (CRHSP-24). [Source:Uniprot/SWISSPROT;Acc:Q9Y2V2]
GgaAffx.22999.1.S1_s_at	ENSGALG00000009641			2.13062	COL1A2	Collagen alpha-2(I) chain precursor (Fragments). [Source:Uniprot/SWISSPROT;Acc:P02467]
GgaAffx.4942.1.S1_at	ENSGALG00000007889			2.12906	CCDC85A
Gga.7352.1.S1_at	ENSGALG00000007412			2.11837	EVA1	Epithelial v-like antigen (Fragment). [Source:Uniprot/SPTREMBL;Acc:Q9PU42]
GgaAffx.20739.1.S1_at	ENSGALG00000008700			2.11736	PDCD4	Programmed cell death protein 4 (Protein I11/6). [Source:Uniprot/SWISSPROT;Acc:Q98TX3]
Gga.5065.1.S1_s_at	ENSGALG00000006220			2.11725	KCNC1	Potassium voltage-gated channel subfamily C member 1 (Voltage-gated potassium channel subunit Kv3.1) (Kv4) (NGK2). [Source:Uniprot/SWISSPROT;Acc:P48547]
Gga.12224.1.S1_a_at	ENSGALG00000014964			2.11222	NT5DC1	5'-nucleotidase domain-containing protein 1. [Source:Uniprot/SWISSPROT;Acc:Q5TFE4]
Gga.11468.1.S1_a_at	ENSGALG00000005346			2.10899	PPIC	Peptidyl-prolyl cis-trans isomerase C (EC 5.2.1.8) (PPIase) (Rotamase) (Cyclophilin C). [Source:Uniprot/SWISSPROT;Acc:P45877]
Gga.17945.1.S1_at				2.10657
Gga.3546.1.S1_at	ENSGALG00000002187			2.10108	HSD17B4	17-beta-hydroxysteroid dehydrogenase type IV [Source:RefSeq_peptide;Acc:NP_990274]
Gga.19065.1.S1_at				2.09962
Gga.2087.1.S1_s_at	ENSGALG00000019315			2.09719	CSNK1E	casein kinase 1, epsilon [Source:RefSeq_peptide;Acc:NP_989708]
Gga.19091.1.S1_at	ENSGALG00000000820			2.0927	HTR1D	5-hydroxytryptamine 1D receptor (5-HT-1D) (Serotonin receptor 1D) (5- HT-1D-alpha). [Source:Uniprot/SWISSPROT;Acc:P28221]
Gga.6236.1.S1_at				2.08694	SWP70	Switch-associated protein 70 (SWAP-70). [Source:Uniprot/SWISSPROT;Acc:Q5F4B2]
Gga.17506.1.S1_at				2.08616	BMPR2
Gga.4108.4.S1_a_at	ENSGALG00000003521			2.08603	TPM1	Tropomyosin 1 alpha chain (Alpha-tropomyosin). [Source:Uniprot/SWISSPROT;Acc:P04268]
Gga.9927.1.S1_at				2.08222	TRIM37
GgaAffx.4141.1.S1_at	ENSGALG00000006648			2.07976	SPECC1L	Cytospin-A. [Source:Uniprot/SWISSPROT;Acc:Q2KN97]
GgaAffx.26392.1.S1_at	ENSGALG00000005061			2.07954	PPM1E	protein phosphatase 1E [Source:RefSeq_peptide;Acc:NP_055721]
Gga.19482.1.S1_at				2.07941	ADSSL1
Gga.3111.1.S1_at	ENSGALG00000001621			2.0763	CLDN5	claudin 5 (transmembrane protein deleted in velocardiofacial syndrome) [Source:RefSeq_peptide;Acc:NP_989532]
Gga.15923.1.S1_at				2.0753
Gga.19159.1.S1_at	ENSGALG00000011024			2.07048	CACHD1	cache domain containing 1 [Source:RefSeq_peptide;Acc:NP_065976]
Gga.2592.1.S1_at	ENSGALG00000002546			2.06717	COL5A1	Type V collagen (Fragment). [Source:Uniprot/SPTREMBL;Acc:Q91014]
Gga.7637.1.S1_at				2.06697	SNX9
Gga.1485.1.S1_at	ENSGALG00000015802			2.06691	N6AMT1	HemK methyltransferase family member 2 (EC 2.1.1.-) (M.HsaHemK2P). [Source:Uniprot/SWISSPROT;Acc:Q9Y5N5]
Gga.7788.1.S1_at	ENSGALG00000026884			2.064	PINLYP	similar to phospholipase A2 inhibitor gamma subunit B
Gga.8021.1.S1_a_at	ENSGALG00000012128			2.06369	IMMP1L	Mitochondrial inner membrane protease subunit 1 (EC 3.4.99.-) (IMP1- like protein). [Source:Uniprot/SWISSPROT;Acc:Q96LU5]
Gga.17714.1.S1_at				2.05915	BMPR1A
Gga.1322.2.S1_x_at	ENSGALG00000012280			2.05858	PPP3CA	protein phosphatase 3 (formerly 2B), catalytic subunit, alpha isoform
Gga.3315.2.S1_a_at	ENSGALG00000002605			2.05843	MRPL17	mitochondrial ribosomal protein L17
Gga.7130.1.S1_at	ENSGALG00000011474			2.05768	OSBPL10	oxysterol binding protein-like 10
[truncated: 72 more rows]
